# Supplementary material for: Effect of a Synbiotic Containing Lactobacillus paracasei and Opuntia humifusa on a Murine Model of Irritable Bowel Syndrome
Source: Nutrients. 2020 Oct 20;12(10):3205. doi: 10.3390/nu12103205 (PMC7594034; doi:10.3390/nu12103205)
Supplement: Supplementary file 1 [file nutrients-12-03205-s001.zip]

Archive with 4 entries (3 files):
- nutrients-930770/
- nutrients-930770/supplementary figures.docx
- nutrients-930770/Supple_Table 1.docx
- nutrients-930770/Supple_Table 2.xlsx
