# Supplementary material for: Effect of a Synbiotic Containing Lactobacillus paracasei and Opuntia humifusa on a Murine Model of Irritable Bowel Syndrome
Source: Nutrients. 2020 Oct 20;12(10):3205. doi: 10.3390/nu12103205 (PMC7594034; doi:10.3390/nu12103205)
Supplement: Supplementary file 1 [file nutrients-12-03205-s001.zip › nutrients-930770/Supple_Table 2.xlsx]

## Sheet: phylum
phylum
		Count																				Ratio
Taxonomy	Taxon Name	control 1	control 2	control 3	control 4	control 5	t	Exp1-2	Exp1-3	Exp1-4	Exp1-5	Exp2-1	Exp2-2	Exp2-3	Exp2-4	Exp2-5	Exp3-1	Exp3-2	Exp3-3	Exp3-4	Exp3-5	con1	con2	con3	con4	con5	Exp1-1	Exp1-2	Exp1-3	Exp1-4	Exp1-5	Exp2-1	Exp2-2	Exp2-3	Exp2-4	Exp2-5	Exp3-1	Exp3-2	Exp3-3	Exp3-4	Exp3-5
Bacteria;Acidobacteria	Acidobacteria	0	0	0	0	0	0	1	0	0	1	0	0	0	0	0	0	0	0	0	0	0	0	0	0	0	0	0.002	0	0	0.0021	0	0	0	0	0	0	0	0	0	0
Bacteria;Actinobacteria	Actinobacteria	207	246	721	250	1274	514	271	272	382	460	185	193	232	163	183	403	800	229	73	312	0.3806	0.5825	1.3773	0.5145	2.5666	0.9727	0.5495	0.605	0.6482	0.9476	0.355	0.3829	0.5298	0.4171	0.4425	0.5406	0.9704	0.5286	0.1982	0.6302
Bacteria;Bacteroidetes	Bacteroidetes	5648	6578	10353	9537	4692	11572	7123	6526	7937	8397	12198	10894	9309	7073	23825	19302	16086	12702	26834	12503	10.3845	15.577	19.7773	19.6259	9.4526	21.9001	14.443	14.5151	13.4678	17.297	23.4059	21.6108	21.2573	18.0974	57.6151	25.892	19.5124	29.3227	72.863	25.2555
Bacteria;Chloroflexi	Chloroflexi	0	0	0	0	0	0	0	0	0	0	1	0	0	0	0	0	0	0	0	0	0	0	0	0	0	0	0	0	0	0	0.0019	0	0	0	0	0	0	0	0	0
Bacteria;Deferribacteres	Deferribacteres	6	0	0	0	0	0	2	0	0	0	0	2	0	0	5	4	0	2	3	0	0.011	0	0	0	0	0	0.0041	0	0	0	0	0.004	0	0	0.0121	0.0054	0	0.0046	0.0081	0
Bacteria;Firmicutes	Firmicutes	48352	34448	40764	38380	43491	40299	41689	37807	50305	39531	39472	39070	33621	31406	17058	53151	64503	30235	9769	36600	88.9003	81.5743	77.8712	78.9809	87.6181	76.2661	84.531	84.0903	85.3596	81.43	75.7402	77.5045	76.7743	80.3572	41.2507	71.2977	78.2424	69.7978	26.526	73.9304
Bacteria;Fusobacteria	Fusobacteria	0	0	0	0	0	0	0	0	0	0	0	0	0	0	0	3	0	0	0	0	0	0	0	0	0	0	0	0	0	0	0	0	0	0	0	0.004	0	0	0	0
Bacteria;Proteobacteria	Proteobacteria	122	938	101	101	99	310	59	281	139	122	15	31	77	34	82	857	172	35	72	18	0.2243	2.2212	0.1929	0.2078	0.1994	0.5867	0.1196	0.625	0.2359	0.2513	0.0288	0.0615	0.1758	0.087	0.1983	1.1496	0.2086	0.0808	0.1955	0.0364
Bacteria;Tenericutes	Tenericutes	54	18	408	326	76	115	167	18	153	12	233	218	304	272	199	828	863	115	77	73	0.0993	0.0426	0.7794	0.6709	0.1531	0.2176	0.3386	0.04	0.2596	0.0247	0.4471	0.4325	0.6942	0.696	0.4812	1.1107	1.0468	0.2655	0.2091	0.1475
Bacteria;Verrucomicrobia	Verrucomicrobia	0	1	1	0	5	30	6	56	17	23	11	2	249	135	0	0	16	0	0	0	0	0.0024	0.0019	0	0.0101	0.0568	0.0122	0.1246	0.0288	0.0474	0.0211	0.004	0.5686	0.3454	0	0	0.0194	0	0	0

## Sheet: Sheet1
Taxonomy	Bacteria;Acidobacteria	Bacteria;Actinobacteria	Bacteria;Bacteroidetes	Bacteria;Chloroflexi	Bacteria;Deferribacteres	Bacteria;Firmicutes	Bacteria;Fusobacteria	Bacteria;Proteobacteria	Bacteria;Tenericutes	Bacteria;Verrucomicrobia
Taxon Name	Acidobacteria	Actinobacteria	Bacteroidetes	Chloroflexi	Deferribacteres	Firmicutes	Fusobacteria	Proteobacteria	Tenericutes	Verrucomicrobia
control 1	0	207	5648	0	6	48352	0	122	54	0
control 2	0	246	6578	0	0	34448	0	938	18	1
control 3	0	721	10353	0	0	40764	0	101	408	1
control 4	0	250	9537	0	0	38380	0	101	326	0
control 5	0	1274	4692	0	0	43491	0	99	76	5
G 1-1	0	514	11572	0	0	40299	0	310	115	30
G 1-2	1	271	7123	0	2	41689	0	59	167	6
G 1-3	0	272	6526	0	0	37807	0	281	18	56
G 1-4	0	382	7937	0	0	50305	0	139	153	17
G 1-5	1	460	8397	0	0	39531	0	122	12	23
G 2-1	0	185	12198	1	0	39472	0	15	233	11
G 2-2	0	193	10894	0	2	39070	0	31	218	2
G 2-3	0	232	9309	0	0	33621	0	77	304	249
G 2-4	0	163	7073	0	0	31406	0	34	272	135
G 2-5	0	183	23825	0	5	17058	0	82	199	0
G 3-1	0	403	19302	0	4	53151	3	857	828	0
G 3-2	0	800	16086	0	0	64503	0	172	863	16
G 3-3	0	229	12702	0	2	30235	0	35	115	0
G 3-4	0	73	26834	0	3	9769	0	72	77	0
G 3-5	0	312	12503	0	0	36600	0	18	73	0

## Sheet: class
class
		Count																				Ratio
Taxonomy	Taxon Name	con1	con2	con3	con4	con5	Exp1-1	Exp1-2	Exp1-3	Exp1-4	Exp1-5	Exp2-1	Exp2-2	Exp2-3	Exp2-4	Exp2-5	Exp3-1	Exp3-2	Exp3-3	Exp3-4	Exp3-5	con1	con2	con3	con4	con5	Exp1-1	Exp1-2	Exp1-3	Exp1-4	Exp1-5	Exp2-1	Exp2-2	Exp2-3	Exp2-4	Exp2-5	Exp3-1	Exp3-2	Exp3-3	Exp3-4	Exp3-5
Bacteria;Actinobacteria;Actinobacteria_c	Actinobacteria_c	20	24	453	23	49	9	121	28	153	41	57	47	47	42	27	26	21	10	11	96	0.0368	0.0568	0.8654	0.0473	0.0987	0.017	0.2453	0.0623	0.2596	0.0845	0.1094	0.0932	0.1073	0.1075	0.0653	0.0349	0.0255	0.0231	0.0299	0.1939
Bacteria;Proteobacteria;Alphaproteobacteria	Alphaproteobacteria	0	0	0	3	1	0	3	0	0	0	1	0	0	0	0	1	0	0	0	0	0	0	0	0.0062	0.002	0	0.0061	0	0	0	0.0019	0	0	0	0	0.0013	0	0	0	0
Bacteria;Firmicutes;Bacilli	Bacilli	4317	3030	11115	3038	6345	3609	9462	7400	21182	5134	10006	5108	3547	8393	7518	4802	14064	5516	3874	19250	7.9373	7.1752	21.2329	6.2518	12.7828	6.8301	19.1857	16.4591	35.9425	10.5755	19.1998	10.1329	8.0997	21.4748	18.1805	6.4415	17.0597	12.7337	10.5192	38.8842
Bacteria;Bacteroidetes;Bacteroidia	Bacteroidia	5648	6578	10353	9537	4692	11572	7123	6526	7937	8397	12198	10894	9309	7073	23825	19302	16084	12702	26834	12502	10.3845	15.577	19.7773	19.6259	9.4526	21.9001	14.443	14.5151	13.4678	17.297	23.4059	21.6108	21.2573	18.0974	57.6151	25.892	19.5099	29.3227	72.863	25.2535
Bacteria;Proteobacteria;Betaproteobacteria	Betaproteobacteria	43	92	96	28	44	142	48	136	139	91	11	22	11	30	51	44	153	19	49	14	0.0791	0.2179	0.1834	0.0576	0.0886	0.2687	0.0973	0.3025	0.2359	0.1875	0.0211	0.0436	0.0251	0.0768	0.1233	0.059	0.1856	0.0439	0.1331	0.0283
Bacteria;Firmicutes;Clostridia	Clostridia	36616	24182	19592	32254	33160	31018	21652	22675	21671	33366	19903	26762	22988	16245	9378	39766	40296	19966	5440	13351	67.3224	57.264	37.4265	66.3744	66.805	58.7017	43.9028	50.4337	36.7723	68.7307	38.1905	53.0887	52.4936	41.5654	22.6785	53.3428	48.8792	46.0917	14.7714	26.9684
Bacteria;Actinobacteria;Coriobacteriia	Coriobacteriia	187	222	268	227	1225	505	150	244	229	419	128	146	185	121	156	377	779	219	62	216	0.3438	0.5257	0.512	0.4671	2.4679	0.9557	0.3041	0.5427	0.3886	0.8631	0.2456	0.2896	0.4225	0.3096	0.3772	0.5057	0.9449	0.5056	0.1684	0.4363
Bacteria;Deferribacteres;Deferribacteres_c	Deferribacteres_c	6	0	0	0	0	0	2	0	0	0	0	2	0	0	5	4	0	2	3	0	0.011	0	0	0	0	0	0.0041	0	0	0	0	0.004	0	0	0.0121	0.0054	0	0.0046	0.0081	0
Bacteria;Firmicutes;Erysipelotrichi	Erysipelotrichi	7417	7235	10055	3088	3984	5666	10552	7716	7452	1026	9563	7200	7061	6767	162	8568	10138	4751	452	3999	13.6369	17.1328	19.208	6.3547	8.0263	10.7229	21.3958	17.1619	12.6449	2.1135	18.3498	14.2829	16.1239	17.3144	0.3918	11.4933	12.2974	10.9677	1.2273	8.0778
Bacteria;Bacteroidetes;Flavobacteria	Flavobacteria	0	0	0	0	0	0	0	0	0	0	0	0	0	0	0	0	2	0	0	1	0	0	0	0	0	0	0	0	0	0	0	0	0	0	0	0	0.0024	0	0	0.002
Bacteria;Fusobacteria;Fusobacteria_c	Fusobacteria_c	0	0	0	0	0	0	0	0	0	0	0	0	0	0	0	3	0	0	0	0	0	0	0	0	0	0	0	0	0	0	0	0	0	0	0	0.004	0	0	0	0
Bacteria;Proteobacteria;Gammaproteobacteria	Gammaproteobacteria	79	846	5	70	54	168	8	145	0	31	3	9	66	4	31	812	19	16	23	4	0.1452	2.0034	0.0096	0.1441	0.1088	0.3179	0.0162	0.3225	0	0.0639	0.0058	0.0179	0.1507	0.0102	0.075	1.0892	0.023	0.0369	0.0625	0.0081
Bacteria;Tenericutes;Mollicutes	Mollicutes	54	18	408	326	76	115	167	18	153	12	233	218	304	272	199	828	863	115	77	73	0.0993	0.0426	0.7794	0.6709	0.1531	0.2176	0.3386	0.04	0.2596	0.0247	0.4471	0.4325	0.6942	0.696	0.4812	1.1107	1.0468	0.2655	0.2091	0.1475
Bacteria;Firmicutes;Negativicutes	Negativicutes	2	1	2	0	2	6	23	16	0	5	0	0	25	1	0	15	5	2	3	0	0.0037	0.0024	0.0038	0	0.004	0.0114	0.0466	0.0356	0	0.0103	0	0	0.0571	0.0026	0	0.0201	0.0061	0.0046	0.0081	0
Bacteria;Acidobacteria;Solibacteres	Solibacteres	0	0	0	0	0	0	1	0	0	1	0	0	0	0	0	0	0	0	0	0	0	0	0	0	0	0	0.002	0	0	0.0021	0	0	0	0	0	0	0	0	0	0
Bacteria;Chloroflexi;Thermomicrobia	Thermomicrobia	0	0	0	0	0	0	0	0	0	0	1	0	0	0	0	0	0	0	0	0	0	0	0	0	0	0	0	0	0	0	0.0019	0	0	0	0	0	0	0	0	0
Bacteria;Verrucomicrobia;Verrucomicrobiae	Verrucomicrobiae	0	1	1	0	5	30	6	56	17	23	11	2	249	135	0	0	16	0	0	0	0	0.0024	0.0019	0	0.0101	0.0568	0.0122	0.1246	0.0288	0.0474	0.0211	0.004	0.5686	0.3454	0	0	0.0194	0	0	0

## Sheet: order
order
		Count																				Ratio
Taxonomy	Taxon Name	con1	con2	con3	con4	con5	Exp1-1	Exp1-2	Exp1-3	Exp1-4	Exp1-5	Exp2-1	Exp2-2	Exp2-3	Exp2-4	Exp2-5	Exp3-1	Exp3-2	Exp3-3	Exp3-4	Exp3-5	con1	con2	con3	con4	con5	Exp1-1	Exp1-2	Exp1-3	Exp1-4	Exp1-5	Exp2-1	Exp2-2	Exp2-3	Exp2-4	Exp2-5	Exp3-1	Exp3-2	Exp3-3	Exp3-4	Exp3-5
Bacteria;Tenericutes;Mollicutes;Acholeplasmatales	Acholeplasmatales	0	0	0	0	7	0	30	2	2	0	0	30	2	15	6	3	0	2	2	7	0	0	0	0	0.0141	0	0.0608	0.0044	0.0034	0	0	0.0595	0.0046	0.0384	0.0145	0.004	0	0.0046	0.0054	0.0141
Bacteria;Proteobacteria;Gammaproteobacteria;Alteromonadales	Alteromonadales	0	0	0	0	0	0	0	0	0	0	0	0	0	0	0	0	2	0	0	0	0	0	0	0	0	0	0	0	0	0	0	0	0	0	0	0	0.0024	0	0	0
Bacteria;Firmicutes;Bacilli;Bacillales	Bacillales	17	4	4	3	11	3	23	6	11	1	4	3	192	48	0	33	28	4	1	0	0.0313	0.0095	0.0076	0.0062	0.0222	0.0057	0.0466	0.0133	0.0187	0.0021	0.0077	0.006	0.4384	0.1228	0	0.0443	0.034	0.0092	0.0027	0
Bacteria;Bacteroidetes;Bacteroidia;Bacteroidales	Bacteroidales	5648	6578	10353	9537	4692	11572	7123	6526	7937	8397	12198	10894	9309	7073	23825	19302	16084	12702	26834	12502	10.3845	15.577	19.7773	19.6259	9.4526	21.9001	14.443	14.5151	13.4678	17.297	23.4059	21.6108	21.2573	18.0974	57.6151	25.892	19.5099	29.3227	72.863	25.2535
Bacteria;Actinobacteria;Actinobacteria_c;Bifidobacteriales	Bifidobacteriales	0	4	448	6	34	3	119	9	151	4	43	31	1	11	0	3	13	1	0	89	0	0.0095	0.8558	0.0123	0.0685	0.0057	0.2413	0.02	0.2562	0.0082	0.0825	0.0615	0.0023	0.0281	0	0.004	0.0158	0.0023	0	0.1798
Bacteria;Proteobacteria;Betaproteobacteria;Burkholderiales	Burkholderiales	43	92	96	28	44	142	48	136	139	91	11	22	9	30	51	44	153	19	49	14	0.0791	0.2179	0.1834	0.0576	0.0886	0.2687	0.0973	0.3025	0.2359	0.1875	0.0211	0.0436	0.0206	0.0768	0.1233	0.059	0.1856	0.0439	0.1331	0.0283
Bacteria;Proteobacteria;Gammaproteobacteria;Cardiobacteriales	Cardiobacteriales	0	0	0	0	0	0	0	0	0	0	0	2	0	0	0	0	0	0	0	0	0	0	0	0	0	0	0	0	0	0	0	0.004	0	0	0	0	0	0	0	0
Bacteria;Firmicutes;Clostridia;Clostridiales	Clostridiales	36616	24182	19592	32254	33160	31018	21652	22675	21671	33366	19903	26762	22988	16245	9378	39766	40296	19966	5440	13351	67.3224	57.264	37.4265	66.3744	66.805	58.7017	43.9028	50.4337	36.7723	68.7307	38.1905	53.0887	52.4936	41.5654	22.6785	53.3428	48.8792	46.0917	14.7714	26.9684
Bacteria;Actinobacteria;Coriobacteriia;Coriobacteriales	Coriobacteriales	187	222	268	227	1225	505	150	244	229	419	128	146	185	121	156	377	779	219	62	216	0.3438	0.5257	0.512	0.4671	2.4679	0.9557	0.3041	0.5427	0.3886	0.8631	0.2456	0.2896	0.4225	0.3096	0.3772	0.5057	0.9449	0.5056	0.1684	0.4363
Bacteria;Actinobacteria;Actinobacteria_c;Corynebacteriales	Corynebacteriales	0	1	0	0	5	3	0	0	0	2	0	0	18	28	0	0	0	3	0	0	0	0.0024	0	0	0.0101	0.0057	0	0	0	0.0041	0	0	0.0411	0.0716	0	0	0	0.0069	0	0
Bacteria;Chloroflexi;Thermomicrobia;DQ129389_o	DQ129389_o	0	0	0	0	0	0	0	0	0	0	1	0	0	0	0	0	0	0	0	0	0	0	0	0	0	0	0	0	0	0	0.0019	0	0	0	0	0	0	0	0	0
Bacteria;Deferribacteres;Deferribacteres_c;Deferribacterales	Deferribacterales	6	0	0	0	0	0	2	0	0	0	0	2	0	0	5	4	0	2	3	0	0.011	0	0	0	0	0	0.0041	0	0	0	0	0.004	0	0	0.0121	0.0054	0	0.0046	0.0081	0
Bacteria;Proteobacteria;Gammaproteobacteria;Enterobacterales	Enterobacterales	78	843	5	70	53	168	8	140	0	31	0	7	66	4	31	809	15	16	23	4	0.1434	1.9963	0.0096	0.1441	0.1068	0.3179	0.0162	0.3114	0	0.0639	0	0.0139	0.1507	0.0102	0.075	1.0852	0.0182	0.0369	0.0625	0.0081
Bacteria;Firmicutes;Erysipelotrichi;Erysipelotrichales	Erysipelotrichales	7417	7235	10055	3088	3984	5666	10552	7716	7452	1026	9563	7200	7061	6767	162	8568	10138	4751	452	3999	13.6369	17.1328	19.208	6.3547	8.0263	10.7229	21.3958	17.1619	12.6449	2.1135	18.3498	14.2829	16.1239	17.3144	0.3918	11.4933	12.2974	10.9677	1.2273	8.0778
Bacteria;Bacteroidetes;Flavobacteria;Flavobacteriales	Flavobacteriales	0	0	0	0	0	0	0	0	0	0	0	0	0	0	0	0	2	0	0	1	0	0	0	0	0	0	0	0	0	0	0	0	0	0	0	0	0.0024	0	0	0.002
Bacteria;Fusobacteria;Fusobacteria_c;Fusobacteriales	Fusobacteriales	0	0	0	0	0	0	0	0	0	0	0	0	0	0	0	3	0	0	0	0	0	0	0	0	0	0	0	0	0	0	0	0	0	0	0	0.004	0	0	0	0
Bacteria;Actinobacteria;Actinobacteria_c;Glycomycetales	Glycomycetales	0	0	0	0	0	0	0	1	0	0	0	0	0	0	0	0	0	0	0	0	0	0	0	0	0	0	0	0.0022	0	0	0	0	0	0	0	0	0	0	0	0
Bacteria;Firmicutes;Negativicutes;Hydrogenispora_o	Hydrogenispora_o	2	1	2	0	2	6	23	16	0	5	0	0	25	1	0	12	5	1	0	0	0.0037	0.0024	0.0038	0	0.004	0.0114	0.0466	0.0356	0	0.0103	0	0	0.0571	0.0026	0	0.0161	0.0061	0.0023	0	0
Bacteria;Firmicutes;Bacilli;Lactobacillales	Lactobacillales	4300	3026	11111	3035	6334	3606	9439	7394	21171	5133	10002	5105	3355	8345	7518	4769	14036	5512	3873	19250	7.906	7.1657	21.2253	6.2456	12.7606	6.8244	19.1391	16.4457	35.9238	10.5735	19.1922	10.127	7.6612	21.352	18.1805	6.3972	17.0257	12.7245	10.5165	38.8842
Bacteria;Actinobacteria;Actinobacteria_c;Micrococcales	Micrococcales	20	19	5	17	10	3	2	18	2	35	14	16	28	2	27	23	8	6	11	7	0.0368	0.045	0.0096	0.035	0.0201	0.0057	0.0041	0.04	0.0034	0.0721	0.0269	0.0317	0.0639	0.0051	0.0653	0.0309	0.0097	0.0139	0.0299	0.0141
Bacteria;Proteobacteria;Gammaproteobacteria;Orbales	Orbales	0	0	0	0	0	0	0	5	0	0	0	0	0	0	0	0	1	0	0	0	0	0	0	0	0	0	0	0.0111	0	0	0	0	0	0	0	0	0.0012	0	0	0
Bacteria;Acidobacteria;Solibacteres;PAC000121_o	PAC000121_o	0	0	0	0	0	0	0	0	0	1	0	0	0	0	0	0	0	0	0	0	0	0	0	0	0	0	0	0	0	0.0021	0	0	0	0	0	0	0	0	0	0
Bacteria;Tenericutes;Mollicutes;PAC001057_o	PAC001057_o	54	18	408	326	69	115	134	13	151	12	226	188	302	257	193	825	863	113	75	66	0.0993	0.0426	0.7794	0.6709	0.139	0.2176	0.2717	0.0289	0.2562	0.0247	0.4337	0.3729	0.6896	0.6576	0.4667	1.1067	1.0468	0.2609	0.2036	0.1333
Bacteria;Tenericutes;Mollicutes;PAC001265_o	PAC001265_o	0	0	0	0	0	0	3	3	0	0	7	0	0	0	0	0	0	0	0	0	0	0	0	0	0	0	0.0061	0.0067	0	0	0.0134	0	0	0	0	0	0	0	0	0
Bacteria;Proteobacteria;Gammaproteobacteria;Pasteurellales	Pasteurellales	0	3	0	0	0	0	0	0	0	0	0	0	0	0	0	0	0	0	0	0	0	0.0071	0	0	0	0	0	0	0	0	0	0	0	0	0	0	0	0	0	0
Bacteria;Proteobacteria;Gammaproteobacteria;Pseudomonadales	Pseudomonadales	1	0	0	0	1	0	0	0	0	0	3	0	0	0	0	3	1	0	0	0	0.0018	0	0	0	0.002	0	0	0	0	0	0.0058	0	0	0	0	0.004	0.0012	0	0	0
Bacteria;Proteobacteria;Alphaproteobacteria;Rhodospirillales	Rhodospirillales	0	0	0	3	0	0	0	0	0	0	1	0	0	0	0	1	0	0	0	0	0	0	0	0.0062	0	0	0	0	0	0	0.0019	0	0	0	0	0.0013	0	0	0	0
Bacteria;Firmicutes;Negativicutes;Selenomonadales	Selenomonadales	0	0	0	0	0	0	0	0	0	0	0	0	0	0	0	0	0	0	3	0	0	0	0	0	0	0	0	0	0	0	0	0	0	0	0	0	0	0	0.0081	0
Bacteria;Acidobacteria;Solibacteres;Solibacterales	Solibacterales	0	0	0	0	0	0	1	0	0	0	0	0	0	0	0	0	0	0	0	0	0	0	0	0	0	0	0.002	0	0	0	0	0	0	0	0	0	0	0	0	0
Bacteria;Proteobacteria;Alphaproteobacteria;Sphingomonadales	Sphingomonadales	0	0	0	0	1	0	3	0	0	0	0	0	0	0	0	0	0	0	0	0	0	0	0	0	0.002	0	0.0061	0	0	0	0	0	0	0	0	0	0	0	0	0
Bacteria;Proteobacteria;Betaproteobacteria;Sterolibacterium_o	Sterolibacterium_o	0	0	0	0	0	0	0	0	0	0	0	0	2	0	0	0	0	0	0	0	0	0	0	0	0	0	0	0	0	0	0	0	0.0046	0	0	0	0	0	0	0
Bacteria;Actinobacteria;Actinobacteria_c;Streptomycetales	Streptomycetales	0	0	0	0	0	0	0	0	0	0	0	0	0	1	0	0	0	0	0	0	0	0	0	0	0	0	0	0	0	0	0	0	0	0.0026	0	0	0	0	0	0
Bacteria;Firmicutes;Negativicutes;Veillonellales	Veillonellales	0	0	0	0	0	0	0	0	0	0	0	0	0	0	0	3	0	1	0	0	0	0	0	0	0	0	0	0	0	0	0	0	0	0	0	0.004	0	0.0023	0	0
Bacteria;Verrucomicrobia;Verrucomicrobiae;Verrucomicrobiales	Verrucomicrobiales	0	1	1	0	5	30	6	56	17	23	11	2	249	135	0	0	16	0	0	0	0	0.0024	0.0019	0	0.0101	0.0568	0.0122	0.1246	0.0288	0.0474	0.0211	0.004	0.5686	0.3454	0	0	0.0194	0	0	0

## Sheet: family
family
		Count																				Ratio
Taxonomy	Taxon Name	con1	con2	con3	con4	con5	Exp1-1	Exp1-2	Exp1-3	Exp1-4	Exp1-5	Exp2-1	Exp2-2	Exp2-3	Exp2-4	Exp2-5	Exp3-1	Exp3-2	Exp3-3	Exp3-4	Exp3-5	con1	con2	con3	con4	con5	Exp1-1	Exp1-2	Exp1-3	Exp1-4	Exp1-5	Exp2-1	Exp2-2	Exp2-3	Exp2-4	Exp2-5	Exp3-1	Exp3-2	Exp3-3	Exp3-4	Exp3-5
Bacteria;Tenericutes;Mollicutes;Acholeplasmatales;Acholeplasmataceae	Acholeplasmataceae	0	0	0	0	7	0	30	2	2	0	0	30	2	15	6	3	0	2	2	7	0	0	0	0	0.0141	0	0.0608	0.0044	0.0034	0	0	0.0595	0.0046	0.0384	0.0145	0.004	0	0.0046	0.0054	0.0141
Bacteria;Firmicutes;Bacilli;Lactobacillales;Aerococcaceae	Aerococcaceae	0	1	0	0	0	0	0	0	0	0	0	0	15	1	0	0	0	0	0	0	0	0.0024	0	0	0	0	0	0	0	0	0	0	0.0343	0.0026	0	0	0	0	0	0
Bacteria;Verrucomicrobia;Verrucomicrobiae;Verrucomicrobiales;Akkermansiaceae	Akkermansiaceae	0	1	1	0	5	30	6	56	17	23	11	2	249	135	0	0	16	0	0	0	0	0.0024	0.0019	0	0.0101	0.0568	0.0122	0.1246	0.0288	0.0474	0.0211	0.004	0.5686	0.3454	0	0	0.0194	0	0	0
Bacteria;Firmicutes;Bacilli;Bacillales;Bacillaceae	Bacillaceae	13	4	0	0	3	3	21	4	11	0	0	0	176	36	0	0	11	0	0	0	0.0239	0.0095	0	0	0.006	0.0057	0.0426	0.0089	0.0187	0	0	0	0.4019	0.0921	0	0	0.0133	0	0	0
Bacteria;Bacteroidetes;Bacteroidia;Bacteroidales;Bacteroidaceae	Bacteroidaceae	285	584	334	404	375	464	573	520	410	206	554	435	1052	278	684	616	1324	690	924	353	0.524	1.3829	0.638	0.8314	0.7555	0.8781	1.1618	1.1566	0.6957	0.4243	1.063	0.8629	2.4023	0.7113	1.6541	0.8263	1.606	1.5929	2.509	0.713
Bacteria;Actinobacteria;Actinobacteria_c;Bifidobacteriales;Bifidobacteriaceae	Bifidobacteriaceae	0	4	448	6	34	3	119	9	151	4	43	31	1	11	0	3	13	1	0	89	0	0.0095	0.8558	0.0123	0.0685	0.0057	0.2413	0.02	0.2562	0.0082	0.0825	0.0615	0.0023	0.0281	0	0.004	0.0158	0.0023	0	0.1798
Bacteria;Acidobacteria;Solibacteres;Solibacterales;Bryobacteraceae	Bryobacteraceae	0	0	0	0	0	0	1	0	0	0	0	0	0	0	0	0	0	0	0	0	0	0	0	0	0	0	0.002	0	0	0	0	0	0	0	0	0	0	0	0	0
Bacteria;Proteobacteria;Gammaproteobacteria;Cardiobacteriales;Cardiobacteriaceae	Cardiobacteriaceae	0	0	0	0	0	0	0	0	0	0	0	2	0	0	0	0	0	0	0	0	0	0	0	0	0	0	0	0	0	0	0	0.004	0	0	0	0	0	0	0	0
Bacteria;Firmicutes;Clostridia;Clostridiales;Christensenellaceae	Christensenellaceae	114	187	142	106	161	196	192	354	241	155	119	140	323	100	116	478	443	108	74	62	0.2096	0.4428	0.2713	0.2181	0.3244	0.3709	0.3893	0.7874	0.4089	0.3193	0.2283	0.2777	0.7376	0.2559	0.2805	0.6412	0.5374	0.2493	0.2009	0.1252
Bacteria;Firmicutes;Clostridia;Clostridiales;Clostridiaceae	Clostridiaceae	1755	1627	5195	479	1335	1806	5828	364	2658	60	4034	3254	2156	1318	12	3183	3101	174	10	1323	3.2268	3.8528	9.924	0.9857	2.6895	3.4179	11.8172	0.8096	4.5102	0.1236	7.7406	6.4551	4.9233	3.3723	0.029	4.2697	3.7615	0.4017	0.0272	2.6724
Bacteria;Firmicutes;Clostridia;Clostridiales;Clostridiales_uc	Clostridiales_uc	0	0	0	2	0	0	0	0	0	0	0	0	0	0	0	0	0	5	1	0	0	0	0	0.0041	0	0	0	0	0	0	0	0	0	0	0	0	0	0.0115	0.0027	0
Bacteria;Proteobacteria;Betaproteobacteria;Burkholderiales;Comamonadaceae	Comamonadaceae	0	0	0	1	0	0	0	0	0	0	0	0	0	0	0	0	0	0	0	0	0	0	0	0.0021	0	0	0	0	0	0	0	0	0	0	0	0	0	0	0	0
Bacteria;Actinobacteria;Coriobacteriia;Coriobacteriales;Coriobacteriaceae	Coriobacteriaceae	187	222	268	227	1225	505	150	244	229	419	128	146	185	121	156	377	779	219	62	216	0.3438	0.5257	0.512	0.4671	2.4679	0.9557	0.3041	0.5427	0.3886	0.8631	0.2456	0.2896	0.4225	0.3096	0.3772	0.5057	0.9449	0.5056	0.1684	0.4363
Bacteria;Actinobacteria;Actinobacteria_c;Corynebacteriales;Corynebacteriaceae	Corynebacteriaceae	0	0	0	0	0	0	0	0	0	2	0	0	18	28	0	0	0	3	0	0	0	0	0	0	0	0	0	0	0	0.0041	0	0	0.0411	0.0716	0	0	0	0.0069	0	0
Bacteria;Chloroflexi;Thermomicrobia;DQ129389_o;DQ129389_f	DQ129389_f	0	0	0	0	0	0	0	0	0	0	1	0	0	0	0	0	0	0	0	0	0	0	0	0	0	0	0	0	0	0	0.0019	0	0	0	0	0	0	0	0	0
Bacteria;Deferribacteres;Deferribacteres_c;Deferribacterales;Deferribacteraceae	Deferribacteraceae	6	0	0	0	0	0	2	0	0	0	0	2	0	0	5	4	0	2	3	0	0.011	0	0	0	0	0	0.0041	0	0	0	0	0.004	0	0	0.0121	0.0054	0	0.0046	0.0081	0
Bacteria;Firmicutes;Clostridia;Clostridiales;Dehalobacterium_f	Dehalobacterium_f	27	14	8	96	27	5	15	28	46	26	0	41	63	14	28	54	131	16	19	39	0.0496	0.0332	0.0153	0.1976	0.0544	0.0095	0.0304	0.0623	0.0781	0.0536	0	0.0813	0.1439	0.0358	0.0677	0.0724	0.1589	0.0369	0.0516	0.0788
Bacteria;Firmicutes;Clostridia;Clostridiales;Desulfitobacterium_f	Desulfitobacterium_f	0	2	0	0	0	0	0	0	0	0	0	0	0	0	0	0	0	0	0	0	0	0.0047	0	0	0	0	0	0	0	0	0	0	0	0	0	0	0	0	0	0
Bacteria;Firmicutes;Clostridia;Clostridiales;EU842383_f	EU842383_f	0	0	0	0	0	3	0	0	0	0	0	0	0	0	0	0	3	0	0	0	0	0	0	0	0	0.0057	0	0	0	0	0	0	0	0	0	0	0.0036	0	0	0
Bacteria;Proteobacteria;Gammaproteobacteria;Enterobacterales;Enterobacteriaceae	Enterobacteriaceae	78	843	5	70	53	168	8	140	0	31	0	7	66	4	31	809	15	16	23	4	0.1434	1.9963	0.0096	0.1441	0.1068	0.3179	0.0162	0.3114	0	0.0639	0	0.0139	0.1507	0.0102	0.075	1.0852	0.0182	0.0369	0.0625	0.0081
Bacteria;Firmicutes;Bacilli;Lactobacillales;Enterococcaceae	Enterococcaceae	11	82	0	2	3	3	0	3	0	5	3	0	8	18	1	35	6	0	6	0	0.0202	0.1942	0	0.0041	0.006	0.0057	0	0.0067	0	0.0103	0.0058	0	0.0183	0.0461	0.0024	0.0469	0.0073	0	0.0163	0
Bacteria;Firmicutes;Erysipelotrichi;Erysipelotrichales;Erysipelotrichaceae	Erysipelotrichaceae	7417	7235	10055	3088	3984	5666	10552	7716	7452	1026	9563	7200	7061	6767	162	8568	10138	4751	452	3999	13.6369	17.1328	19.208	6.3547	8.0263	10.7229	21.3958	17.1619	12.6449	2.1135	18.3498	14.2829	16.1239	17.3144	0.3918	11.4933	12.2974	10.9677	1.2273	8.0778
Bacteria;Firmicutes;Clostridia;Clostridiales;Eubacteriaceae	Eubacteriaceae	25	2	9	10	4	4	7	9	1	42	17	47	12	4	14	38	3	5	6	1	0.046	0.0047	0.0172	0.0206	0.0081	0.0076	0.0142	0.02	0.0017	0.0865	0.0326	0.0932	0.0274	0.0102	0.0339	0.051	0.0036	0.0115	0.0163	0.002
Bacteria;Bacteroidetes;Flavobacteria;Flavobacteriales;Flavobacteriaceae	Flavobacteriaceae	0	0	0	0	0	0	0	0	0	0	0	0	0	0	0	0	2	0	0	1	0	0	0	0	0	0	0	0	0	0	0	0	0	0	0	0	0.0024	0	0	0.002
Bacteria;Fusobacteria;Fusobacteria_c;Fusobacteriales;Fusobacteriaceae	Fusobacteriaceae	0	0	0	0	0	0	0	0	0	0	0	0	0	0	0	3	0	0	0	0	0	0	0	0	0	0	0	0	0	0	0	0	0	0	0	0.004	0	0	0	0
Bacteria;Actinobacteria;Actinobacteria_c;Glycomycetales;Glycomycetaceae	Glycomycetaceae	0	0	0	0	0	0	0	1	0	0	0	0	0	0	0	0	0	0	0	0	0	0	0	0	0	0	0	0.0022	0	0	0	0	0	0	0	0	0	0	0	0
Bacteria;Firmicutes;Negativicutes;Hydrogenispora_o;Hydrogenispora_f	Hydrogenispora_f	2	1	2	0	2	6	23	16	0	5	0	0	25	1	0	12	5	1	0	0	0.0037	0.0024	0.0038	0	0.004	0.0114	0.0466	0.0356	0	0.0103	0	0	0.0571	0.0026	0	0.0161	0.0061	0.0023	0	0
Bacteria;Firmicutes;Clostridia;Clostridiales;Lachnospiraceae	Lachnospiraceae	19948	10978	2810	19308	21820	17219	3594	11345	6767	25319	1896	7728	8132	3401	2214	8679	12926	4220	1151	2689	36.6765	25.9964	5.3679	39.7333	43.9591	32.5871	7.2874	25.2335	11.4825	52.1547	3.6381	15.3303	18.5696	8.702	5.354	11.6422	15.6793	9.7419	3.1253	5.4317
Bacteria;Firmicutes;Bacilli;Lactobacillales;Lactobacillaceae	Lactobacillaceae	4258	2916	11104	2986	6308	3593	9432	7346	21166	5079	9988	5094	3316	8315	7505	4723	14018	5492	3841	19230	7.8288	6.9052	21.2119	6.1448	12.7083	6.7998	19.1249	16.339	35.9154	10.4622	19.1653	10.1051	7.5722	21.2752	18.1491	6.3355	17.0039	12.6783	10.4296	38.8438
Bacteria;Actinobacteria;Actinobacteria_c;Micrococcales;Micrococcaceae	Micrococcaceae	20	19	5	17	10	3	2	18	2	35	14	16	28	2	27	23	8	6	11	7	0.0368	0.045	0.0096	0.035	0.0201	0.0057	0.0041	0.04	0.0034	0.0721	0.0269	0.0317	0.0639	0.0051	0.0653	0.0309	0.0097	0.0139	0.0299	0.0141
Bacteria;Firmicutes;Clostridia;Clostridiales;Mogibacterium_f	Mogibacterium_f	170	40	49	171	52	58	70	107	82	77	24	119	93	101	70	172	112	82	20	52	0.3126	0.0947	0.0936	0.3519	0.1048	0.1098	0.1419	0.238	0.1391	0.1586	0.0461	0.2361	0.2124	0.2584	0.1693	0.2307	0.1359	0.1893	0.0543	0.105
Bacteria;Proteobacteria;Gammaproteobacteria;Pseudomonadales;Moraxellaceae	Moraxellaceae	1	0	0	0	1	0	0	0	0	0	3	0	0	0	0	3	1	0	0	0	0.0018	0	0	0	0.002	0	0	0	0	0	0.0058	0	0	0	0	0.004	0.0012	0	0	0
Bacteria;Bacteroidetes;Bacteroidia;Bacteroidales;Muribaculaceae	Muribaculaceae	3393	2811	6048	5941	2292	4387	4167	2836	4222	3969	7884	7242	4788	3939	9315	10901	5520	6215	15326	4860	6.2384	6.6566	11.5534	12.2258	4.6175	8.3024	8.4492	6.3078	7.1641	8.1758	15.1281	14.3662	10.9335	10.0786	22.5261	14.6228	6.6958	14.3474	41.6151	9.817
Bacteria;Firmicutes;Clostridia;Clostridiales;Natronincola_f	Natronincola_f	0	0	0	0	0	0	0	0	0	0	0	0	0	0	0	0	0	2	0	0	0	0	0	0	0	0	0	0	0	0	0	0	0	0	0	0	0	0.0046	0	0
Bacteria;Actinobacteria;Actinobacteria_c;Corynebacteriales;Nocardiaceae	Nocardiaceae	0	1	0	0	5	3	0	0	0	0	0	0	0	0	0	0	0	0	0	0	0	0.0024	0	0	0.0101	0.0057	0	0	0	0	0	0	0	0	0	0	0	0	0	0
Bacteria;Bacteroidetes;Bacteroidia;Bacteroidales;Odoribacteraceae	Odoribacteraceae	0	0	0	0	0	0	0	0	0	0	0	0	0	0	0	1	0	0	0	0	0	0	0	0	0	0	0	0	0	0	0	0	0	0	0	0.0013	0	0	0	0
Bacteria;Proteobacteria;Gammaproteobacteria;Orbales;Orbaceae	Orbaceae	0	0	0	0	0	0	0	5	0	0	0	0	0	0	0	0	1	0	0	0	0	0	0	0	0	0	0	0.0111	0	0	0	0	0	0	0	0	0.0012	0	0	0
Bacteria;Acidobacteria;Solibacteres;PAC000121_o;PAC000121_f	PAC000121_f	0	0	0	0	0	0	0	0	0	1	0	0	0	0	0	0	0	0	0	0	0	0	0	0	0	0	0	0	0	0.0021	0	0	0	0	0	0	0	0	0	0
Bacteria;Tenericutes;Mollicutes;PAC001057_o;PAC000197_f	PAC000197_f	14	2	78	38	45	21	45	7	98	0	182	79	51	151	78	426	304	21	20	13	0.0257	0.0047	0.149	0.0782	0.0907	0.0397	0.0912	0.0156	0.1663	0	0.3492	0.1567	0.1165	0.3864	0.1886	0.5714	0.3688	0.0485	0.0543	0.0263
Bacteria;Tenericutes;Mollicutes;PAC001057_o;PAC001057_f	PAC001057_f	40	16	330	288	24	94	89	6	53	12	44	109	251	106	115	399	559	92	55	53	0.0735	0.0379	0.6304	0.5927	0.0484	0.1779	0.1805	0.0133	0.0899	0.0247	0.0844	0.2162	0.5732	0.2712	0.2781	0.5352	0.6781	0.2124	0.1493	0.1071
Bacteria;Tenericutes;Mollicutes;PAC001265_o;PAC001265_f	PAC001265_f	0	0	0	0	0	0	3	3	0	0	7	0	0	0	0	0	0	0	0	0	0	0	0	0	0	0	0.0061	0.0067	0	0	0.0134	0	0	0	0	0	0	0	0	0
Bacteria;Proteobacteria;Gammaproteobacteria;Pasteurellales;Pasteurellaceae	Pasteurellaceae	0	3	0	0	0	0	0	0	0	0	0	0	0	0	0	0	0	0	0	0	0	0.0071	0	0	0	0	0	0	0	0	0	0	0	0	0	0	0	0	0	0
Bacteria;Firmicutes;Clostridia;Clostridiales;Peptococcaceae	Peptococcaceae	269	98	90	199	181	286	60	213	115	239	91	140	164	45	110	161	144	98	60	66	0.4946	0.2321	0.1719	0.4095	0.3646	0.5413	0.1217	0.4738	0.1951	0.4923	0.1746	0.2777	0.3745	0.1151	0.266	0.216	0.1747	0.2262	0.1629	0.1333
Bacteria;Firmicutes;Clostridia;Clostridiales;Peptostreptococcaceae	Peptostreptococcaceae	7980	8031	7817	3486	6220	4913	9104	5289	7101	975	8812	6915	6110	7025	793	11018	11851	9115	529	6147	14.6721	19.0177	14.9328	7.1737	12.531	9.2979	18.4598	11.7638	12.0493	2.0084	16.9088	13.7175	13.9523	17.9746	1.9177	14.7797	14.3753	21.0421	1.4364	12.4167
Bacteria;Bacteroidetes;Bacteroidia;Bacteroidales;Porphyromonadaceae	Porphyromonadaceae	32	66	131	56	124	235	156	200	192	66	79	102	292	236	104	204	264	106	125	56	0.0588	0.1563	0.2502	0.1152	0.2498	0.4447	0.3163	0.4448	0.3258	0.136	0.1516	0.2023	0.6668	0.6038	0.2515	0.2736	0.3202	0.2447	0.3394	0.1131
Bacteria;Bacteroidetes;Bacteroidia;Bacteroidales;Prevotellaceae	Prevotellaceae	1921	3095	3814	3128	1865	6453	2100	2839	3059	4151	3341	2408	3025	2016	13708	7486	8879	5658	10422	5932	3.532	7.3291	7.2859	6.437	3.7573	12.2123	4.2581	6.3145	5.1906	8.5507	6.4108	4.7768	6.9077	5.1583	33.1495	10.0419	10.7703	13.0615	28.2991	11.9824
Bacteria;Proteobacteria;Alphaproteobacteria;Rhodospirillales;Rhodospirillaceae	Rhodospirillaceae	0	0	0	3	0	0	0	0	0	0	1	0	0	0	0	1	0	0	0	0	0	0	0	0.0062	0	0	0	0	0	0	0.0019	0	0	0	0	0.0013	0	0	0	0
Bacteria;Bacteroidetes;Bacteroidia;Bacteroidales;Rikenellaceae	Rikenellaceae	17	22	26	8	36	33	127	131	54	5	340	707	152	604	14	94	97	33	37	1301	0.0313	0.0521	0.0497	0.0165	0.0725	0.0625	0.2575	0.2914	0.0916	0.0103	0.6524	1.4025	0.3471	1.5454	0.0339	0.1261	0.1177	0.0762	0.1005	2.628
Bacteria;Firmicutes;Clostridia;Clostridiales;Ruminococcaceae	Ruminococcaceae	6328	3203	3472	8397	3360	6528	2782	4966	4660	6473	4910	8378	5935	4237	6021	15983	11582	6141	3570	2972	11.6347	7.5848	6.6325	17.2799	6.7691	12.3543	5.6409	11.0454	7.9073	13.3337	9.4215	16.6197	13.5527	10.841	14.5604	21.4399	14.049	14.1766	9.6937	6.0033
Bacteria;Firmicutes;Negativicutes;Selenomonadales;Selenomonadaceae	Selenomonadaceae	0	0	0	0	0	0	0	0	0	0	0	0	0	0	0	0	0	0	3	0	0	0	0	0	0	0	0	0	0	0	0	0	0	0	0	0	0	0	0.0081	0
Bacteria;Proteobacteria;Gammaproteobacteria;Alteromonadales;Shewanellaceae	Shewanellaceae	0	0	0	0	0	0	0	0	0	0	0	0	0	0	0	0	2	0	0	0	0	0	0	0	0	0	0	0	0	0	0	0	0	0	0	0	0.0024	0	0	0
Bacteria;Proteobacteria;Alphaproteobacteria;Sphingomonadales;Sphingomonadaceae	Sphingomonadaceae	0	0	0	0	1	0	3	0	0	0	0	0	0	0	0	0	0	0	0	0	0	0	0	0	0.002	0	0.0061	0	0	0	0	0	0	0	0	0	0	0	0	0
Bacteria;Firmicutes;Bacilli;Bacillales;Staphylococcaceae	Staphylococcaceae	4	0	4	3	8	0	2	2	0	1	4	3	16	12	0	33	17	4	0	0	0.0074	0	0.0076	0.0062	0.0161	0	0.0041	0.0044	0	0.0021	0.0077	0.006	0.0365	0.0307	0	0.0443	0.0206	0.0092	0	0
Bacteria;Proteobacteria;Betaproteobacteria;Sterolibacterium_o;Sterolibacteriaceae	Sterolibacteriaceae	0	0	0	0	0	0	0	0	0	0	0	0	2	0	0	0	0	0	0	0	0	0	0	0	0	0	0	0	0	0	0	0	0.0046	0	0	0	0	0	0	0
Bacteria;Firmicutes;Bacilli;Lactobacillales;Streptococcaceae	Streptococcaceae	31	27	7	47	23	10	7	45	5	49	11	11	16	11	12	11	12	20	26	20	0.057	0.0639	0.0134	0.0967	0.0463	0.0189	0.0142	0.1001	0.0085	0.1009	0.0211	0.0218	0.0365	0.0281	0.029	0.0148	0.0146	0.0462	0.0706	0.0404
Bacteria;Actinobacteria;Actinobacteria_c;Streptomycetales;Streptomycetaceae	Streptomycetaceae	0	0	0	0	0	0	0	0	0	0	0	0	0	1	0	0	0	0	0	0	0	0	0	0	0	0	0	0	0	0	0	0	0	0.0026	0	0	0	0	0	0
Bacteria;Proteobacteria;Betaproteobacteria;Burkholderiales;Sutterellaceae	Sutterellaceae	43	92	96	27	44	142	48	136	139	91	11	22	9	30	51	44	153	19	49	14	0.0791	0.2179	0.1834	0.0556	0.0886	0.2687	0.0973	0.3025	0.2359	0.1875	0.0211	0.0436	0.0206	0.0768	0.1233	0.059	0.1856	0.0439	0.1331	0.0283
Bacteria;Firmicutes;Bacilli;Bacillales;Thermoactinomycetaceae	Thermoactinomycetaceae	0	0	0	0	0	0	0	0	0	0	0	0	0	0	0	0	0	0	1	0	0	0	0	0	0	0	0	0	0	0	0	0	0	0	0	0	0	0	0.0027	0
Bacteria;Firmicutes;Negativicutes;Veillonellales;Veillonellaceae	Veillonellaceae	0	0	0	0	0	0	0	0	0	0	0	0	0	0	0	3	0	1	0	0	0	0	0	0	0	0	0	0	0	0	0	0	0	0	0	0.004	0	0.0023	0	0

## Sheet: genus
genus
		Count																				Ratio
Taxonomy	Taxon Name	con1	con2	con3	con4	con5	Exp1-1	Exp1-2	Exp1-3	Exp1-4	Exp1-5	Exp2-1	Exp2-2	Exp2-3	Exp2-4	Exp2-5	Exp3-1	Exp3-2	Exp3-3	Exp3-4	Exp3-5	con1	con2	con3	con4	con5	Exp1-1	Exp1-2	Exp1-3	Exp1-4	Exp1-5	Exp2-1	Exp2-2	Exp2-3	Exp2-4	Exp2-5	Exp3-1	Exp3-2	Exp3-3	Exp3-4	Exp3-5
Bacteria;Firmicutes;Clostridia;Clostridiales;Lachnospiraceae;AB185775_g	AB185775_g	0	0	16	14	0	0	0	0	0	0	7	21	0	3	0	0	0	0	0	2	0	0	0.0306	0.0288	0	0	0	0	0	0	0.0134	0.0417	0	0.0077	0	0	0	0	0	0.004
Bacteria;Firmicutes;Clostridia;Clostridiales;Ruminococcaceae;AB264065_g	AB264065_g	3	5	0	2	3	5	1	0	1	0	1	1	6	0	2	0	0	0	2	2	0.0055	0.0118	0	0.0041	0.006	0.0095	0.002	0	0.0017	0	0.0019	0.002	0.0137	0	0.0048	0	0	0	0.0054	0.004
Bacteria;Firmicutes;Clostridia;Clostridiales;Lachnospiraceae;AB506319_g	AB506319_g	0	0	0	3	0	0	0	0	0	0	0	0	0	0	0	0	0	0	0	0	0	0	0	0.0062	0	0	0	0	0	0	0	0	0	0	0	0	0	0	0	0
Bacteria;Firmicutes;Clostridia;Clostridiales;Ruminococcaceae;AB506348_g	AB506348_g	0	0	0	0	2	0	0	0	0	0	0	0	0	0	0	0	0	0	0	0	0	0	0	0	0.004	0	0	0	0	0	0	0	0	0	0	0	0	0	0	0
Bacteria;Firmicutes;Clostridia;Clostridiales;Lachnospiraceae;AB606240_g	AB606240_g	0	0	0	0	0	0	0	0	0	0	0	0	0	2	0	0	0	0	0	0	0	0	0	0	0	0	0	0	0	0	0	0	0	0.0051	0	0	0	0	0	0
Bacteria;Firmicutes;Clostridia;Clostridiales;Lachnospiraceae;AB606281_g	AB606281_g	0	1	1	0	0	1	1	1	0	0	0	1	0	0	0	0	0	1	0	0	0	0.0024	0.0019	0	0	0.0019	0.002	0.0022	0	0	0	0.002	0	0	0	0	0	0.0023	0	0
Bacteria;Firmicutes;Clostridia;Clostridiales;Lachnospiraceae;AB606290_g	AB606290_g	0	0	0	0	0	0	0	0	0	0	0	0	0	1	3	0	0	0	0	0	0	0	0	0	0	0	0	0	0	0	0	0	0	0.0026	0.0073	0	0	0	0	0
Bacteria;Firmicutes;Clostridia;Clostridiales;Lachnospiraceae;AB730688_g	AB730688_g	0	0	0	0	0	1	0	0	0	1	0	0	0	0	0	0	0	0	0	0	0	0	0	0	0	0.0019	0	0	0	0.0021	0	0	0	0	0	0	0	0	0	0
Bacteria;Firmicutes;Clostridia;Clostridiales;Lachnospiraceae;ADLB_g	ADLB_g	0	0	0	0	0	0	0	0	0	0	0	0	0	0	0	0	1	3	0	5	0	0	0	0	0	0	0	0	0	0	0	0	0	0	0	0	0.0012	0.0069	0	0.0101
Bacteria;Firmicutes;Clostridia;Clostridiales;Lachnospiraceae;AF349416_g	AF349416_g	0	0	0	2	0	0	343	0	81	0	0	0	0	0	0	209	3	9	0	0	0	0	0	0.0041	0	0	0.6955	0	0.1374	0	0	0	0	0	0	0.2804	0.0036	0.0208	0	0
Bacteria;Firmicutes;Clostridia;Clostridiales;Lachnospiraceae;AM405126_g	AM405126_g	0	0	0	0	1	1	0	0	0	0	0	0	0	0	0	4	0	0	0	0	0	0	0	0	0.002	0.0019	0	0	0	0	0	0	0	0	0	0.0054	0	0	0	0
Bacteria;Firmicutes;Clostridia;Clostridiales;Lachnospiraceae;AM500849_g	AM500849_g	56	92	15	82	0	335	0	151	2	182	1	1	38	0	8	11	72	14	5	0	0.103	0.2179	0.0287	0.1687	0	0.634	0	0.3359	0.0034	0.3749	0.0019	0.002	0.0868	0	0.0193	0.0148	0.0873	0.0323	0.0136	0
Bacteria;Actinobacteria;Coriobacteriia;Coriobacteriales;Coriobacteriaceae;AX003092_g	AX003092_g	0	0	0	0	0	0	0	0	0	0	0	0	3	0	0	3	1	0	0	0	0	0	0	0	0	0	0	0	0	0	0	0	0.0069	0	0	0.004	0.0012	0	0	0
Bacteria;Firmicutes;Clostridia;Clostridiales;Lachnospiraceae;AY212760_g	AY212760_g	0	0	0	0	0	0	0	0	0	0	0	0	0	0	2	0	0	2	0	0	0	0	0	0	0	0	0	0	0	0	0	0	0	0	0.0048	0	0	0.0046	0	0
Bacteria;Firmicutes;Clostridia;Clostridiales;Christensenellaceae;AY442821_g	AY442821_g	6	13	11	3	14	8	27	29	46	18	10	2	46	8	6	29	9	7	9	0	0.011	0.0308	0.021	0.0062	0.0282	0.0151	0.0547	0.0645	0.0781	0.0371	0.0192	0.004	0.105	0.0205	0.0145	0.0389	0.0109	0.0162	0.0244	0
Bacteria;Firmicutes;Clostridia;Clostridiales;Christensenellaceae;AY858448_g	AY858448_g	0	0	0	0	0	0	1	0	0	0	0	0	0	0	0	0	25	0	0	0	0	0	0	0	0	0	0.002	0	0	0	0	0	0	0	0	0	0.0303	0	0	0
Bacteria;Firmicutes;Clostridia;Clostridiales;Ruminococcaceae;AY858456_g	AY858456_g	0	0	0	0	0	0	2	1	4	0	1	0	3	1	0	0	5	0	0	0	0	0	0	0	0	0	0.0041	0.0022	0.0068	0	0.0019	0	0.0069	0.0026	0	0	0.0061	0	0	0
Bacteria;Firmicutes;Clostridia;Clostridiales;Lachnospiraceae;Acetatifactor	Acetatifactor	0	3	1	16	4	0	5	0	5	0	5	20	25	4	12	1	3	0	0	3	0	0.0071	0.0019	0.0329	0.0081	0	0.0101	0	0.0085	0	0.0096	0.0397	0.0571	0.0102	0.029	0.0013	0.0036	0	0	0.0061
Bacteria;Firmicutes;Clostridia;Clostridiales;Lachnospiraceae;Acetitomaculum	Acetitomaculum	0	0	0	0	0	0	0	0	0	0	2	17	0	7	0	0	3	0	0	0	0	0	0	0	0	0	0	0	0	0	0.0038	0.0337	0	0.0179	0	0	0.0036	0	0	0
Bacteria;Firmicutes;Clostridia;Clostridiales;Lachnospiraceae;Acetivibrio_g1	Acetivibrio_g1	1	59	0	407	0	0	0	0	0	0	0	6	0	0	0	0	0	0	0	12	0.0018	0.1397	0	0.8376	0	0	0	0	0	0	0	0.0119	0	0	0	0	0	0	0	0.0242
Bacteria;Tenericutes;Mollicutes;Acholeplasmatales;Acholeplasmataceae;Acholeplasma_g2	Acholeplasma_g2	0	0	0	0	7	0	30	2	2	0	0	0	2	2	6	3	0	2	2	7	0	0	0	0	0.0141	0	0.0608	0.0044	0.0034	0	0	0	0.0046	0.0051	0.0145	0.004	0	0.0046	0.0054	0.0141
Bacteria;Tenericutes;Mollicutes;Acholeplasmatales;Acholeplasmataceae;Acholeplasmataceae_uc	Acholeplasmataceae_uc	0	0	0	0	0	0	0	0	0	0	0	30	0	13	0	0	0	0	0	0	0	0	0	0	0	0	0	0	0	0	0	0.0595	0	0.0333	0	0	0	0	0	0
Bacteria;Proteobacteria;Gammaproteobacteria;Pseudomonadales;Moraxellaceae;Acinetobacter	Acinetobacter	1	0	0	0	0	0	0	0	0	0	3	0	0	0	0	3	1	0	0	0	0.0018	0	0	0	0	0	0	0	0	0	0.0058	0	0	0	0	0.004	0.0012	0	0	0
Bacteria;Firmicutes;Clostridia;Clostridiales;Ruminococcaceae;Acutalibacter	Acutalibacter	51	10	2	17	12	6	15	13	39	11	7	2	34	10	11	14	8	3	8	10	0.0938	0.0237	0.0038	0.035	0.0242	0.0114	0.0304	0.0289	0.0662	0.0227	0.0134	0.004	0.0776	0.0256	0.0266	0.0188	0.0097	0.0069	0.0217	0.0202
Bacteria;Actinobacteria;Coriobacteriia;Coriobacteriales;Coriobacteriaceae;Adlercreutzia	Adlercreutzia	30	18	44	96	61	17	33	27	40	25	26	25	16	48	58	98	110	84	16	64	0.0552	0.0426	0.0841	0.1976	0.1229	0.0322	0.0669	0.0601	0.0679	0.0515	0.0499	0.0496	0.0365	0.1228	0.1403	0.1315	0.1334	0.1939	0.0434	0.1293
Bacteria;Firmicutes;Bacilli;Lactobacillales;Aerococcaceae;Aerococcus	Aerococcus	0	0	0	0	0	0	0	0	0	0	0	0	15	1	0	0	0	0	0	0	0	0	0	0	0	0	0	0	0	0	0	0	0.0343	0.0026	0	0	0	0	0	0
Bacteria;Firmicutes;Clostridia;Clostridiales;Lachnospiraceae;Agathobacter	Agathobacter	2	3	0	0	1	0	1	0	7	0	0	0	0	0	0	0	0	0	0	0	0.0037	0.0071	0	0	0.002	0	0.002	0	0.0119	0	0	0	0	0	0	0	0	0	0	0
Bacteria;Firmicutes;Clostridia;Clostridiales;Ruminococcaceae;Agathobaculum	Agathobaculum	64	1	7	40	1	12	14	5	69	7	250	849	3	83	17	17	30	11	5	6	0.1177	0.0024	0.0134	0.0823	0.002	0.0227	0.0284	0.0111	0.1171	0.0144	0.4797	1.6842	0.0069	0.2124	0.0411	0.0228	0.0364	0.0254	0.0136	0.0121
Bacteria;Verrucomicrobia;Verrucomicrobiae;Verrucomicrobiales;Akkermansiaceae;Akkermansia	Akkermansia	0	1	1	0	5	30	6	56	17	23	11	2	249	135	0	0	16	0	0	0	0	0.0024	0.0019	0	0.0101	0.0568	0.0122	0.1246	0.0288	0.0474	0.0211	0.004	0.5686	0.3454	0	0	0.0194	0	0	0
Bacteria;Bacteroidetes;Bacteroidia;Bacteroidales;Rikenellaceae;Alistipes	Alistipes	17	22	26	8	36	33	127	129	54	5	340	707	152	604	14	94	97	33	37	1301	0.0313	0.0521	0.0497	0.0165	0.0725	0.0625	0.2575	0.2869	0.0916	0.0103	0.6524	1.4025	0.3471	1.5454	0.0339	0.1261	0.1177	0.0762	0.1005	2.628
Bacteria;Firmicutes;Erysipelotrichi;Erysipelotrichales;Erysipelotrichaceae;Allobaculum	Allobaculum	151	81	260	7	28	18	91	49	19	72	18	36	15	38	9	412	812	8	0	0	0.2776	0.1918	0.4967	0.0144	0.0564	0.0341	0.1845	0.109	0.0322	0.1483	0.0345	0.0714	0.0343	0.0972	0.0218	0.5527	0.985	0.0185	0	0
Bacteria;Firmicutes;Clostridia;Clostridiales;Lachnospiraceae;Anaerobium	Anaerobium	0	0	0	0	0	0	0	1	0	0	0	0	0	0	0	0	0	0	0	0	0	0	0	0	0	0	0	0.0022	0	0	0	0	0	0	0	0	0	0	0	0
Bacteria;Firmicutes;Clostridia;Clostridiales;Ruminococcaceae;Anaerofilum	Anaerofilum	2	0	0	5	0	0	2	0	0	0	0	0	0	0	1	8	0	8	0	0	0.0037	0	0	0.0103	0	0	0.0041	0	0	0	0	0	0	0	0.0024	0.0107	0	0.0185	0	0
Bacteria;Firmicutes;Clostridia;Clostridiales;Eubacteriaceae;Anaerofustis	Anaerofustis	25	2	9	10	4	4	7	9	1	42	17	47	12	4	14	38	3	5	6	1	0.046	0.0047	0.0172	0.0206	0.0081	0.0076	0.0142	0.02	0.0017	0.0865	0.0326	0.0932	0.0274	0.0102	0.0339	0.051	0.0036	0.0115	0.0163	0.002
Bacteria;Firmicutes;Clostridia;Clostridiales;Lachnospiraceae;Anaerostipes	Anaerostipes	38	42	12	57	39	773	36	86	16	367	2	6	9	0	6	59	153	9	2	2	0.0699	0.0995	0.0229	0.1173	0.0786	1.4629	0.073	0.1913	0.0271	0.756	0.0038	0.0119	0.0206	0	0.0145	0.0791	0.1856	0.0208	0.0054	0.004
Bacteria;Firmicutes;Clostridia;Clostridiales;Lachnospiraceae;Anaerotaenia	Anaerotaenia	0	0	2	0	0	0	0	0	0	0	0	0	0	0	0	0	0	0	0	0	0	0	0.0038	0	0	0	0	0	0	0	0	0	0	0	0	0	0	0	0	0
Bacteria;Firmicutes;Clostridia;Clostridiales;Lachnospiraceae;Anaerotignum	Anaerotignum	971	77	21	379	66	58	87	199	324	78	26	83	61	96	17	48	61	4	16	116	1.7853	0.1823	0.0401	0.7799	0.133	0.1098	0.1764	0.4426	0.5498	0.1607	0.0499	0.1646	0.1393	0.2456	0.0411	0.0644	0.074	0.0092	0.0434	0.2343
Bacteria;Firmicutes;Clostridia;Clostridiales;Ruminococcaceae;Anaerotruncus	Anaerotruncus	317	1	3	22	15	0	52	129	100	50	0	4	48	43	7	14	1	3	19	8	0.5828	0.0024	0.0057	0.0453	0.0302	0	0.1054	0.2869	0.1697	0.103	0	0.0079	0.1096	0.11	0.0169	0.0188	0.0012	0.0069	0.0516	0.0162
Bacteria;Firmicutes;Clostridia;Clostridiales;Clostridiaceae;Arthromitus	Arthromitus	0	0	0	0	4	0	0	0	0	10	0	0	0	0	0	0	0	0	0	0	0	0	0	0	0.0081	0	0	0	0	0.0206	0	0	0	0	0	0	0	0	0	0
Bacteria;Firmicutes;Clostridia;Clostridiales;Peptostreptococcaceae;Asaccharospora	Asaccharospora	0	1	0	0	0	0	0	0	0	0	0	0	0	0	0	0	0	0	0	0	0	0.0024	0	0	0	0	0	0	0	0	0	0	0	0	0	0	0	0	0	0
Bacteria;Firmicutes;Bacilli;Bacillales;Bacillaceae;Bacillaceae_uc	Bacillaceae_uc	13	4	0	0	3	3	21	4	11	0	0	0	176	36	0	0	11	0	0	0	0.0239	0.0095	0	0	0.006	0.0057	0.0426	0.0089	0.0187	0	0	0	0.4019	0.0921	0	0	0.0133	0	0	0
Bacteria;Bacteroidetes;Bacteroidia;Bacteroidales;Bacteroidaceae;Bacteroides	Bacteroides	285	584	334	404	375	464	573	520	410	206	554	435	1052	278	684	616	1324	690	924	353	0.524	1.3829	0.638	0.8314	0.7555	0.8781	1.1618	1.1566	0.6957	0.4243	1.063	0.8629	2.4023	0.7113	1.6541	0.8263	1.606	1.5929	2.509	0.713
Bacteria;Firmicutes;Clostridia;Clostridiales;Lachnospiraceae;Bacteroides_g1	Bacteroides_g1	833	16	0	0	97	88	95	10	50	0	0	0	180	130	7	0	0	4	35	0	1.5316	0.0379	0	0	0.1954	0.1665	0.1926	0.0222	0.0848	0	0	0	0.411	0.3326	0.0169	0	0	0.0092	0.095	0
Bacteria;Actinobacteria;Actinobacteria_c;Bifidobacteriales;Bifidobacteriaceae;Bifidobacterium	Bifidobacterium	0	4	448	6	34	3	119	9	151	4	43	31	1	11	0	3	13	1	0	89	0	0.0095	0.8558	0.0123	0.0685	0.0057	0.2413	0.02	0.2562	0.0082	0.0825	0.0615	0.0023	0.0281	0	0.004	0.0158	0.0023	0	0.1798
Bacteria;Firmicutes;Clostridia;Clostridiales;Lachnospiraceae;Blautia	Blautia	2697	3718	676	1533	7475	3325	296	2319	1322	6100	331	525	2653	70	367	2391	4549	887	76	189	4.9587	8.8044	1.2914	3.1547	15.0593	6.2926	0.6002	5.1579	2.2432	12.5654	0.6351	1.0415	6.0582	0.1791	0.8875	3.2073	5.518	2.0476	0.2064	0.3818
Bacteria;Bacteroidetes;Bacteroidia;Bacteroidales;Odoribacteraceae;Butyricimonas	Butyricimonas	0	0	0	0	0	0	0	0	0	0	0	0	0	0	0	1	0	0	0	0	0	0	0	0	0	0	0	0	0	0	0	0	0	0	0	0.0013	0	0	0	0
Bacteria;Firmicutes;Clostridia;Clostridiales;Lachnospiraceae;Butyrivibrio_g1	Butyrivibrio_g1	0	0	0	0	0	0	0	0	0	0	0	0	0	0	0	0	1	0	0	0	0	0	0	0	0	0	0	0	0	0	0	0	0	0	0	0	0.0012	0	0	0
Bacteria;Firmicutes;Erysipelotrichi;Erysipelotrichales;Erysipelotrichaceae;CCMM_g	CCMM_g	5	25	32	21	3	6	2	5	55	96	8	9	46	1	18	39	21	43	26	17	0.0092	0.0592	0.0611	0.0432	0.006	0.0114	0.0041	0.0111	0.0933	0.1978	0.0154	0.0179	0.105	0.0026	0.0435	0.0523	0.0255	0.0993	0.0706	0.0343
Bacteria;Firmicutes;Clostridia;Clostridiales;Ruminococcaceae;CCYH_g	CCYH_g	2	4	4	0	0	1	0	3	6	0	1	0	0	0	0	1	2	0	0	0	0.0037	0.0095	0.0076	0	0	0.0019	0	0.0067	0.0102	0	0.0019	0	0	0	0	0.0013	0.0024	0	0	0
Bacteria;Firmicutes;Clostridia;Clostridiales;Ruminococcaceae;Caproiciproducens	Caproiciproducens	97	17	30	55	13	35	17	41	36	20	47	54	64	42	61	33	37	107	45	33	0.1783	0.0403	0.0573	0.1132	0.0262	0.0662	0.0345	0.0912	0.0611	0.0412	0.0902	0.1071	0.1461	0.1075	0.1475	0.0443	0.0449	0.247	0.1222	0.0667
Bacteria;Proteobacteria;Gammaproteobacteria;Cardiobacteriales;Cardiobacteriaceae;Cardiobacterium	Cardiobacterium	0	0	0	0	0	0	0	0	0	0	0	2	0	0	0	0	0	0	0	0	0	0	0	0	0	0	0	0	0	0	0	0.004	0	0	0	0	0	0	0	0
Bacteria;Firmicutes;Clostridia;Clostridiales;Christensenellaceae;Christensenella	Christensenella	3	2	0	2	3	4	6	12	0	7	6	0	9	3	8	15	19	5	0	0	0.0055	0.0047	0	0.0041	0.006	0.0076	0.0122	0.0267	0	0.0144	0.0115	0	0.0206	0.0077	0.0193	0.0201	0.023	0.0115	0	0
Bacteria;Firmicutes;Clostridia;Clostridiales;Christensenellaceae;Christensenellaceae_uc	Christensenellaceae_uc	0	0	4	0	6	0	13	0	2	0	3	3	2	2	2	2	2	2	2	5	0	0	0.0076	0	0.0121	0	0.0264	0	0.0034	0	0.0058	0.006	0.0046	0.0051	0.0048	0.0027	0.0024	0.0046	0.0054	0.0101
Bacteria;Bacteroidetes;Flavobacteria;Flavobacteriales;Flavobacteriaceae;Chryseobacterium	Chryseobacterium	0	0	0	0	0	0	0	0	0	0	0	0	0	0	0	0	2	0	0	0	0	0	0	0	0	0	0	0	0	0	0	0	0	0	0	0	0.0024	0	0	0
Bacteria;Firmicutes;Clostridia;Clostridiales;Clostridiaceae;Clostridium	Clostridium	1755	1627	5195	479	1331	1806	5828	364	2658	50	4034	3254	2156	1318	12	3183	3101	174	10	1323	3.2268	3.8528	9.924	0.9857	2.6815	3.4179	11.8172	0.8096	4.5102	0.103	7.7406	6.4551	4.9233	3.3723	0.029	4.2697	3.7615	0.4017	0.0272	2.6724
Bacteria;Firmicutes;Clostridia;Clostridiales;Lachnospiraceae;Clostridium_g19	Clostridium_g19	0	0	0	0	0	0	0	0	0	0	0	0	0	0	2	0	0	0	0	0	0	0	0	0	0	0	0	0	0	0	0	0	0	0	0.0048	0	0	0	0	0
Bacteria;Firmicutes;Clostridia;Clostridiales;Lachnospiraceae;Clostridium_g21	Clostridium_g21	311	25	34	270	53	22	26	21	61	44	54	846	14	200	164	48	7	123	9	240	0.5718	0.0592	0.0649	0.5556	0.1068	0.0416	0.0527	0.0467	0.1035	0.0906	0.1036	1.6782	0.032	0.5117	0.3966	0.0644	0.0085	0.2839	0.0244	0.4848
Bacteria;Firmicutes;Clostridia;Clostridiales;Lachnospiraceae;Clostridium_g24	Clostridium_g24	518	56	17	304	80	92	42	101	123	94	20	92	128	37	27	69	88	53	17	111	0.9524	0.1326	0.0325	0.6256	0.1612	0.1741	0.0852	0.2246	0.2087	0.1936	0.0384	0.1825	0.2923	0.0947	0.0653	0.0926	0.1067	0.1224	0.0462	0.2242
Bacteria;Firmicutes;Clostridia;Clostridiales;Lachnospiraceae;Clostridium_g35	Clostridium_g35	0	0	0	0	0	0	0	0	0	0	0	0	0	0	0	0	0	0	0	7	0	0	0	0	0	0	0	0	0	0	0	0	0	0	0	0	0	0	0	0.0141
Bacteria;Firmicutes;Erysipelotrichi;Erysipelotrichales;Erysipelotrichaceae;Clostridium_g6	Clostridium_g6	10	15	0	8	22	5	3	5	7	2	9	3	21	2	9	14	4	9	6	45	0.0184	0.0355	0	0.0165	0.0443	0.0095	0.0061	0.0111	0.0119	0.0041	0.0173	0.006	0.048	0.0051	0.0218	0.0188	0.0049	0.0208	0.0163	0.0909
Bacteria;Actinobacteria;Coriobacteriia;Coriobacteriales;Coriobacteriaceae;Collinsella	Collinsella	79	153	1	40	1052	421	22	147	78	324	10	14	106	7	7	51	336	11	4	3	0.1452	0.3623	0.0019	0.0823	2.1194	0.7967	0.0446	0.327	0.1324	0.6674	0.0192	0.0278	0.2421	0.0179	0.0169	0.0684	0.4076	0.0254	0.0109	0.0061
Bacteria;Firmicutes;Erysipelotrichi;Erysipelotrichales;Erysipelotrichaceae;Coprobacillus	Coprobacillus	22	32	4	9	34	126	0	39	32	29	0	6	25	0	6	69	108	25	22	5	0.0404	0.0758	0.0076	0.0185	0.0685	0.2385	0	0.0867	0.0543	0.0597	0	0.0119	0.0571	0	0.0145	0.0926	0.131	0.0577	0.0597	0.0101
Bacteria;Firmicutes;Clostridia;Clostridiales;Lachnospiraceae;Coprococcus	Coprococcus	1	135	0	0	0	8	0	399	29	4	0	0	1	0	0	103	284	0	0	0	0.0018	0.3197	0	0	0	0.0151	0	0.8875	0.0492	0.0082	0	0	0.0023	0	0	0.1382	0.3445	0	0	0
Bacteria;Firmicutes;Clostridia;Clostridiales;Lachnospiraceae;Coprococcus_g2	Coprococcus_g2	22	3	10	47	9	18	16	21	8	18	3	17	35	10	8	22	78	8	5	28	0.0404	0.0071	0.0191	0.0967	0.0181	0.0341	0.0324	0.0467	0.0136	0.0371	0.0058	0.0337	0.0799	0.0256	0.0193	0.0295	0.0946	0.0185	0.0136	0.0566
Bacteria;Actinobacteria;Coriobacteriia;Coriobacteriales;Coriobacteriaceae;Coriobacteriaceae_uc	Coriobacteriaceae_uc	0	0	0	0	0	0	0	0	0	0	0	0	0	3	2	0	3	0	0	0	0	0	0	0	0	0	0	0	0	0	0	0	0	0.0077	0.0048	0	0.0036	0	0	0
Bacteria;Actinobacteria;Actinobacteria_c;Corynebacteriales;Corynebacteriaceae;Corynebacterium	Corynebacterium	0	0	0	0	0	0	0	0	0	2	0	0	18	28	0	0	0	3	0	0	0	0	0	0	0	0	0	0	0	0.0041	0	0	0.0411	0.0716	0	0	0	0.0069	0	0
Bacteria;Firmicutes;Clostridia;Clostridiales;Lachnospiraceae;DQ115988_g	DQ115988_g	0	0	0	0	0	0	0	0	0	0	0	0	0	0	0	0	8	0	0	0	0	0	0	0	0	0	0	0	0	0	0	0	0	0	0	0	0.0097	0	0	0
Bacteria;Firmicutes;Clostridia;Clostridiales;Lachnospiraceae;DQ238618_g	DQ238618_g	1	1	0	1	0	0	0	0	1	0	0	0	0	0	0	0	4	1	0	0	0.0018	0.0024	0	0.0021	0	0	0	0	0.0017	0	0	0	0	0	0	0	0.0049	0.0023	0	0
Bacteria;Firmicutes;Clostridia;Clostridiales;Ruminococcaceae;DQ777889_g	DQ777889_g	2	0	0	0	0	4	2	2	0	0	8	0	3	0	3	2	3	4	0	0	0.0037	0	0	0	0	0.0076	0.0041	0.0044	0	0	0.0154	0	0.0069	0	0.0073	0.0027	0.0036	0.0092	0	0
Bacteria;Firmicutes;Clostridia;Clostridiales;Lachnospiraceae;DQ794467_g	DQ794467_g	0	0	0	0	0	0	0	0	0	0	0	0	0	0	0	0	3	0	0	0	0	0	0	0	0	0	0	0	0	0	0	0	0	0	0	0	0.0036	0	0	0
Bacteria;Firmicutes;Clostridia;Clostridiales;Lachnospiraceae;DQ815728_g	DQ815728_g	2	6	8	20	15	5	9	0	18	0	1	19	0	7	2	5	3	0	0	3	0.0037	0.0142	0.0153	0.0412	0.0302	0.0095	0.0182	0	0.0305	0	0.0019	0.0377	0	0.0179	0.0048	0.0067	0.0036	0	0	0.0061
Bacteria;Firmicutes;Clostridia;Clostridiales;Dehalobacterium_f;Dehalobacterium_f_uc	Dehalobacterium_f_uc	0	0	0	0	0	0	0	0	0	0	0	0	0	0	0	5	0	8	0	3	0	0	0	0	0	0	0	0	0	0	0	0	0	0	0	0.0067	0	0.0185	0	0.0061
Bacteria;Firmicutes;Clostridia;Clostridiales;Desulfitobacterium_f;Desulfosporosinus	Desulfosporosinus	0	2	0	0	0	0	0	0	0	0	0	0	0	0	0	0	0	0	0	0	0	0.0047	0	0	0	0	0	0	0	0	0	0	0	0	0	0	0	0	0	0
Bacteria;Firmicutes;Negativicutes;Veillonellales;Veillonellaceae;Dialister	Dialister	0	0	0	0	0	0	0	0	0	0	0	0	0	0	0	3	0	1	0	0	0	0	0	0	0	0	0	0	0	0	0	0	0	0	0	0.004	0	0.0023	0	0
Bacteria;Firmicutes;Erysipelotrichi;Erysipelotrichales;Erysipelotrichaceae;Dielma	Dielma	0	0	0	0	4	0	0	0	0	0	0	0	0	0	0	0	0	0	0	0	0	0	0	0	0.0081	0	0	0	0	0	0	0	0	0	0	0	0	0	0	0
Bacteria;Firmicutes;Clostridia;Clostridiales;Lachnospiraceae;Dorea	Dorea	87	61	101	16	23	50	39	486	53	0	58	78	111	49	10	204	677	25	4	33	0.16	0.1445	0.1929	0.0329	0.0463	0.0946	0.0791	1.081	0.0899	0	0.1113	0.1547	0.2535	0.1254	0.0242	0.2736	0.8212	0.0577	0.0109	0.0667
Bacteria;Firmicutes;Clostridia;Clostridiales;Lachnospiraceae;EF031002_g	EF031002_g	0	1	0	0	0	0	0	1	0	0	0	0	0	0	0	0	0	0	0	2	0	0.0024	0	0	0	0	0	0.0022	0	0	0	0	0	0	0	0	0	0	0	0.004
Bacteria;Bacteroidetes;Bacteroidia;Bacteroidales;Muribaculaceae;EF099060_g	EF099060_g	2	0	74	63	2	0	0	0	0	8	0	0	0	0	0	0	0	0	0	0	0.0037	0	0.1414	0.1296	0.004	0	0	0	0	0.0165	0	0	0	0	0	0	0	0	0	0
Bacteria;Firmicutes;Clostridia;Clostridiales;Ruminococcaceae;EF404387_g	EF404387_g	0	0	2	0	0	0	3	0	7	0	0	0	0	0	0	0	0	0	0	0	0	0	0.0038	0	0	0	0.0061	0	0.0119	0	0	0	0	0	0	0	0	0	0	0
Bacteria;Firmicutes;Clostridia;Clostridiales;Ruminococcaceae;EF404556_g	EF404556_g	0	0	0	0	0	0	0	0	3	1	0	2	0	0	0	0	0	0	0	0	0	0	0	0	0	0	0	0	0.0051	0.0021	0	0.004	0	0	0	0	0	0	0	0
Bacteria;Firmicutes;Clostridia;Clostridiales;Lachnospiraceae;EU137610_g	EU137610_g	0	0	1	0	0	1	0	0	0	0	0	0	0	0	0	0	0	0	0	0	0	0	0.0019	0	0	0.0019	0	0	0	0	0	0	0	0	0	0	0	0	0	0
Bacteria;Firmicutes;Clostridia;Clostridiales;Lachnospiraceae;EU462118_g	EU462118_g	0	2	0	0	0	0	0	0	0	0	0	0	0	0	0	0	0	0	0	0	0	0.0047	0	0	0	0	0	0	0	0	0	0	0	0	0	0	0	0	0	0
Bacteria;Firmicutes;Clostridia;Clostridiales;Ruminococcaceae;EU465635_g	EU465635_g	0	0	0	0	0	0	1	0	0	2	0	0	2	0	0	0	3	0	0	0	0	0	0	0	0	0	0.002	0	0	0.0041	0	0	0.0046	0	0	0	0.0036	0	0	0
Bacteria;Firmicutes;Clostridia;Clostridiales;Ruminococcaceae;EU470203_g	EU470203_g	0	0	0	0	5	11	8	0	8	0	0	0	0	0	0	23	35	0	0	0	0	0	0	0	0.0101	0.0208	0.0162	0	0.0136	0	0	0	0	0	0	0.0309	0.0425	0	0	0
Bacteria;Firmicutes;Clostridia;Clostridiales;Lachnospiraceae;EU474900_g	EU474900_g	0	0	0	0	0	0	0	1	0	0	0	1	0	0	0	0	0	0	0	0	0	0	0	0	0	0	0	0.0022	0	0	0	0.002	0	0	0	0	0	0	0	0
Bacteria;Firmicutes;Clostridia;Clostridiales;Lachnospiraceae;EU622674_g	EU622674_g	8	0	0	0	0	0	5	0	0	0	0	0	0	0	15	0	12	0	21	0	0.0147	0	0	0	0	0	0.0101	0	0	0	0	0	0	0	0.0363	0	0.0146	0	0.057	0
Bacteria;Firmicutes;Clostridia;Clostridiales;Lachnospiraceae;EU728771_g	EU728771_g	0	43	0	0	17	79	138	0	0	184	0	0	0	0	87	159	10	0	0	0	0	0.1018	0	0	0.0342	0.1495	0.2798	0	0	0.379	0	0	0	0	0.2104	0.2133	0.0121	0	0	0
Bacteria;Firmicutes;Clostridia;Clostridiales;Lachnospiraceae;EU777247_g	EU777247_g	0	0	0	0	0	0	4	0	6	0	0	2	0	4	0	0	0	0	0	0	0	0	0	0	0	0	0.0081	0	0.0102	0	0	0.004	0	0.0102	0	0	0	0	0	0
Bacteria;Firmicutes;Clostridia;Clostridiales;Lachnospiraceae;EU778925_g	EU778925_g	0	0	0	0	0	0	0	0	0	0	0	0	0	0	1	0	1	0	0	0	0	0	0	0	0	0	0	0	0	0	0	0	0	0	0.0024	0	0.0012	0	0	0
Bacteria;Firmicutes;Clostridia;Clostridiales;Ruminococcaceae;EU779465_g	EU779465_g	0	0	0	0	0	0	0	0	0	0	0	0	0	0	0	0	0	0	0	1	0	0	0	0	0	0	0	0	0	0	0	0	0	0	0	0	0	0	0	0.002
Bacteria;Firmicutes;Clostridia;Clostridiales;EU842383_f;EU842383_f_uc	EU842383_f_uc	0	0	0	0	0	3	0	0	0	0	0	0	0	0	0	0	3	0	0	0	0	0	0	0	0	0.0057	0	0	0	0	0	0	0	0	0	0	0.0036	0	0	0
Bacteria;Firmicutes;Clostridia;Clostridiales;Ruminococcaceae;EU843993_g	EU843993_g	0	2	0	0	0	0	0	2	0	0	0	0	0	0	0	0	0	0	0	0	0	0.0047	0	0	0	0	0	0.0044	0	0	0	0	0	0	0	0	0	0	0	0
Bacteria;Firmicutes;Clostridia;Clostridiales;Lachnospiraceae;Eisenbergiella	Eisenbergiella	0	2	0	2	0	5	2	0	0	0	0	12	18	4	0	0	22	12	103	3	0	0.0047	0	0.0041	0	0.0095	0.0041	0	0	0	0	0.0238	0.0411	0.0102	0	0	0.0267	0.0277	0.2797	0.0061
Bacteria;Firmicutes;Clostridia;Clostridiales;Mogibacterium_f;Emergencia	Emergencia	8	15	24	41	10	18	12	31	25	24	5	26	37	19	16	46	45	19	0	2	0.0147	0.0355	0.0458	0.0844	0.0201	0.0341	0.0243	0.069	0.0424	0.0494	0.0096	0.0516	0.0845	0.0486	0.0387	0.0617	0.0546	0.0439	0	0.004
Bacteria;Proteobacteria;Gammaproteobacteria;Pseudomonadales;Moraxellaceae;Enhydrobacter	Enhydrobacter	0	0	0	0	1	0	0	0	0	0	0	0	0	0	0	0	0	0	0	0	0	0	0	0	0.002	0	0	0	0	0	0	0	0	0	0	0	0	0	0	0
Bacteria;Proteobacteria;Gammaproteobacteria;Enterobacterales;Enterobacteriaceae;Enterobacteriaceae_uc	Enterobacteriaceae_uc	0	0	0	0	0	0	0	0	0	0	0	0	0	0	3	0	0	0	0	0	0	0	0	0	0	0	0	0	0	0	0	0	0	0	0.0073	0	0	0	0	0
Bacteria;Firmicutes;Bacilli;Lactobacillales;Enterococcaceae;Enterococcus	Enterococcus	11	82	0	2	3	3	0	3	0	5	3	0	8	18	1	35	6	0	6	0	0.0202	0.1942	0	0.0041	0.006	0.0057	0	0.0067	0	0.0103	0.0058	0	0.0183	0.0461	0.0024	0.0469	0.0073	0	0.0163	0
Bacteria;Actinobacteria;Coriobacteriia;Coriobacteriales;Coriobacteriaceae;Enterorhabdus	Enterorhabdus	0	0	6	1	3	1	4	0	9	0	0	5	0	1	4	14	12	14	6	9	0	0	0.0115	0.0021	0.006	0.0019	0.0081	0	0.0153	0	0	0.0099	0	0.0026	0.0097	0.0188	0.0146	0.0323	0.0163	0.0182
Bacteria;Firmicutes;Erysipelotrichi;Erysipelotrichales;Erysipelotrichaceae;Erysipelotrichaceae_uc	Erysipelotrichaceae_uc	18	0	22	18	0	6	40	5	6	2	27	11	15	7	22	34	4	13	7	4	0.0331	0	0.042	0.037	0	0.0114	0.0811	0.0111	0.0102	0.0041	0.0518	0.0218	0.0343	0.0179	0.0532	0.0456	0.0049	0.03	0.019	0.0081
Bacteria;Proteobacteria;Gammaproteobacteria;Enterobacterales;Enterobacteriaceae;Escherichia	Escherichia	78	843	5	70	53	168	8	140	0	31	0	7	66	4	25	809	15	16	23	4	0.1434	1.9963	0.0096	0.1441	0.1068	0.3179	0.0162	0.3114	0	0.0639	0	0.0139	0.1507	0.0102	0.0605	1.0852	0.0182	0.0369	0.0625	0.0081
Bacteria;Firmicutes;Clostridia;Clostridiales;Lachnospiraceae;Eubacterium_g17	Eubacterium_g17	762	216	64	153	171	129	103	72	208	107	177	492	297	101	62	226	400	90	54	98	1.401	0.5115	0.1223	0.3149	0.3445	0.2441	0.2088	0.1601	0.3529	0.2204	0.3396	0.976	0.6782	0.2584	0.1499	0.3032	0.4852	0.2078	0.1466	0.198
Bacteria;Firmicutes;Clostridia;Clostridiales;Lachnospiraceae;Eubacterium_g20	Eubacterium_g20	5	93	84	0	0	347	34	0	0	57	0	4	1	1	3	160	52	2	22	1	0.0092	0.2202	0.1605	0	0	0.6567	0.0689	0	0	0.1174	0	0.0079	0.0023	0.0026	0.0073	0.2146	0.0631	0.0046	0.0597	0.002
Bacteria;Firmicutes;Clostridia;Clostridiales;Lachnospiraceae;Eubacterium_g21	Eubacterium_g21	158	87	52	64	44	287	2	129	51	99	73	22	37	0	8	214	351	131	13	18	0.2905	0.206	0.0993	0.1317	0.0886	0.5431	0.0041	0.2869	0.0865	0.2039	0.1401	0.0436	0.0845	0	0.0193	0.2871	0.4258	0.3024	0.0353	0.0364
Bacteria;Firmicutes;Clostridia;Clostridiales;Ruminococcaceae;Eubacterium_g23	Eubacterium_g23	465	234	302	1164	143	517	159	394	415	780	333	636	573	1061	647	3627	653	936	789	596	0.855	0.5541	0.5769	2.3954	0.2881	0.9784	0.3224	0.8763	0.7042	1.6067	0.639	1.2617	1.3085	2.7147	1.5646	4.8653	0.7921	2.1608	2.1424	1.2039
Bacteria;Firmicutes;Clostridia;Clostridiales;Lachnospiraceae;Eubacterium_g24	Eubacterium_g24	0	0	0	0	0	0	0	0	0	0	0	0	0	140	0	0	0	0	0	0	0	0	0	0	0	0	0	0	0	0	0	0	0	0.3582	0	0	0	0	0	0
Bacteria;Firmicutes;Clostridia;Clostridiales;Lachnospiraceae;Eubacterium_g4	Eubacterium_g4	14	3	16	29	5	7	1	5	6	2	17	29	15	14	20	84	62	39	0	24	0.0257	0.0071	0.0306	0.0597	0.0101	0.0132	0.002	0.0111	0.0102	0.0041	0.0326	0.0575	0.0343	0.0358	0.0484	0.1127	0.0752	0.09	0	0.0485
Bacteria;Firmicutes;Clostridia;Clostridiales;Lachnospiraceae;Eubacterium_g5	Eubacterium_g5	0	0	4	16	1	17	0	8	0	0	0	0	0	0	3	6	57	12	0	0	0	0	0.0076	0.0329	0.002	0.0322	0	0.0178	0	0	0	0	0	0	0.0073	0.008	0.0691	0.0277	0	0
Bacteria;Firmicutes;Clostridia;Clostridiales;Lachnospiraceae;Eubacterium_g6	Eubacterium_g6	515	28	19	557	126	34	49	295	106	25	25	53	1	76	11	64	7	22	7	12	0.9469	0.0663	0.0363	1.1462	0.2538	0.0643	0.0994	0.6561	0.1799	0.0515	0.048	0.1051	0.0023	0.1945	0.0266	0.0859	0.0085	0.0508	0.019	0.0242
Bacteria;Firmicutes;Clostridia;Clostridiales;Ruminococcaceae;Eubacterium_g8	Eubacterium_g8	1139	77	260	2038	175	112	288	169	430	394	1094	1687	190	585	405	819	364	179	297	469	2.0942	0.1823	0.4967	4.1939	0.3526	0.212	0.584	0.3759	0.7296	0.8116	2.0992	3.3466	0.4339	1.4968	0.9794	1.0986	0.4415	0.4132	0.8065	0.9474
Bacteria;Actinobacteria;Coriobacteriia;Coriobacteriales;Coriobacteriaceae;FCNB_g	FCNB_g	1	0	3	1	2	0	0	2	0	0	1	0	0	0	4	1	4	0	0	1	0.0018	0	0.0057	0.0021	0.004	0	0	0.0044	0	0	0.0019	0	0	0	0.0097	0.0013	0.0049	0	0	0.002
Bacteria;Firmicutes;Clostridia;Clostridiales;Lachnospiraceae;FJ367817_g	FJ367817_g	9	0	0	13	0	0	1	32	13	0	3	3	0	0	0	0	44	0	0	0	0.0165	0	0	0.0268	0	0	0.002	0.0712	0.0221	0	0.0058	0.006	0	0	0	0	0.0534	0	0	0
Bacteria;Chloroflexi;Thermomicrobia;DQ129389_o;DQ129389_f;FJ478561_g	FJ478561_g	0	0	0	0	0	0	0	0	0	0	1	0	0	0	0	0	0	0	0	0	0	0	0	0	0	0	0	0	0	0	0.0019	0	0	0	0	0	0	0	0	0
Bacteria;Firmicutes;Clostridia;Clostridiales;Lachnospiraceae;FJ534957_g	FJ534957_g	0	0	0	0	0	1	0	0	1	0	0	0	0	0	0	0	0	0	0	0	0	0	0	0	0	0.0019	0	0	0.0017	0	0	0	0	0	0	0	0	0	0	0
Bacteria;Firmicutes;Clostridia;Clostridiales;Lachnospiraceae;FJ825526_g	FJ825526_g	0	0	0	0	0	0	0	0	0	0	0	0	0	0	0	0	0	3	0	0	0	0	0	0	0	0	0	0	0	0	0	0	0	0	0	0	0	0.0069	0	0
Bacteria;Firmicutes;Clostridia;Clostridiales;Lachnospiraceae;FJ880297_g	FJ880297_g	12	74	8	107	9	179	0	24	2	1	0	8	42	0	8	33	69	82	2	0	0.0221	0.1752	0.0153	0.2202	0.0181	0.3388	0	0.0534	0.0034	0.0021	0	0.0159	0.0959	0	0.0193	0.0443	0.0837	0.1893	0.0054	0
Bacteria;Firmicutes;Clostridia;Clostridiales;Ruminococcaceae;FJ880790_g	FJ880790_g	0	0	0	0	0	0	2	1	0	0	0	0	3	0	0	0	0	0	0	0	0	0	0	0	0	0	0.0041	0.0022	0	0	0	0	0.0069	0	0	0	0	0	0	0
Bacteria;Firmicutes;Clostridia;Clostridiales;Lachnospiraceae;FJ881160_g	FJ881160_g	254	133	9	19	14	6	34	28	483	0	0	72	0	28	7	101	4	4	0	6	0.467	0.3149	0.0172	0.0391	0.0282	0.0114	0.0689	0.0623	0.8196	0	0	0.1428	0	0.0716	0.0169	0.1355	0.0049	0.0092	0	0.0121
Bacteria;Firmicutes;Clostridia;Clostridiales;Lachnospiraceae;FMWZ_g	FMWZ_g	0	0	0	0	0	0	0	1	0	0	0	0	0	0	0	0	0	0	0	0	0	0	0	0	0	0	0	0.0022	0	0	0	0	0	0	0	0	0	0	0	0
Bacteria;Firmicutes;Erysipelotrichi;Erysipelotrichales;Erysipelotrichaceae;FR893353_g	FR893353_g	6	26	0	235	11	0	0	0	17	0	0	3	2	0	0	0	0	0	2	0	0.011	0.0616	0	0.4836	0.0222	0	0	0	0.0288	0	0	0.006	0.0046	0	0	0	0	0	0.0054	0
Bacteria;Firmicutes;Clostridia;Clostridiales;Ruminococcaceae;FTRU_g	FTRU_g	67	61	61	55	49	130	16	194	67	166	29	24	79	0	44	106	89	26	20	6	0.1232	0.1445	0.1165	0.1132	0.0987	0.246	0.0324	0.4315	0.1137	0.3419	0.0556	0.0476	0.1804	0	0.1064	0.1422	0.108	0.06	0.0543	0.0121
Bacteria;Firmicutes;Clostridia;Clostridiales;Ruminococcaceae;Faecalibacterium	Faecalibacterium	0	0	3	0	0	0	0	0	0	0	0	0	0	0	2	3	3	2	0	0	0	0	0.0057	0	0	0	0	0	0	0	0	0	0	0	0.0048	0.004	0.0036	0.0046	0	0
Bacteria;Firmicutes;Erysipelotrichi;Erysipelotrichales;Erysipelotrichaceae;Faecalibaculum	Faecalibaculum	0	0	151	2	70	0	0	70	140	321	2	0	0	0	0	1	28	29	6	0	0	0	0.2885	0.0041	0.141	0	0	0.1557	0.2376	0.6612	0.0038	0	0	0	0	0.0013	0.034	0.0669	0.0163	0
Bacteria;Firmicutes;Clostridia;Clostridiales;Lachnospiraceae;Faecalicatena	Faecalicatena	0	0	0	0	0	1	0	0	0	0	0	0	0	0	0	0	0	0	0	0	0	0	0	0	0	0.0019	0	0	0	0	0	0	0	0	0	0	0	0	0	0
Bacteria;Bacteroidetes;Flavobacteria;Flavobacteriales;Flavobacteriaceae;Flavobacterium	Flavobacterium	0	0	0	0	0	0	0	0	0	0	0	0	0	0	0	0	0	0	0	1	0	0	0	0	0	0	0	0	0	0	0	0	0	0	0	0	0	0	0	0.002
Bacteria;Firmicutes;Clostridia;Clostridiales;Lachnospiraceae;Frisingicoccus	Frisingicoccus	71	90	27	197	46	205	18	124	113	17	17	129	68	34	37	176	313	47	4	30	0.1305	0.2131	0.0516	0.4054	0.0927	0.388	0.0365	0.2758	0.1917	0.035	0.0326	0.2559	0.1553	0.087	0.0895	0.2361	0.3797	0.1085	0.0109	0.0606
Bacteria;Firmicutes;Clostridia;Clostridiales;Lachnospiraceae;Fusicatenibacter	Fusicatenibacter	2689	1793	21	42	8917	5303	3	2979	390	9626	4	1	16	1	5	106	1090	26	0	0	4.944	4.2459	0.0401	0.0864	17.9644	10.036	0.0061	6.6259	0.6618	19.8286	0.0077	0.002	0.0365	0.0026	0.0121	0.1422	1.3222	0.06	0	0
Bacteria;Fusobacteria;Fusobacteria_c;Fusobacteriales;Fusobacteriaceae;Fusobacterium	Fusobacterium	0	0	0	0	0	0	0	0	0	0	0	0	0	0	0	3	0	0	0	0	0	0	0	0	0	0	0	0	0	0	0	0	0	0	0	0.004	0	0	0	0
Bacteria;Firmicutes;Clostridia;Clostridiales;Christensenellaceae;GQ448104_g	GQ448104_g	2	0	0	14	0	0	3	0	0	0	0	7	0	0	0	0	0	1	2	11	0.0037	0	0	0.0288	0	0	0.0061	0	0	0	0	0.0139	0	0	0	0	0	0.0023	0.0054	0.0222
Bacteria;Firmicutes;Clostridia;Clostridiales;Ruminococcaceae;GQ451199_g	GQ451199_g	0	0	0	0	0	0	0	0	0	0	0	0	4	4	0	0	0	0	0	0	0	0	0	0	0	0	0	0	0	0	0	0	0.0091	0.0102	0	0	0	0	0	0
Bacteria;Firmicutes;Clostridia;Clostridiales;Lachnospiraceae;GQ451258_g	GQ451258_g	0	0	1	0	1	0	0	0	2	0	0	0	0	3	0	0	0	13	0	0	0	0	0.0019	0	0.002	0	0	0	0.0034	0	0	0	0	0.0077	0	0	0	0.03	0	0
Bacteria;Firmicutes;Clostridia;Clostridiales;Mogibacterium_f;GU174072_g	GU174072_g	2	0	0	3	0	0	0	0	0	0	0	0	0	0	0	0	0	0	0	0	0.0037	0	0	0.0062	0	0	0	0	0	0	0	0	0	0	0	0	0	0	0	0
Bacteria;Firmicutes;Clostridia;Clostridiales;Lachnospiraceae;GU324393_g	GU324393_g	6	14	11	79	62	52	21	32	63	82	3	31	73	10	3	416	517	3	5	0	0.011	0.0332	0.021	0.1626	0.1249	0.0984	0.0426	0.0712	0.1069	0.1689	0.0058	0.0615	0.1667	0.0256	0.0073	0.558	0.6271	0.0069	0.0136	0
Bacteria;Proteobacteria;Gammaproteobacteria;Orbales;Orbaceae;Gilliamella	Gilliamella	0	0	0	0	0	0	0	5	0	0	0	0	0	0	0	0	1	0	0	0	0	0	0	0	0	0	0	0.0111	0	0	0	0	0	0	0	0	0.0012	0	0	0
Bacteria;Actinobacteria;Actinobacteria_c;Glycomycetales;Glycomycetaceae;Glycomyces	Glycomyces	0	0	0	0	0	0	0	1	0	0	0	0	0	0	0	0	0	0	0	0	0	0	0	0	0	0	0	0.0022	0	0	0	0	0	0	0	0	0	0	0	0
Bacteria;Actinobacteria;Actinobacteria_c;Corynebacteriales;Nocardiaceae;Gordonia	Gordonia	0	1	0	0	0	0	0	0	0	0	0	0	0	0	0	0	0	0	0	0	0	0.0024	0	0	0	0	0	0	0	0	0	0	0	0	0	0	0	0	0	0
Bacteria;Actinobacteria;Coriobacteriia;Coriobacteriales;Coriobacteriaceae;Gordonibacter	Gordonibacter	0	0	0	0	0	0	0	0	0	0	0	0	0	0	0	4	1	0	0	0	0	0	0	0	0	0	0	0	0	0	0	0	0	0	0	0.0054	0.0012	0	0	0
Bacteria;Firmicutes;Bacilli;Lactobacillales;Aerococcaceae;Granulicatella	Granulicatella	0	1	0	0	0	0	0	0	0	0	0	0	0	0	0	0	0	0	0	0	0	0.0024	0	0	0	0	0	0	0	0	0	0	0	0	0	0	0	0	0	0
Bacteria;Firmicutes;Clostridia;Clostridiales;Ruminococcaceae;HM124015_g	HM124015_g	3	3	0	0	0	0	1	0	9	0	0	0	0	8	0	44	11	9	0	0	0.0055	0.0071	0	0	0	0	0.002	0	0.0153	0	0	0	0	0.0205	0	0.059	0.0133	0.0208	0	0
Bacteria;Firmicutes;Clostridia;Clostridiales;Ruminococcaceae;HM124225_g	HM124225_g	0	0	0	0	3	0	0	0	0	0	0	0	0	0	0	0	0	0	0	0	0	0	0	0	0.006	0	0	0	0	0	0	0	0	0	0	0	0	0	0	0
Bacteria;Firmicutes;Clostridia;Clostridiales;Lachnospiraceae;HM124264_g	HM124264_g	4	0	8	10	0	0	6	0	0	0	4	8	0	0	1	27	19	25	0	7	0.0074	0	0.0153	0.0206	0	0	0.0122	0	0	0	0.0077	0.0159	0	0	0.0024	0.0362	0.023	0.0577	0	0.0141
Bacteria;Firmicutes;Clostridia;Clostridiales;Lachnospiraceae;HM124342_g	HM124342_g	0	0	0	5	0	0	0	0	0	0	0	0	0	0	0	0	0	0	0	0	0	0	0	0.0103	0	0	0	0	0	0	0	0	0	0	0	0	0	0	0	0
Bacteria;Firmicutes;Clostridia;Clostridiales;Lachnospiraceae;HQ748727_g	HQ748727_g	0	0	0	0	0	0	0	0	0	0	0	0	2	0	0	0	0	0	0	0	0	0	0	0	0	0	0	0	0	0	0	0	0.0046	0	0	0	0	0	0	0
Bacteria;Firmicutes;Clostridia;Clostridiales;Lachnospiraceae;HQ765927_g	HQ765927_g	2	1	0	0	1	6	0	0	2	0	0	1	0	0	0	1	1	0	0	0	0.0037	0.0024	0	0	0.002	0.0114	0	0	0.0034	0	0	0.002	0	0	0	0.0013	0.0012	0	0	0
Bacteria;Firmicutes;Clostridia;Clostridiales;Lachnospiraceae;HQ774991_g	HQ774991_g	64	30	11	39	0	8	0	31	15	8	2	26	58	0	6	68	91	46	2	0	0.1177	0.071	0.021	0.0803	0	0.0151	0	0.069	0.0255	0.0165	0.0038	0.0516	0.1324	0	0.0145	0.0912	0.1104	0.1062	0.0054	0
Bacteria;Proteobacteria;Gammaproteobacteria;Pasteurellales;Pasteurellaceae;Haemophilus	Haemophilus	0	3	0	0	0	0	0	0	0	0	0	0	0	0	0	0	0	0	0	0	0	0.0071	0	0	0	0	0	0	0	0	0	0	0	0	0	0	0	0	0	0
Bacteria;Firmicutes;Clostridia;Clostridiales;Ruminococcaceae;Harryflintia	Harryflintia	25	2	6	39	16	2	1	1	13	3	2	11	25	31	0	12	1	5	0	30	0.046	0.0047	0.0115	0.0803	0.0322	0.0038	0.002	0.0022	0.0221	0.0062	0.0038	0.0218	0.0571	0.0793	0	0.0161	0.0012	0.0115	0	0.0606
Bacteria;Firmicutes;Erysipelotrichi;Erysipelotrichales;Erysipelotrichaceae;Holdemanella	Holdemanella	0	0	0	0	0	0	0	0	0	0	0	0	0	0	0	0	4	0	0	0	0	0	0	0	0	0	0	0	0	0	0	0	0	0	0	0	0.0049	0	0	0
Bacteria;Firmicutes;Erysipelotrichi;Erysipelotrichales;Erysipelotrichaceae;Holdemania	Holdemania	0	0	0	0	0	22	0	23	0	1	0	0	1	0	1	0	23	0	0	0	0	0	0	0	0	0.0416	0	0.0512	0	0.0021	0	0	0.0023	0	0.0024	0	0.0279	0	0	0
Bacteria;Firmicutes;Clostridia;Clostridiales;Lachnospiraceae;Hungatella	Hungatella	0	0	0	0	0	0	0	0	0	0	0	0	0	0	0	0	1	0	0	0	0	0	0	0	0	0	0	0	0	0	0	0	0	0	0	0	0.0012	0	0	0
Bacteria;Firmicutes;Clostridia;Clostridiales;Peptostreptococcaceae;Intestinibacter	Intestinibacter	0	0	0	0	0	0	1	0	0	0	2	0	0	0	0	0	0	0	0	0	0	0	0	0	0	0	0.002	0	0	0	0.0038	0	0	0	0	0	0	0	0	0
Bacteria;Firmicutes;Clostridia;Clostridiales;Lachnospiraceae;JPZU_g	JPZU_g	0	0	0	4	0	0	0	0	0	0	0	0	0	0	0	0	0	0	0	0	0	0	0	0.0082	0	0	0	0	0	0	0	0	0	0	0	0	0	0	0	0
Bacteria;Firmicutes;Clostridia;Clostridiales;Ruminococcaceae;JQ084194_g	JQ084194_g	37	43	21	39	83	43	46	44	40	18	16	44	130	74	63	61	29	79	13	22	0.068	0.1018	0.0401	0.0803	0.1672	0.0814	0.0933	0.0979	0.0679	0.0371	0.0307	0.0873	0.2969	0.1893	0.1524	0.0818	0.0352	0.1824	0.0353	0.0444
Bacteria;Firmicutes;Clostridia;Clostridiales;Lachnospiraceae;JX095860_g	JX095860_g	0	0	0	0	0	0	0	0	0	0	0	0	0	0	0	0	0	0	0	4	0	0	0	0	0	0	0	0	0	0	0	0	0	0	0	0	0	0	0	0.0081
Bacteria;Firmicutes;Clostridia;Clostridiales;Ruminococcaceae;JX198636_g	JX198636_g	0	0	0	0	0	4	4	1	3	0	4	0	8	12	5	6	3	7	5	0	0	0	0	0	0	0.0076	0.0081	0.0022	0.0051	0	0.0077	0	0.0183	0.0307	0.0121	0.008	0.0036	0.0162	0.0136	0
Bacteria;Firmicutes;Bacilli;Bacillales;Staphylococcaceae;Jeotgalicoccus	Jeotgalicoccus	0	0	0	0	0	0	0	0	0	0	0	0	13	7	0	0	0	0	0	0	0	0	0	0	0	0	0	0	0	0	0	0	0.0297	0.0179	0	0	0	0	0	0
Bacteria;Acidobacteria;Solibacteres;Solibacterales;Bryobacteraceae;KB906767_g	KB906767_g	0	0	0	0	0	0	1	0	0	0	0	0	0	0	0	0	0	0	0	0	0	0	0	0	0	0	0.002	0	0	0	0	0	0	0	0	0	0	0	0	0
Bacteria;Firmicutes;Clostridia;Clostridiales;Lachnospiraceae;KC163045_g	KC163045_g	0	0	0	0	0	0	0	0	0	0	0	0	0	0	5	0	0	0	2	0	0	0	0	0	0	0	0	0	0	0	0	0	0	0	0.0121	0	0	0	0.0054	0
Bacteria;Firmicutes;Clostridia;Clostridiales;Lachnospiraceae;KE159538_g	KE159538_g	319	28	9	382	12	32	45	4	7	0	4	4	0	14	0	52	0	3	0	0	0.5865	0.0663	0.0172	0.7861	0.0242	0.0606	0.0912	0.0089	0.0119	0	0.0077	0.0079	0	0.0358	0	0.0698	0	0.0069	0	0
Bacteria;Firmicutes;Clostridia;Clostridiales;Lachnospiraceae;KE159571_g	KE159571_g	590	71	55	48	468	316	280	76	423	32	17	433	54	240	252	397	67	33	83	211	1.0848	0.1681	0.1051	0.0988	0.9428	0.598	0.5677	0.169	0.7178	0.0659	0.0326	0.859	0.1233	0.6141	0.6094	0.5325	0.0813	0.0762	0.2254	0.4262
Bacteria;Firmicutes;Clostridia;Clostridiales;Lachnospiraceae;KE159600_g	KE159600_g	10	0	36	2432	0	0	0	1	0	1	107	320	0	167	9	0	0	1	0	70	0.0184	0	0.0688	5.0047	0	0	0	0.0022	0	0.0021	0.2053	0.6348	0	0.4273	0.0218	0	0	0.0023	0	0.1414
Bacteria;Firmicutes;Clostridia;Clostridiales;Lachnospiraceae;KE159605_g	KE159605_g	239	3	12	84	41	19	8	18	33	27	30	525	31	49	21	72	8	147	10	52	0.4394	0.0071	0.0229	0.1729	0.0826	0.036	0.0162	0.04	0.056	0.0556	0.0576	1.0415	0.0708	0.1254	0.0508	0.0966	0.0097	0.3394	0.0272	0.105
Bacteria;Firmicutes;Clostridia;Clostridiales;Lachnospiraceae;KE159628_g	KE159628_g	24	0	0	20	26	9	30	0	28	49	2	7	180	22	41	162	4	12	27	25	0.0441	0	0	0.0412	0.0524	0.017	0.0608	0	0.0475	0.1009	0.0038	0.0139	0.411	0.0563	0.0991	0.2173	0.0049	0.0277	0.0733	0.0505
Bacteria;Firmicutes;Clostridia;Clostridiales;Lachnospiraceae;KE159797_g	KE159797_g	630	94	45	749	144	46	63	121	147	61	119	1045	172	179	33	286	71	339	25	374	1.1583	0.2226	0.086	1.5413	0.2901	0.0871	0.1277	0.2691	0.2494	0.1257	0.2283	2.073	0.3928	0.458	0.0798	0.3836	0.0861	0.7826	0.0679	0.7555
Bacteria;Firmicutes;Clostridia;Clostridiales;Lachnospiraceae;KE159810_g	KE159810_g	0	4	8	11	0	0	0	12	0	0	0	10	0	0	0	0	0	0	0	0	0	0.0095	0.0153	0.0226	0	0	0	0.0267	0	0	0	0.0198	0	0	0	0	0	0	0	0
Bacteria;Firmicutes;Clostridia;Clostridiales;Ruminococcaceae;KE993550_g	KE993550_g	0	11	0	4	2	5	0	0	0	3	7	2	1	2	0	7	0	1	0	3	0	0.026	0	0.0082	0.004	0.0095	0	0	0	0.0062	0.0134	0.004	0.0023	0.0051	0	0.0094	0	0.0023	0	0.0061
Bacteria;Firmicutes;Clostridia;Clostridiales;Lachnospiraceae;Kineothrix	Kineothrix	213	13	75	13	83	76	42	0	11	23	5	8	545	5	13	5	0	176	2	107	0.3916	0.0308	0.1433	0.0268	0.1672	0.1438	0.0852	0	0.0187	0.0474	0.0096	0.0159	1.2445	0.0128	0.0314	0.0067	0	0.4063	0.0054	0.2161
Bacteria;Proteobacteria;Betaproteobacteria;Burkholderiales;Comamonadaceae;Kinneretia	Kinneretia	0	0	0	1	0	0	0	0	0	0	0	0	0	0	0	0	0	0	0	0	0	0	0	0.0021	0	0	0	0	0	0	0	0	0	0	0	0	0	0	0	0
Bacteria;Proteobacteria;Alphaproteobacteria;Rhodospirillales;Rhodospirillaceae;LARJ_g	LARJ_g	0	0	0	3	0	0	0	0	0	0	0	0	0	0	0	1	0	0	0	0	0	0	0	0.0062	0	0	0	0	0	0	0	0	0	0	0	0.0013	0	0	0	0
Bacteria;Firmicutes;Clostridia;Clostridiales;Lachnospiraceae;LLKB_g	LLKB_g	518	40	13	111	26	112	25	95	45	52	9	37	153	64	116	32	18	67	31	2	0.9524	0.0947	0.0248	0.2284	0.0524	0.212	0.0507	0.2113	0.0764	0.1071	0.0173	0.0734	0.3494	0.1638	0.2805	0.0429	0.0218	0.1547	0.0842	0.004
Bacteria;Firmicutes;Clostridia;Clostridiales;Ruminococcaceae;LN868538_g	LN868538_g	3	0	0	0	0	2	0	0	3	0	0	0	2	0	0	3	0	0	0	0	0.0055	0	0	0	0	0.0038	0	0	0.0051	0	0	0	0.0046	0	0	0.004	0	0	0	0
Bacteria;Actinobacteria;Coriobacteriia;Coriobacteriales;Coriobacteriaceae;LT821227_g	LT821227_g	19	11	16	21	18	18	10	15	12	5	25	19	7	13	23	47	36	24	14	35	0.0349	0.026	0.0306	0.0432	0.0363	0.0341	0.0203	0.0334	0.0204	0.0103	0.048	0.0377	0.016	0.0333	0.0556	0.063	0.0437	0.0554	0.038	0.0707
Bacteria;Firmicutes;Clostridia;Clostridiales;Lachnospiraceae;Lachnospira	Lachnospira	19	26	27	0	2	28	3	76	60	7	32	66	64	8	40	67	28	12	29	4	0.0349	0.0616	0.0516	0	0.004	0.053	0.0061	0.169	0.1018	0.0144	0.0614	0.1309	0.1461	0.0205	0.0967	0.0899	0.034	0.0277	0.0787	0.0081
Bacteria;Firmicutes;Clostridia;Clostridiales;Lachnospiraceae;Lachnospiraceae_uc	Lachnospiraceae_uc	592	119	132	268	248	163	91	206	157	733	48	467	100	103	53	165	238	112	55	68	1.0885	0.2818	0.2522	0.5515	0.4996	0.3085	0.1845	0.4582	0.2664	1.5099	0.0921	0.9264	0.2284	0.2635	0.1282	0.2213	0.2887	0.2586	0.1493	0.1374
Bacteria;Firmicutes;Clostridia;Clostridiales;Lachnospiraceae;Lachnotalea	Lachnotalea	1	0	0	0	0	0	0	0	0	0	0	0	0	0	0	0	0	0	0	0	0.0018	0	0	0	0	0	0	0	0	0	0	0	0	0	0	0	0	0	0	0
Bacteria;Firmicutes;Bacilli;Lactobacillales;Lactobacillaceae;Lactobacillaceae_uc	Lactobacillaceae_uc	0	0	2	0	0	0	0	2	0	0	3	0	0	0	0	0	0	4	0	4	0	0	0.0038	0	0	0	0	0.0044	0	0	0.0058	0	0	0	0	0	0	0.0092	0	0.0081
Bacteria;Firmicutes;Bacilli;Lactobacillales;Lactobacillaceae;Lactobacillus	Lactobacillus	4258	2916	11102	2986	6308	3593	9432	7344	21166	5079	9985	5094	3316	8315	7505	4723	14018	5488	3841	19226	7.8288	6.9052	21.2081	6.1448	12.7083	6.7998	19.1249	16.3345	35.9154	10.4622	19.1596	10.1051	7.5722	21.2752	18.1491	6.3355	17.0039	12.6691	10.4296	38.8357
Bacteria;Firmicutes;Bacilli;Lactobacillales;Streptococcaceae;Lactococcus	Lactococcus	4	7	1	37	1	4	3	21	0	6	0	6	1	0	1	0	6	11	19	0	0.0074	0.0166	0.0019	0.0761	0.002	0.0076	0.0061	0.0467	0	0.0124	0	0.0119	0.0023	0	0.0024	0	0.0073	0.0254	0.0516	0
Bacteria;Firmicutes;Clostridia;Clostridiales;Lachnospiraceae;Lactonifactor	Lactonifactor	0	0	1	34	2	0	0	0	0	2	0	0	19	0	19	296	520	86	93	6	0	0	0.0019	0.07	0.004	0	0	0	0	0.0041	0	0	0.0434	0	0.0459	0.3971	0.6308	0.1985	0.2525	0.0121
Bacteria;Firmicutes;Erysipelotrichi;Erysipelotrichales;Erysipelotrichaceae;Longicatena	Longicatena	3	1	0	0	6	5	0	8	8	6	0	0	2	0	1	22	28	0	0	0	0.0055	0.0024	0	0	0.0121	0.0095	0	0.0178	0.0136	0.0124	0	0	0.0046	0	0.0024	0.0295	0.034	0	0	0
Bacteria;Firmicutes;Clostridia;Clostridiales;Lachnospiraceae;Marvinbryantia	Marvinbryantia	10	3	31	11	4	5	1	11	0	12	3	2	0	0	2	18	200	10	0	0	0.0184	0.0071	0.0592	0.0226	0.0081	0.0095	0.002	0.0245	0	0.0247	0.0058	0.004	0	0	0.0048	0.0241	0.2426	0.0231	0	0
Bacteria;Firmicutes;Clostridia;Clostridiales;Ruminococcaceae;Massilioclostridium	Massilioclostridium	25	0	1	6	11	1	7	4	25	0	7	21	9	16	3	9	3	3	3	21	0.046	0	0.0019	0.0123	0.0222	0.0019	0.0142	0.0089	0.0424	0	0.0134	0.0417	0.0206	0.0409	0.0073	0.0121	0.0036	0.0069	0.0081	0.0424
Bacteria;Firmicutes;Negativicutes;Selenomonadales;Selenomonadaceae;Megamonas	Megamonas	0	0	0	0	0	0	0	0	0	0	0	0	0	0	0	0	0	0	3	0	0	0	0	0	0	0	0	0	0	0	0	0	0	0	0	0	0	0	0.0081	0
Bacteria;Firmicutes;Clostridia;Clostridiales;Mogibacterium_f;Mogibacterium_f_uc	Mogibacterium_f_uc	3	3	2	0	0	0	7	6	3	0	0	2	0	7	0	18	23	0	0	0	0.0055	0.0071	0.0038	0	0	0	0.0142	0.0133	0.0051	0	0	0.004	0	0.0179	0	0.0241	0.0279	0	0	0
Bacteria;Firmicutes;Clostridia;Clostridiales;Ruminococcaceae;Monoglobus	Monoglobus	6	0	2	0	0	4	1	1	0	0	3	0	0	4	1	2	0	3	0	0	0.011	0	0.0038	0	0	0.0076	0.002	0.0022	0	0	0.0058	0	0	0.0102	0.0024	0.0027	0	0.0069	0	0
Bacteria;Deferribacteres;Deferribacteres_c;Deferribacterales;Deferribacteraceae;Mucispirillum	Mucispirillum	6	0	0	0	0	0	2	0	0	0	0	2	0	0	5	4	0	2	3	0	0.011	0	0	0	0	0	0.0041	0	0	0	0	0.004	0	0	0.0121	0.0054	0	0.0046	0.0081	0
Bacteria;Bacteroidetes;Bacteroidia;Bacteroidales;Muribaculaceae;Muribaculaceae_uc	Muribaculaceae_uc	75	268	394	170	92	269	416	87	256	70	456	378	214	178	834	1261	716	525	1370	175	0.1379	0.6346	0.7527	0.3498	0.1853	0.5091	0.8435	0.1935	0.4344	0.1442	0.875	0.7499	0.4887	0.4554	2.0168	1.6915	0.8685	1.212	3.72	0.3535
Bacteria;Bacteroidetes;Bacteroidia;Bacteroidales;Muribaculaceae;Muribaculum	Muribaculum	61	40	137	38	50	47	41	37	39	27	113	61	70	67	218	117	45	98	348	131	0.1122	0.0947	0.2617	0.0782	0.1007	0.0889	0.0831	0.0823	0.0662	0.0556	0.2168	0.121	0.1598	0.1714	0.5272	0.1569	0.0546	0.2262	0.9449	0.2646
Bacteria;Firmicutes;Clostridia;Clostridiales;Lachnospiraceae;Murimonas	Murimonas	2	0	0	6	0	0	1	3	0	4	2	2	0	0	2	6	7	2	2	0	0.0037	0	0	0.0123	0	0	0.002	0.0067	0	0.0082	0.0038	0.004	0	0	0.0048	0.008	0.0085	0.0046	0.0054	0
Bacteria;Firmicutes;Clostridia;Clostridiales;Ruminococcaceae;NHOC_g	NHOC_g	263	1490	6	6	681	1572	9	1715	408	3065	1	0	1183	8	3	442	1604	847	8	0	0.4836	3.5284	0.0115	0.0123	1.372	2.975	0.0182	3.8145	0.6923	6.3136	0.0019	0	2.7014	0.0205	0.0073	0.5929	1.9457	1.9553	0.0217	0
Bacteria;Firmicutes;Clostridia;Clostridiales;Natronincola_f;Natronincola_f_uc	Natronincola_f_uc	0	0	0	0	0	0	0	0	0	0	0	0	0	0	0	0	0	2	0	0	0	0	0	0	0	0	0	0	0	0	0	0	0	0	0	0	0	0.0046	0	0
Bacteria;Firmicutes;Clostridia;Clostridiales;Ruminococcaceae;Neglecta	Neglecta	56	33	6	30	21	7	45	8	37	18	32	77	72	14	39	75	6	17	1	59	0.103	0.0781	0.0115	0.0617	0.0423	0.0132	0.0912	0.0178	0.0628	0.0371	0.0614	0.1527	0.1644	0.0358	0.0943	0.1006	0.0073	0.0392	0.0027	0.1192
Bacteria;Firmicutes;Clostridia;Clostridiales;Ruminococcaceae;OCTT_g	OCTT_g	0	0	0	1	0	0	0	0	1	0	0	0	0	0	0	10	0	0	0	0	0	0	0	0.0021	0	0	0	0	0.0017	0	0	0	0	0	0	0.0134	0	0	0	0
Bacteria;Actinobacteria;Coriobacteriia;Coriobacteriales;Coriobacteriaceae;Olsenella	Olsenella	13	3	144	6	39	1	24	23	41	14	18	16	3	9	5	42	176	2	0	7	0.0239	0.0071	0.2751	0.0123	0.0786	0.0019	0.0487	0.0512	0.0696	0.0288	0.0345	0.0317	0.0069	0.023	0.0121	0.0563	0.2135	0.0046	0	0.0141
Bacteria;Firmicutes;Clostridia;Clostridiales;Ruminococcaceae;Oscillibacter	Oscillibacter	431	55	33	519	132	97	37	84	121	26	52	183	245	58	142	217	147	136	92	91	0.7924	0.1302	0.063	1.068	0.2659	0.1836	0.075	0.1868	0.2053	0.0536	0.0998	0.363	0.5595	0.1484	0.3434	0.2911	0.1783	0.314	0.2498	0.1838
Bacteria;Acidobacteria;Solibacteres;PAC000121_o;PAC000121_f;PAC000121_g	PAC000121_g	0	0	0	0	0	0	0	0	0	1	0	0	0	0	0	0	0	0	0	0	0	0	0	0	0	0	0	0	0	0.0021	0	0	0	0	0	0	0	0	0	0
Bacteria;Bacteroidetes;Bacteroidia;Bacteroidales;Muribaculaceae;PAC000186_g	PAC000186_g	148	221	403	422	197	244	212	176	304	170	514	407	250	218	721	1572	690	467	804	481	0.2721	0.5233	0.7698	0.8684	0.3969	0.4618	0.4299	0.3915	0.5158	0.3502	0.9863	0.8074	0.5709	0.5578	1.7436	2.1087	0.837	1.0781	2.1831	0.9716
Bacteria;Firmicutes;Clostridia;Clostridiales;Lachnospiraceae;PAC000194_g	PAC000194_g	0	0	0	0	0	0	0	0	0	0	0	0	0	0	0	0	0	2	0	0	0	0	0	0	0	0	0	0	0	0	0	0	0	0	0	0	0	0.0046	0	0
Bacteria;Firmicutes;Clostridia;Clostridiales;Lachnospiraceae;PAC000195_g	PAC000195_g	2149	1562	186	239	1202	1441	38	1246	490	5214	2	3	482	2	57	196	532	213	11	33	3.9512	3.6989	0.3553	0.4918	2.4216	2.7271	0.0771	2.7714	0.8315	10.7403	0.0038	0.006	1.1007	0.0051	0.1378	0.2629	0.6453	0.4917	0.0299	0.0667
Bacteria;Firmicutes;Clostridia;Clostridiales;Lachnospiraceae;PAC000196_g	PAC000196_g	7	4	2	9	1	18	1	14	7	9	8	18	23	4	3	17	73	18	0	4	0.0129	0.0095	0.0038	0.0185	0.002	0.0341	0.002	0.0311	0.0119	0.0185	0.0154	0.0357	0.0525	0.0102	0.0073	0.0228	0.0885	0.0416	0	0.0081
Bacteria;Tenericutes;Mollicutes;PAC001057_o;PAC000197_f;PAC000197_f_uc	PAC000197_f_uc	0	0	35	0	30	0	12	2	90	0	127	25	0	105	45	326	261	6	14	0	0	0	0.0669	0	0.0604	0	0.0243	0.0044	0.1527	0	0.2437	0.0496	0	0.2687	0.1088	0.4373	0.3166	0.0139	0.038	0
Bacteria;Tenericutes;Mollicutes;PAC001057_o;PAC000197_f;PAC000197_g	PAC000197_g	13	2	39	38	15	21	32	5	5	0	53	49	50	42	33	92	42	15	6	13	0.0239	0.0047	0.0745	0.0782	0.0302	0.0397	0.0649	0.0111	0.0085	0	0.1017	0.0972	0.1142	0.1075	0.0798	0.1234	0.0509	0.0346	0.0163	0.0263
Bacteria;Bacteroidetes;Bacteroidia;Bacteroidales;Muribaculaceae;PAC000198_g	PAC000198_g	823	955	1233	1172	610	1399	1731	1050	1423	1228	1609	1180	1823	849	1386	3037	1574	1903	2866	1921	1.5132	2.2615	2.3554	2.4118	1.2289	2.6476	3.5099	2.3354	2.4146	2.5296	3.0874	2.3408	4.1629	2.1723	3.3517	4.0739	1.9093	4.3931	7.7821	3.8803
Bacteria;Firmicutes;Clostridia;Clostridiales;Lachnospiraceae;PAC000656_g	PAC000656_g	0	0	0	0	0	0	0	0	0	0	2	0	0	3	0	0	0	0	0	0	0	0	0	0	0	0	0	0	0	0	0.0038	0	0	0.0077	0	0	0	0	0	0
Bacteria;Firmicutes;Clostridia;Clostridiales;Ruminococcaceae;PAC000661_g	PAC000661_g	766	273	944	1441	706	1902	619	648	950	336	1072	1811	1043	504	1692	3506	4195	1038	1045	471	1.4084	0.6465	1.8033	2.9654	1.4223	3.5995	1.2551	1.4413	1.612	0.6921	2.057	3.5925	2.3817	1.2896	4.0917	4.703	5.0885	2.3962	2.8375	0.9514
Bacteria;Firmicutes;Clostridia;Clostridiales;Lachnospiraceae;PAC000663_g	PAC000663_g	0	0	0	0	0	0	0	0	0	0	0	0	0	0	16	0	0	0	0	0	0	0	0	0	0	0	0	0	0	0	0	0	0	0	0.0387	0	0	0	0	0
Bacteria;Firmicutes;Clostridia;Clostridiales;Lachnospiraceae;PAC000664_g	PAC000664_g	531	138	137	1074	361	62	280	275	192	282	162	486	145	445	136	519	84	359	176	133	0.9763	0.3268	0.2617	2.2101	0.7273	0.1173	0.5677	0.6117	0.3258	0.5809	0.3109	0.9641	0.3311	1.1386	0.3289	0.6962	0.1019	0.8288	0.4779	0.2687
Bacteria;Firmicutes;Clostridia;Clostridiales;Lachnospiraceae;PAC000671_g	PAC000671_g	285	0	41	5701	0	2	0	24	0	0	31	60	1	13	27	0	0	0	0	0	0.524	0	0.0783	11.7319	0	0.0038	0	0.0534	0	0	0.0595	0.119	0.0023	0.0333	0.0653	0	0	0	0	0
Bacteria;Firmicutes;Clostridia;Clostridiales;Ruminococcaceae;PAC000672_g	PAC000672_g	38	100	94	113	70	100	105	81	173	87	66	44	109	71	73	369	281	41	19	79	0.0699	0.2368	0.1796	0.2325	0.141	0.1893	0.2129	0.1802	0.2936	0.1792	0.1266	0.0873	0.2489	0.1817	0.1765	0.495	0.3409	0.0946	0.0516	0.1596
Bacteria;Firmicutes;Clostridia;Clostridiales;Lachnospiraceae;PAC000673_g	PAC000673_g	0	0	0	0	1	0	4	0	0	0	0	6	0	2	0	0	0	1	0	0	0	0	0	0	0.002	0	0.0081	0	0	0	0	0.0119	0	0.0051	0	0	0	0.0023	0	0
Bacteria;Firmicutes;Clostridia;Clostridiales;Lachnospiraceae;PAC000678_g	PAC000678_g	5	1	0	60	0	1	0	0	2	0	9	0	11	15	0	0	5	7	17	0	0.0092	0.0024	0	0.1235	0	0.0019	0	0	0.0034	0	0.0173	0	0.0251	0.0384	0	0	0.0061	0.0162	0.0462	0
Bacteria;Firmicutes;Clostridia;Clostridiales;Ruminococcaceae;PAC000683_g	PAC000683_g	0	4	45	109	0	43	0	22	1	0	106	36	69	0	152	402	58	169	168	5	0	0.0095	0.086	0.2243	0	0.0814	0	0.0489	0.0017	0	0.2034	0.0714	0.1576	0	0.3676	0.5392	0.0704	0.3901	0.4562	0.0101
Bacteria;Firmicutes;Erysipelotrichi;Erysipelotrichales;Erysipelotrichaceae;PAC000687_g	PAC000687_g	3	0	0	0	0	0	0	0	1	0	0	2	0	0	0	0	0	0	0	0	0.0055	0	0	0	0	0	0	0	0.0017	0	0	0.004	0	0	0	0	0	0	0	0
Bacteria;Firmicutes;Clostridia;Clostridiales;Lachnospiraceae;PAC000692_g	PAC000692_g	138	5	0	840	1	26	0	15	17	8	1	11	7	15	5	13	17	11	13	8	0.2537	0.0118	0	1.7286	0.002	0.0492	0	0.0334	0.0288	0.0165	0.0019	0.0218	0.016	0.0384	0.0121	0.0174	0.0206	0.0254	0.0353	0.0162
Bacteria;Firmicutes;Clostridia;Clostridiales;Lachnospiraceae;PAC000718_g	PAC000718_g	0	0	0	0	0	0	0	0	0	0	0	0	0	0	3	0	2	0	0	0	0	0	0	0	0	0	0	0	0	0	0	0	0	0	0.0073	0	0.0024	0	0	0
Bacteria;Firmicutes;Clostridia;Clostridiales;Lachnospiraceae;PAC000720_g	PAC000720_g	12	0	0	33	3	0	5	0	0	0	0	6	0	13	0	0	0	3	0	3	0.0221	0	0	0.0679	0.006	0	0.0101	0	0	0	0	0.0119	0	0.0333	0	0	0	0.0069	0	0.0061
Bacteria;Firmicutes;Clostridia;Clostridiales;Lachnospiraceae;PAC000740_g	PAC000740_g	40	29	11	145	75	30	20	50	69	43	19	47	74	42	21	36	6	38	19	19	0.0735	0.0687	0.021	0.2984	0.1511	0.0568	0.0406	0.1112	0.1171	0.0886	0.0365	0.0932	0.169	0.1075	0.0508	0.0483	0.0073	0.0877	0.0516	0.0384
Bacteria;Firmicutes;Clostridia;Clostridiales;Ruminococcaceae;PAC000742_g	PAC000742_g	0	0	4	0	3	5	3	3	0	9	3	0	5	0	0	5	11	2	0	0	0	0	0.0076	0	0.006	0.0095	0.0061	0.0067	0	0.0185	0.0058	0	0.0114	0	0	0.0067	0.0133	0.0046	0	0
Bacteria;Firmicutes;Clostridia;Clostridiales;Ruminococcaceae;PAC000743_g	PAC000743_g	22	38	12	51	20	141	5	37	14	33	50	21	31	0	93	109	159	28	44	0	0.0404	0.09	0.0229	0.105	0.0403	0.2668	0.0101	0.0823	0.0238	0.068	0.0959	0.0417	0.0708	0	0.2249	0.1462	0.1929	0.0646	0.1195	0
Bacteria;Firmicutes;Clostridia;Clostridiales;Dehalobacterium_f;PAC000745_g	PAC000745_g	3	9	7	0	17	0	6	19	10	16	0	0	22	4	0	26	105	0	0	0	0.0055	0.0213	0.0134	0	0.0342	0	0.0122	0.0423	0.017	0.033	0	0	0.0502	0.0102	0	0.0349	0.1274	0	0	0
Bacteria;Firmicutes;Clostridia;Clostridiales;Ruminococcaceae;PAC000748_g	PAC000748_g	28	8	115	21	30	78	67	59	93	26	35	56	115	197	41	168	146	58	28	26	0.0515	0.0189	0.2197	0.0432	0.0604	0.1476	0.1359	0.1312	0.1578	0.0536	0.0672	0.1111	0.2626	0.5041	0.0991	0.2254	0.1771	0.1339	0.076	0.0525
Bacteria;Firmicutes;Clostridia;Clostridiales;Lachnospiraceae;PAC001032_g	PAC001032_g	0	0	0	0	0	0	0	0	0	0	0	0	0	0	0	3	0	0	0	0	0	0	0	0	0	0	0	0	0	0	0	0	0	0	0	0.004	0	0	0	0
Bacteria;Firmicutes;Clostridia;Clostridiales;Lachnospiraceae;PAC001043_g	PAC001043_g	196	21	3	125	54	45	18	35	42	20	6	9	49	24	25	35	15	8	0	23	0.3604	0.0497	0.0057	0.2572	0.1088	0.0852	0.0365	0.0778	0.0713	0.0412	0.0115	0.0179	0.1119	0.0614	0.0605	0.0469	0.0182	0.0185	0	0.0465
Bacteria;Firmicutes;Clostridia;Clostridiales;Lachnospiraceae;PAC001046_g	PAC001046_g	0	0	0	0	0	0	0	0	0	0	0	0	1	0	0	1	3	0	0	0	0	0	0	0	0	0	0	0	0	0	0	0	0.0023	0	0	0.0013	0.0036	0	0	0
Bacteria;Tenericutes;Mollicutes;PAC001057_o;PAC001057_f;PAC001057_f_uc	PAC001057_f_uc	0	0	7	3	7	2	0	0	2	3	11	7	5	0	2	23	3	7	6	0	0	0	0.0134	0.0062	0.0141	0.0038	0	0	0.0034	0.0062	0.0211	0.0139	0.0114	0	0.0048	0.0309	0.0036	0.0162	0.0163	0
Bacteria;Tenericutes;Mollicutes;PAC001057_o;PAC001057_f;PAC001057_g	PAC001057_g	5	0	5	4	0	2	0	0	1	1	1	0	0	1	0	31	26	10	3	0	0.0092	0	0.0096	0.0082	0	0.0038	0	0	0.0017	0.0021	0.0019	0	0	0.0026	0	0.0416	0.0315	0.0231	0.0081	0
Bacteria;Bacteroidetes;Bacteroidia;Bacteroidales;Muribaculaceae;PAC001066_g	PAC001066_g	4	4	5	13	28	2	7	3	13	0	22	9	13	16	41	26	4	7	79	36	0.0074	0.0095	0.0096	0.0268	0.0564	0.0038	0.0142	0.0067	0.0221	0	0.0422	0.0179	0.0297	0.0409	0.0991	0.0349	0.0049	0.0162	0.2145	0.0727
Bacteria;Bacteroidetes;Bacteroidia;Bacteroidales;Muribaculaceae;PAC001068_g	PAC001068_g	348	301	269	127	218	184	271	298	279	83	381	331	265	141	396	136	190	140	252	75	0.6398	0.7128	0.5139	0.2613	0.4392	0.3482	0.5495	0.6628	0.4734	0.171	0.7311	0.6566	0.6051	0.3608	0.9576	0.1824	0.2305	0.3232	0.6843	0.1515
Bacteria;Firmicutes;Clostridia;Clostridiales;Lachnospiraceae;PAC001090_g	PAC001090_g	0	0	0	0	0	0	0	0	0	0	0	0	0	43	0	0	0	0	0	0	0	0	0	0	0	0	0	0	0	0	0	0	0	0.11	0	0	0	0	0	0
Bacteria;Firmicutes;Clostridia;Clostridiales;Lachnospiraceae;PAC001091_g	PAC001091_g	24	14	0	23	26	1	3	0	22	0	0	4	0	10	0	2	0	5	2	8	0.0441	0.0332	0	0.0473	0.0524	0.0019	0.0061	0	0.0373	0	0	0.0079	0	0.0256	0	0.0027	0	0.0115	0.0054	0.0162
Bacteria;Firmicutes;Clostridia;Clostridiales;Lachnospiraceae;PAC001092_g	PAC001092_g	321	9	13	139	40	25	28	42	46	42	11	110	73	48	15	15	22	66	4	64	0.5902	0.0213	0.0248	0.286	0.0806	0.0473	0.0568	0.0934	0.0781	0.0865	0.0211	0.2182	0.1667	0.1228	0.0363	0.0201	0.0267	0.1524	0.0109	0.1293
Bacteria;Firmicutes;Clostridia;Clostridiales;Lachnospiraceae;PAC001097_g	PAC001097_g	12	15	2	273	66	0	22	0	45	0	6	190	0	85	0	0	0	50	14	35	0.0221	0.0355	0.0038	0.5618	0.133	0	0.0446	0	0.0764	0	0.0115	0.3769	0	0.2175	0	0	0	0.1154	0.038	0.0707
Bacteria;Firmicutes;Clostridia;Clostridiales;Lachnospiraceae;PAC001103_g	PAC001103_g	62	11	7	82	45	35	35	29	58	58	24	64	174	56	15	101	69	34	1	33	0.114	0.026	0.0134	0.1687	0.0907	0.0662	0.071	0.0645	0.0984	0.1195	0.0461	0.127	0.3973	0.1433	0.0363	0.1355	0.0837	0.0785	0.0027	0.0667
Bacteria;Tenericutes;Mollicutes;PAC001057_o;PAC001057_f;PAC001108_g	PAC001108_g	8	10	276	242	7	5	51	6	7	8	19	77	200	86	55	88	72	55	39	31	0.0147	0.0237	0.5272	0.498	0.0141	0.0095	0.1034	0.0133	0.0119	0.0165	0.0365	0.1527	0.4567	0.22	0.133	0.118	0.0873	0.127	0.1059	0.0626
Bacteria;Tenericutes;Mollicutes;PAC001057_o;PAC001057_f;PAC001109_g	PAC001109_g	27	6	37	39	8	75	33	0	12	0	13	24	46	13	58	246	403	18	7	22	0.0496	0.0142	0.0707	0.0803	0.0161	0.1419	0.0669	0	0.0204	0	0.0249	0.0476	0.105	0.0333	0.1403	0.33	0.4888	0.0416	0.019	0.0444
Bacteria;Bacteroidetes;Bacteroidia;Bacteroidales;Muribaculaceae;PAC001112_g	PAC001112_g	0	68	172	48	23	137	140	317	334	40	667	335	74	316	3	1030	474	41	135	49	0	0.161	0.3286	0.0988	0.0463	0.2593	0.2839	0.7051	0.5667	0.0824	1.2799	0.6646	0.169	0.8085	0.0073	1.3817	0.575	0.0946	0.3666	0.099
Bacteria;Firmicutes;Clostridia;Clostridiales;Christensenellaceae;PAC001115_g	PAC001115_g	0	1	2	0	5	4	42	15	8	12	0	0	1	0	0	0	78	0	0	0	0	0.0024	0.0038	0	0.0101	0.0076	0.0852	0.0334	0.0136	0.0247	0	0	0.0023	0	0	0	0.0946	0	0	0
Bacteria;Firmicutes;Clostridia;Clostridiales;Lachnospiraceae;PAC001116_g	PAC001116_g	26	0	0	0	0	0	0	0	0	0	0	0	0	0	5	0	0	3	0	0	0.0478	0	0	0	0	0	0	0	0	0	0	0	0	0	0.0121	0	0	0.0069	0	0
Bacteria;Firmicutes;Clostridia;Clostridiales;Lachnospiraceae;PAC001118_g	PAC001118_g	4	263	84	37	381	870	101	0	56	76	0	13	4	92	47	66	205	93	1	4	0.0074	0.6228	0.1605	0.0761	0.7676	1.6465	0.2048	0	0.095	0.1566	0	0.0258	0.0091	0.2354	0.1137	0.0885	0.2487	0.2147	0.0027	0.0081
Bacteria;Firmicutes;Clostridia;Clostridiales;Lachnospiraceae;PAC001137_g	PAC001137_g	1	0	0	0	0	0	0	1	2	0	0	0	0	0	0	1	1	7	0	0	0.0018	0	0	0	0	0	0	0.0022	0.0034	0	0	0	0	0	0	0.0013	0.0012	0.0162	0	0
Bacteria;Firmicutes;Clostridia;Clostridiales;Lachnospiraceae;PAC001138_g	PAC001138_g	45	5	6	69	17	497	2	39	12	14	3	24	8	34	6	9	23	2	0	34	0.0827	0.0118	0.0115	0.142	0.0342	0.9406	0.0041	0.0867	0.0204	0.0288	0.0058	0.0476	0.0183	0.087	0.0145	0.0121	0.0279	0.0046	0	0.0687
Bacteria;Firmicutes;Clostridia;Clostridiales;Christensenellaceae;PAC001141_g	PAC001141_g	0	0	0	0	0	0	0	0	0	0	0	0	0	2	0	0	0	0	0	0	0	0	0	0	0	0	0	0	0	0	0	0	0	0.0051	0	0	0	0	0	0
Bacteria;Firmicutes;Clostridia;Clostridiales;Ruminococcaceae;PAC001144_g	PAC001144_g	0	6	0	0	2	3	5	0	1	18	5	0	1	1	0	24	32	2	0	2	0	0.0142	0	0	0.004	0.0057	0.0101	0	0.0017	0.0371	0.0096	0	0.0023	0.0026	0	0.0322	0.0388	0.0046	0	0.004
Bacteria;Firmicutes;Clostridia;Clostridiales;Lachnospiraceae;PAC001165_g	PAC001165_g	291	17	3	63	12	19	84	14	30	37	4	21	61	73	10	81	26	4	0	21	0.535	0.0403	0.0057	0.1296	0.0242	0.036	0.1703	0.0311	0.0509	0.0762	0.0077	0.0417	0.1393	0.1868	0.0242	0.1087	0.0315	0.0092	0	0.0424
Bacteria;Firmicutes;Clostridia;Clostridiales;Lachnospiraceae;PAC001166_g	PAC001166_g	0	1	0	15	1	29	0	32	1	4	0	0	2	0	2	11	140	6	0	0	0	0.0024	0	0.0309	0.002	0.0549	0	0.0712	0.0017	0.0082	0	0	0.0046	0	0.0048	0.0148	0.1698	0.0139	0	0
Bacteria;Firmicutes;Clostridia;Clostridiales;Mogibacterium_f;PAC001168_g	PAC001168_g	3	0	0	1	0	7	7	11	0	6	0	0	4	0	0	12	11	6	0	0	0.0055	0	0	0.0021	0	0.0132	0.0142	0.0245	0	0.0124	0	0	0.0091	0	0	0.0161	0.0133	0.0139	0	0
Bacteria;Firmicutes;Clostridia;Clostridiales;Lachnospiraceae;PAC001177_g	PAC001177_g	28	66	24	15	34	171	26	52	12	154	9	7	74	0	5	39	159	10	6	0	0.0515	0.1563	0.0458	0.0309	0.0685	0.3236	0.0527	0.1157	0.0204	0.3172	0.0173	0.0139	0.169	0	0.0121	0.0523	0.1929	0.0231	0.0163	0
Bacteria;Firmicutes;Clostridia;Clostridiales;Lachnospiraceae;PAC001199_g	PAC001199_g	654	60	67	207	285	84	114	116	275	72	62	322	236	100	37	67	4	93	28	150	1.2024	0.1421	0.128	0.426	0.5742	0.159	0.2312	0.258	0.4666	0.1483	0.119	0.6388	0.5389	0.2559	0.0895	0.0899	0.0049	0.2147	0.076	0.303
Bacteria;Firmicutes;Clostridia;Clostridiales;Lachnospiraceae;PAC001200_g	PAC001200_g	145	153	207	221	195	180	103	99	92	189	138	176	89	91	47	351	711	100	25	19	0.2666	0.3623	0.3954	0.4548	0.3929	0.3407	0.2088	0.2202	0.1561	0.3893	0.2648	0.3491	0.2032	0.2328	0.1137	0.4708	0.8624	0.2309	0.0679	0.0384
Bacteria;Firmicutes;Clostridia;Clostridiales;Lachnospiraceae;PAC001201_g	PAC001201_g	12	20	0	22	2	48	3	14	20	23	2	0	20	4	14	40	66	17	5	0	0.0221	0.0474	0	0.0453	0.004	0.0908	0.0061	0.0311	0.0339	0.0474	0.0038	0	0.0457	0.0102	0.0339	0.0537	0.0801	0.0392	0.0136	0
Bacteria;Firmicutes;Clostridia;Clostridiales;Christensenellaceae;PAC001207_g	PAC001207_g	79	106	77	53	91	143	22	211	124	62	73	90	133	43	68	228	208	64	49	31	0.1452	0.251	0.1471	0.1091	0.1833	0.2706	0.0446	0.4693	0.2104	0.1277	0.1401	0.1785	0.3037	0.11	0.1644	0.3058	0.2523	0.1477	0.1331	0.0626
Bacteria;Firmicutes;Clostridia;Clostridiales;Lachnospiraceae;PAC001212_g	PAC001212_g	0	0	1	0	1	5	6	0	9	0	0	0	0	0	2	42	0	0	0	0	0	0	0.0019	0	0.002	0.0095	0.0122	0	0.0153	0	0	0	0	0	0.0048	0.0563	0	0	0	0
Bacteria;Firmicutes;Clostridia;Clostridiales;Christensenellaceae;PAC001217_g	PAC001217_g	0	0	0	0	1	0	4	7	0	0	2	0	7	4	0	2	4	0	0	0	0	0	0	0	0.002	0	0.0081	0.0156	0	0	0.0038	0	0.016	0.0102	0	0.0027	0.0049	0	0	0
Bacteria;Firmicutes;Clostridia;Clostridiales;Christensenellaceae;PAC001219_g	PAC001219_g	0	8	3	2	3	1	1	3	1	0	3	2	16	5	3	9	0	4	0	2	0	0.0189	0.0057	0.0041	0.006	0.0019	0.002	0.0067	0.0017	0	0.0058	0.004	0.0365	0.0128	0.0073	0.0121	0	0.0092	0	0.004
Bacteria;Firmicutes;Clostridia;Clostridiales;Dehalobacterium_f;PAC001221_g	PAC001221_g	22	2	0	75	5	1	3	3	25	8	0	36	31	2	25	19	23	6	15	32	0.0404	0.0047	0	0.1543	0.0101	0.0019	0.0061	0.0067	0.0424	0.0165	0	0.0714	0.0708	0.0051	0.0605	0.0255	0.0279	0.0139	0.0407	0.0646
Bacteria;Firmicutes;Clostridia;Clostridiales;Lachnospiraceae;PAC001225_g	PAC001225_g	6	0	0	19	0	4	0	3	2	2	0	1	9	2	8	11	0	1	0	4	0.011	0	0	0.0391	0	0.0076	0	0.0067	0.0034	0.0041	0	0.002	0.0206	0.0051	0.0193	0.0148	0	0.0023	0	0.0081
Bacteria;Firmicutes;Clostridia;Clostridiales;Lachnospiraceae;PAC001228_g	PAC001228_g	0	0	0	2	0	0	1	0	0	0	6	3	0	4	13	29	0	0	0	0	0	0	0	0.0041	0	0	0.002	0	0	0	0.0115	0.006	0	0.0102	0.0314	0.0389	0	0	0	0
Bacteria;Firmicutes;Clostridia;Clostridiales;Mogibacterium_f;PAC001236_g	PAC001236_g	111	8	2	66	20	20	9	29	25	28	6	51	19	41	18	12	10	12	9	13	0.2041	0.0189	0.0038	0.1358	0.0403	0.0379	0.0182	0.0645	0.0424	0.0577	0.0115	0.1012	0.0434	0.1049	0.0435	0.0161	0.0121	0.0277	0.0244	0.0263
Bacteria;Tenericutes;Mollicutes;PAC001265_o;PAC001265_f;PAC001265_g	PAC001265_g	0	0	0	0	0	0	3	3	0	0	7	0	0	0	0	0	0	0	0	0	0	0	0	0	0	0	0.0061	0.0067	0	0	0.0134	0	0	0	0	0	0	0	0	0
Bacteria;Actinobacteria;Coriobacteriia;Coriobacteriales;Coriobacteriaceae;PAC001266_g	PAC001266_g	26	22	30	33	30	39	31	25	40	17	11	22	40	35	26	38	40	37	14	73	0.0478	0.0521	0.0573	0.0679	0.0604	0.0738	0.0629	0.0556	0.0679	0.035	0.0211	0.0436	0.0913	0.0896	0.0629	0.051	0.0485	0.0854	0.038	0.1475
Bacteria;Firmicutes;Clostridia;Clostridiales;Lachnospiraceae;PAC001270_g	PAC001270_g	21	5	1	8	2	4	0	6	11	8	0	53	15	1	1	10	15	0	0	2	0.0386	0.0118	0.0019	0.0165	0.004	0.0076	0	0.0133	0.0187	0.0165	0	0.1051	0.0343	0.0026	0.0024	0.0134	0.0182	0	0	0.004
Bacteria;Tenericutes;Mollicutes;PAC001057_o;PAC001057_f;PAC001274_g	PAC001274_g	0	0	5	0	2	10	4	0	31	0	0	1	0	0	0	11	55	2	0	0	0	0	0.0096	0	0.004	0.0189	0.0081	0	0.0526	0	0	0.002	0	0	0	0.0148	0.0667	0.0046	0	0
Bacteria;Firmicutes;Clostridia;Clostridiales;Lachnospiraceae;PAC001287_g	PAC001287_g	9	0	0	0	0	3	0	0	0	0	2	0	1	3	0	1	0	0	0	0	0.0165	0	0	0	0	0.0057	0	0	0	0	0.0038	0	0.0023	0.0077	0	0.0013	0	0	0	0
Bacteria;Firmicutes;Clostridia;Clostridiales;Lachnospiraceae;PAC001296_g	PAC001296_g	371	5	55	194	41	228	16	257	288	6	13	104	176	45	7	62	157	88	1	6	0.6821	0.0118	0.1051	0.3992	0.0826	0.4315	0.0324	0.5716	0.4887	0.0124	0.0249	0.2063	0.4019	0.1151	0.0169	0.0832	0.1904	0.2031	0.0027	0.0121
Bacteria;Firmicutes;Clostridia;Clostridiales;Christensenellaceae;PAC001301_g	PAC001301_g	0	0	0	0	0	0	0	0	0	0	0	2	0	0	0	4	0	0	0	0	0	0	0	0	0	0	0	0	0	0	0	0.004	0	0	0	0.0054	0	0	0	0
Bacteria;Firmicutes;Clostridia;Clostridiales;Lachnospiraceae;PAC001308_g	PAC001308_g	19	5	3	29	2	15	2	34	16	6	10	13	22	19	1	8	3	4	0	6	0.0349	0.0118	0.0057	0.0597	0.004	0.0284	0.0041	0.0756	0.0271	0.0124	0.0192	0.0258	0.0502	0.0486	0.0024	0.0107	0.0036	0.0092	0	0.0121
Bacteria;Firmicutes;Clostridia;Clostridiales;Ruminococcaceae;PAC001313_g	PAC001313_g	14	14	0	51	9	66	26	35	44	1	24	11	29	3	23	85	118	0	37	22	0.0257	0.0332	0	0.105	0.0181	0.1249	0.0527	0.0778	0.0747	0.0021	0.0461	0.0218	0.0662	0.0077	0.0556	0.114	0.1431	0	0.1005	0.0444
Bacteria;Tenericutes;Mollicutes;PAC001057_o;PAC000197_f;PAC001323_g	PAC001323_g	1	0	4	0	0	0	1	0	3	0	2	5	1	4	0	8	1	0	0	0	0.0018	0	0.0076	0	0	0	0.002	0	0.0051	0	0.0038	0.0099	0.0023	0.0102	0	0.0107	0.0012	0	0	0
Bacteria;Firmicutes;Clostridia;Clostridiales;Christensenellaceae;PAC001360_g	PAC001360_g	3	20	15	19	6	6	37	14	27	3	2	19	68	15	17	103	6	17	1	3	0.0055	0.0474	0.0287	0.0391	0.0121	0.0114	0.075	0.0311	0.0458	0.0062	0.0038	0.0377	0.1553	0.0384	0.0411	0.1382	0.0073	0.0392	0.0027	0.0061
Bacteria;Firmicutes;Erysipelotrichi;Erysipelotrichales;Erysipelotrichaceae;PAC001362_g	PAC001362_g	107	0	0	1	6	0	2	6	11	0	6	0	2	11	0	9	16	4	2	0	0.1967	0	0	0.0021	0.0121	0	0.0041	0.0133	0.0187	0	0.0115	0	0.0046	0.0281	0	0.0121	0.0194	0.0092	0.0054	0
Bacteria;Firmicutes;Clostridia;Clostridiales;Lachnospiraceae;PAC001372_g	PAC001372_g	18	3	7	83	1	0	0	0	2	0	1	54	0	17	16	5	0	2	14	33	0.0331	0.0071	0.0134	0.1708	0.002	0	0	0	0.0034	0	0.0019	0.1071	0	0.0435	0.0387	0.0067	0	0.0046	0.038	0.0667
Bacteria;Firmicutes;Clostridia;Clostridiales;Lachnospiraceae;PAC001375_g	PAC001375_g	1	0	0	0	0	0	0	0	0	0	0	0	0	2	0	0	0	0	0	0	0.0018	0	0	0	0	0	0	0	0	0	0	0	0	0.0051	0	0	0	0	0	0
Bacteria;Firmicutes;Clostridia;Clostridiales;Lachnospiraceae;PAC001377_g	PAC001377_g	54	0	0	0	2	0	0	2	1	0	0	0	0	8	2	7	8	0	1	0	0.0993	0	0	0	0.004	0	0	0.0044	0.0017	0	0	0	0	0.0205	0.0048	0.0094	0.0097	0	0.0027	0
Bacteria;Firmicutes;Clostridia;Clostridiales;Lachnospiraceae;PAC001385_g	PAC001385_g	78	11	48	143	53	20	47	56	35	205	18	43	81	14	7	148	73	3	2	20	0.1434	0.026	0.0917	0.2943	0.1068	0.0379	0.0953	0.1246	0.0594	0.4223	0.0345	0.0853	0.185	0.0358	0.0169	0.1985	0.0885	0.0069	0.0054	0.0404
Bacteria;Firmicutes;Clostridia;Clostridiales;Lachnospiraceae;PAC001390_g	PAC001390_g	0	0	0	0	0	1	0	0	0	0	0	0	0	0	0	0	0	0	0	1	0	0	0	0	0	0.0019	0	0	0	0	0	0	0	0	0	0	0	0	0	0.002
Bacteria;Firmicutes;Clostridia;Clostridiales;Peptococcaceae;PAC001400_g	PAC001400_g	16	1	1	15	10	5	2	8	8	1	0	15	15	9	23	3	6	1	12	7	0.0294	0.0024	0.0019	0.0309	0.0201	0.0095	0.0041	0.0178	0.0136	0.0021	0	0.0298	0.0343	0.023	0.0556	0.004	0.0073	0.0023	0.0326	0.0141
Bacteria;Firmicutes;Clostridia;Clostridiales;Ruminococcaceae;PAC001402_g	PAC001402_g	0	0	1	5	2	0	0	2	0	0	1	1	2	2	2	3	0	8	3	24	0	0	0.0019	0.0103	0.004	0	0	0.0044	0	0	0.0019	0.002	0.0046	0.0051	0.0048	0.004	0	0.0185	0.0081	0.0485
Bacteria;Firmicutes;Clostridia;Clostridiales;Lachnospiraceae;PAC001408_g	PAC001408_g	0	0	0	0	0	0	0	0	0	0	0	0	0	0	0	0	0	0	0	3	0	0	0	0	0	0	0	0	0	0	0	0	0	0	0	0	0	0	0	0.0061
Bacteria;Firmicutes;Clostridia;Clostridiales;Christensenellaceae;PAC001433_g	PAC001433_g	1	4	0	0	0	2	5	4	0	0	0	0	4	5	0	22	11	0	0	0	0.0018	0.0095	0	0	0	0.0038	0.0101	0.0089	0	0	0	0	0.0091	0.0128	0	0.0295	0.0133	0	0	0
Bacteria;Firmicutes;Clostridia;Clostridiales;Christensenellaceae;PAC001437_g	PAC001437_g	20	31	30	13	32	22	19	59	28	53	20	15	33	8	12	55	79	8	11	9	0.0368	0.0734	0.0573	0.0268	0.0645	0.0416	0.0385	0.1312	0.0475	0.1092	0.0384	0.0298	0.0754	0.0205	0.029	0.0738	0.0958	0.0185	0.0299	0.0182
Bacteria;Firmicutes;Clostridia;Clostridiales;Christensenellaceae;PAC001440_g	PAC001440_g	0	2	0	0	0	0	4	0	3	0	0	0	0	3	0	0	0	0	0	0	0	0.0047	0	0	0	0	0.0081	0	0.0051	0	0	0	0	0.0077	0	0	0	0	0	0
Bacteria;Firmicutes;Clostridia;Clostridiales;Christensenellaceae;PAC001446_g	PAC001446_g	0	0	0	0	0	3	4	0	0	0	0	0	2	0	0	0	0	0	0	0	0	0	0	0	0	0.0057	0.0081	0	0	0	0	0	0.0046	0	0	0	0	0	0	0
Bacteria;Firmicutes;Clostridia;Clostridiales;Lachnospiraceae;PAC001452_g	PAC001452_g	5	0	0	0	0	0	0	0	5	2	2	3	0	1	0	0	0	0	0	0	0.0092	0	0	0	0	0	0	0	0.0085	0.0041	0.0038	0.006	0	0.0026	0	0	0	0	0	0
Bacteria;Firmicutes;Clostridia;Clostridiales;Lachnospiraceae;PAC001457_g	PAC001457_g	10	2	0	14	2	6	7	6	1	3	2	6	8	5	0	8	4	3	0	0	0.0184	0.0047	0	0.0288	0.004	0.0114	0.0142	0.0133	0.0017	0.0062	0.0038	0.0119	0.0183	0.0128	0	0.0107	0.0049	0.0069	0	0
Bacteria;Firmicutes;Clostridia;Clostridiales;Ruminococcaceae;PAC001468_g	PAC001468_g	0	0	0	0	0	0	0	0	3	0	0	0	0	0	0	0	0	0	0	0	0	0	0	0	0	0	0	0	0.0051	0	0	0	0	0	0	0	0	0	0	0
Bacteria;Firmicutes;Clostridia;Clostridiales;Lachnospiraceae;PAC001480_g	PAC001480_g	0	0	2	0	0	14	2	0	1	0	19	2	0	0	0	22	0	0	1	0	0	0	0.0038	0	0	0.0265	0.0041	0	0.0017	0	0.0365	0.004	0	0	0	0.0295	0	0	0.0027	0
Bacteria;Firmicutes;Clostridia;Clostridiales;Peptococcaceae;PAC001500_g	PAC001500_g	253	97	89	184	171	281	58	205	107	238	91	125	149	36	87	158	138	97	48	59	0.4652	0.2297	0.17	0.3786	0.3445	0.5318	0.1176	0.456	0.1816	0.4903	0.1746	0.248	0.3402	0.0921	0.2104	0.2119	0.1674	0.2239	0.1303	0.1192
Bacteria;Firmicutes;Clostridia;Clostridiales;Lachnospiraceae;PAC001516_g	PAC001516_g	301	67	23	497	161	123	53	33	190	150	19	9	107	62	79	52	67	132	37	99	0.5534	0.1587	0.0439	1.0228	0.3244	0.2328	0.1075	0.0734	0.3224	0.309	0.0365	0.0179	0.2443	0.1586	0.191	0.0698	0.0813	0.3047	0.1005	0.2
Bacteria;Firmicutes;Clostridia;Clostridiales;Lachnospiraceae;PAC001524_g	PAC001524_g	8	0	3	0	0	0	0	0	2	0	0	0	0	2	0	0	0	0	0	0	0.0147	0	0.0057	0	0	0	0	0	0.0034	0	0	0	0	0.0051	0	0	0	0	0	0
Bacteria;Firmicutes;Clostridia;Clostridiales;Lachnospiraceae;PAC001525_g	PAC001525_g	8	0	0	3	4	0	0	0	0	0	0	0	0	0	3	6	0	0	0	2	0.0147	0	0	0.0062	0.0081	0	0	0	0	0	0	0	0	0	0.0073	0.008	0	0	0	0.004
Bacteria;Firmicutes;Erysipelotrichi;Erysipelotrichales;Erysipelotrichaceae;PAC001528_g	PAC001528_g	0	1	1	0	0	0	0	0	0	0	0	3	0	0	4	2	0	0	0	0	0	0.0024	0.0019	0	0	0	0	0	0	0	0	0.006	0	0	0.0097	0.0027	0	0	0	0
Bacteria;Firmicutes;Clostridia;Clostridiales;Lachnospiraceae;PAC001563_g	PAC001563_g	4	0	0	0	0	0	0	0	0	2	0	12	0	8	0	0	0	0	0	0	0.0074	0	0	0	0	0	0	0	0	0.0041	0	0.0238	0	0.0205	0	0	0	0	0	0
Bacteria;Firmicutes;Clostridia;Clostridiales;Mogibacterium_f;PAC001573_g	PAC001573_g	43	0	9	32	11	1	16	7	17	9	10	29	4	17	8	26	11	5	0	36	0.0791	0	0.0172	0.0659	0.0222	0.0019	0.0324	0.0156	0.0288	0.0185	0.0192	0.0575	0.0091	0.0435	0.0193	0.0349	0.0133	0.0115	0	0.0727
Bacteria;Firmicutes;Clostridia;Clostridiales;Lachnospiraceae;PAC001588_g	PAC001588_g	0	0	4	0	1	2	0	0	0	0	0	5	2	2	0	0	0	9	0	0	0	0	0.0076	0	0.002	0.0038	0	0	0	0	0	0.0099	0.0046	0.0051	0	0	0	0.0208	0	0
Bacteria;Firmicutes;Clostridia;Clostridiales;Lachnospiraceae;PAC001603_g	PAC001603_g	0	0	0	0	0	0	0	0	2	0	0	0	0	0	0	0	0	0	0	0	0	0	0	0	0	0	0	0	0.0034	0	0	0	0	0	0	0	0	0	0	0
Bacteria;Firmicutes;Clostridia;Clostridiales;Mogibacterium_f;PAC001609_g	PAC001609_g	0	10	7	23	10	10	14	22	11	5	3	5	23	9	6	44	12	15	1	1	0	0.0237	0.0134	0.0473	0.0201	0.0189	0.0284	0.0489	0.0187	0.0103	0.0058	0.0099	0.0525	0.023	0.0145	0.059	0.0146	0.0346	0.0027	0.002
Bacteria;Firmicutes;Clostridia;Clostridiales;Mogibacterium_f;PAC001612_g	PAC001612_g	0	4	5	5	1	2	5	1	1	5	0	6	6	8	22	14	0	25	10	0	0	0.0095	0.0096	0.0103	0.002	0.0038	0.0101	0.0022	0.0017	0.0103	0	0.0119	0.0137	0.0205	0.0532	0.0188	0	0.0577	0.0272	0
Bacteria;Firmicutes;Clostridia;Clostridiales;Ruminococcaceae;PAC001637_g	PAC001637_g	0	0	0	0	0	0	0	0	0	0	0	0	0	0	0	0	0	0	0	3	0	0	0	0	0	0	0	0	0	0	0	0	0	0	0	0	0	0	0	0.0061
Bacteria;Firmicutes;Clostridia;Clostridiales;Lachnospiraceae;PAC001643_g	PAC001643_g	0	0	0	0	0	0	0	0	0	1	0	0	1	0	0	0	0	4	0	0	0	0	0	0	0	0	0	0	0	0.0021	0	0	0.0023	0	0	0	0	0.0092	0	0
Bacteria;Firmicutes;Clostridia;Clostridiales;Ruminococcaceae;PAC001651_g	PAC001651_g	0	0	0	0	0	0	2	2	0	0	2	0	0	0	0	0	1	0	0	0	0	0	0	0	0	0	0.0041	0.0044	0	0	0.0038	0	0	0	0	0	0.0012	0	0	0
Bacteria;Firmicutes;Clostridia;Clostridiales;Ruminococcaceae;PAC001663_g	PAC001663_g	28	11	1	8	2	6	7	3	3	0	2	1	13	9	8	1	6	2	0	5	0.0515	0.026	0.0019	0.0165	0.004	0.0114	0.0142	0.0067	0.0051	0	0.0038	0.002	0.0297	0.023	0.0193	0.0013	0.0073	0.0046	0	0.0101
Bacteria;Firmicutes;Clostridia;Clostridiales;Lachnospiraceae;PAC001681_g	PAC001681_g	46	2	0	3	118	4	1	9	21	19	10	149	17	23	21	12	1	43	0	29	0.0846	0.0047	0	0.0062	0.2377	0.0076	0.002	0.02	0.0356	0.0391	0.0192	0.2956	0.0388	0.0588	0.0508	0.0161	0.0012	0.0993	0	0.0586
Bacteria;Bacteroidetes;Bacteroidia;Bacteroidales;Muribaculaceae;PAC001692_g	PAC001692_g	0	0	0	0	1	0	0	0	0	0	0	0	0	0	0	0	0	0	0	0	0	0	0	0	0.002	0	0	0	0	0	0	0	0	0	0	0	0	0	0	0
Bacteria;Firmicutes;Erysipelotrichi;Erysipelotrichales;Erysipelotrichaceae;PAC001762_g	PAC001762_g	0	0	0	12	0	0	0	0	0	0	0	0	0	0	0	0	0	0	0	0	0	0	0	0.0247	0	0	0	0	0	0	0	0	0	0	0	0	0	0	0	0
Bacteria;Bacteroidetes;Bacteroidia;Bacteroidales;Muribaculaceae;PAC001765_g	PAC001765_g	1932	954	3361	3888	1071	2105	1349	868	1574	2343	4122	4541	2079	2154	5716	3722	1827	3034	9472	1992	3.5522	2.2591	6.4205	8.001	2.1577	3.9837	2.7353	1.9306	2.6708	4.8264	7.9094	9.0081	4.7474	5.5113	13.8228	4.9928	2.2162	7.004	25.7196	4.0238
Bacteria;Firmicutes;Clostridia;Clostridiales;Ruminococcaceae;PAC001778_g	PAC001778_g	0	0	3	7	0	1	2	8	3	2	1	0	14	11	3	0	0	3	0	1	0	0	0.0057	0.0144	0	0.0019	0.0041	0.0178	0.0051	0.0041	0.0019	0	0.032	0.0281	0.0073	0	0	0.0069	0	0.002
Bacteria;Firmicutes;Clostridia;Clostridiales;Ruminococcaceae;PAC001908_g	PAC001908_g	0	0	0	0	0	0	0	0	3	0	0	2	0	0	0	0	0	2	0	0	0	0	0	0	0	0	0	0	0.0051	0	0	0.004	0	0	0	0	0	0.0046	0	0
Bacteria;Proteobacteria;Alphaproteobacteria;Rhodospirillales;Rhodospirillaceae;PAC001976_g	PAC001976_g	0	0	0	0	0	0	0	0	0	0	1	0	0	0	0	0	0	0	0	0	0	0	0	0	0	0	0	0	0	0	0.0019	0	0	0	0	0	0	0	0	0
Bacteria;Firmicutes;Clostridia;Clostridiales;Lachnospiraceae;PAC002042_g	PAC002042_g	9	1	0	21	61	717	12	134	6	7	3	8	8	5	7	7	20	2	1	1	0.0165	0.0024	0	0.0432	0.1229	1.3569	0.0243	0.298	0.0102	0.0144	0.0058	0.0159	0.0183	0.0128	0.0169	0.0094	0.0243	0.0046	0.0027	0.002
Bacteria;Firmicutes;Clostridia;Clostridiales;Lachnospiraceae;PAC002046_g	PAC002046_g	1	0	0	0	0	0	0	0	0	0	0	0	0	0	0	0	0	0	0	0	0.0018	0	0	0	0	0	0	0	0	0	0	0	0	0	0	0	0	0	0	0
Bacteria;Firmicutes;Negativicutes;Hydrogenispora_o;Hydrogenispora_f;PAC002129_g	PAC002129_g	2	1	2	0	2	6	23	16	0	5	0	0	25	1	0	12	5	1	0	0	0.0037	0.0024	0.0038	0	0.004	0.0114	0.0466	0.0356	0	0.0103	0	0	0.0571	0.0026	0	0.0161	0.0061	0.0023	0	0
Bacteria;Firmicutes;Clostridia;Clostridiales;Dehalobacterium_f;PAC002141_g	PAC002141_g	0	0	0	0	0	0	2	2	0	0	0	0	1	0	0	0	0	0	0	0	0	0	0	0	0	0	0.0041	0.0044	0	0	0	0	0.0023	0	0	0	0	0	0	0
Bacteria;Firmicutes;Clostridia;Clostridiales;Ruminococcaceae;PAC002148_g	PAC002148_g	0	2	0	0	0	6	3	19	4	0	2	0	5	2	0	12	9	0	0	3	0	0.0047	0	0	0	0.0114	0.0061	0.0423	0.0068	0	0.0038	0	0.0114	0.0051	0	0.0161	0.0109	0	0	0.0061
Bacteria;Firmicutes;Clostridia;Clostridiales;Lachnospiraceae;PAC002152_g	PAC002152_g	0	0	0	0	1	0	0	0	0	0	0	0	0	0	0	0	2	0	0	0	0	0	0	0	0.002	0	0	0	0	0	0	0	0	0	0	0	0.0024	0	0	0
Bacteria;Firmicutes;Clostridia;Clostridiales;Lachnospiraceae;PAC002153_g	PAC002153_g	5	1	2	37	15	1	4	4	25	4	1	0	8	14	2	25	3	2	0	0	0.0092	0.0024	0.0038	0.0761	0.0302	0.0019	0.0081	0.0089	0.0424	0.0082	0.0019	0	0.0183	0.0358	0.0048	0.0335	0.0036	0.0046	0	0
Bacteria;Firmicutes;Clostridia;Clostridiales;Ruminococcaceae;PAC002155_g	PAC002155_g	0	0	0	0	0	0	0	0	3	0	2	0	0	0	0	4	0	0	0	0	0	0	0	0	0	0	0	0	0.0051	0	0.0038	0	0	0	0	0.0054	0	0	0	0
Bacteria;Firmicutes;Clostridia;Clostridiales;Ruminococcaceae;PAC002156_g	PAC002156_g	0	0	0	0	0	0	0	0	1	0	0	0	0	0	0	0	0	0	0	0	0	0	0	0	0	0	0	0	0.0017	0	0	0	0	0	0	0	0	0	0	0
Bacteria;Firmicutes;Clostridia;Clostridiales;Ruminococcaceae;PAC002160_g	PAC002160_g	0	0	2	0	0	0	0	0	0	0	0	0	0	0	0	0	0	0	0	0	0	0	0.0038	0	0	0	0	0	0	0	0	0	0	0	0	0	0	0	0	0
Bacteria;Firmicutes;Clostridia;Clostridiales;Christensenellaceae;PAC002169_g	PAC002169_g	0	0	0	0	0	0	0	0	0	0	0	0	0	0	0	0	0	0	0	1	0	0	0	0	0	0	0	0	0	0	0	0	0	0	0	0	0	0	0	0.002
Bacteria;Firmicutes;Clostridia;Clostridiales;Christensenellaceae;PAC002170_g	PAC002170_g	0	0	0	0	0	0	0	0	0	0	0	0	1	0	0	0	0	0	0	0	0	0	0	0	0	0	0	0	0	0	0	0	0.0023	0	0	0	0	0	0	0
Bacteria;Firmicutes;Clostridia;Clostridiales;Lachnospiraceae;PAC002172_g	PAC002172_g	0	0	0	1	0	0	0	0	0	0	10	1	0	1	0	0	0	0	0	0	0	0	0	0.0021	0	0	0	0	0	0	0.0192	0.002	0	0.0026	0	0	0	0	0	0
Bacteria;Firmicutes;Clostridia;Clostridiales;Lachnospiraceae;PAC002178_g	PAC002178_g	2	0	3	5	6	1	2	2	5	0	0	10	3	7	1	0	3	0	0	5	0.0037	0	0.0057	0.0103	0.0121	0.0019	0.0041	0.0044	0.0085	0	0	0.0198	0.0069	0.0179	0.0024	0	0.0036	0	0	0.0101
Bacteria;Firmicutes;Clostridia;Clostridiales;Ruminococcaceae;PAC002194_g	PAC002194_g	0	0	0	0	0	0	0	0	0	0	2	0	0	0	0	0	0	0	0	0	0	0	0	0	0	0	0	0	0	0	0.0038	0	0	0	0	0	0	0	0	0
Bacteria;Firmicutes;Clostridia;Clostridiales;Lachnospiraceae;PAC002196_g	PAC002196_g	0	0	0	10	0	0	0	0	0	0	0	0	0	0	0	0	0	0	0	0	0	0	0	0.0206	0	0	0	0	0	0	0	0	0	0	0	0	0	0	0	0
Bacteria;Firmicutes;Clostridia;Clostridiales;Ruminococcaceae;PAC002197_g	PAC002197_g	1	0	5	3	4	4	4	4	4	0	3	8	0	3	5	35	14	7	2	0	0.0018	0	0.0096	0.0062	0.0081	0.0076	0.0081	0.0089	0.0068	0	0.0058	0.0159	0	0.0077	0.0121	0.0469	0.017	0.0162	0.0054	0
Bacteria;Firmicutes;Clostridia;Clostridiales;Ruminococcaceae;PAC002203_g	PAC002203_g	2	0	0	0	0	0	1	0	0	0	0	0	0	1	0	3	0	0	0	0	0.0037	0	0	0	0	0	0.002	0	0	0	0	0	0	0.0026	0	0.004	0	0	0	0
Bacteria;Firmicutes;Erysipelotrichi;Erysipelotrichales;Erysipelotrichaceae;PAC002314_g	PAC002314_g	0	0	2	0	0	0	0	0	0	0	0	0	0	0	0	0	7	0	0	0	0	0	0.0038	0	0	0	0	0	0	0	0	0	0	0	0	0	0.0085	0	0	0
Bacteria;Firmicutes;Clostridia;Clostridiales;Ruminococcaceae;PAC002360_g	PAC002360_g	3	1	1	2	0	0	0	0	1	0	0	0	0	0	0	0	0	0	0	0	0.0055	0.0024	0.0019	0.0041	0	0	0	0	0.0017	0	0	0	0	0	0	0	0	0	0	0
Bacteria;Firmicutes;Clostridia;Clostridiales;Lachnospiraceae;PAC002367_g	PAC002367_g	0	3	0	0	0	12	0	0	0	3	0	0	1	0	0	0	0	0	0	2	0	0.0071	0	0	0	0.0227	0	0	0	0.0062	0	0	0.0023	0	0	0	0	0	0	0.004
Bacteria;Firmicutes;Clostridia;Clostridiales;Lachnospiraceae;PAC002368_g	PAC002368_g	0	0	0	0	0	0	0	0	0	0	0	1	0	5	0	0	0	0	0	0	0	0	0	0	0	0	0	0	0	0	0	0.002	0	0.0128	0	0	0	0	0	0
Bacteria;Firmicutes;Clostridia;Clostridiales;Dehalobacterium_f;PAC002390_g	PAC002390_g	0	3	1	20	5	4	4	4	5	2	0	1	2	5	3	4	0	2	4	0	0	0.0071	0.0019	0.0412	0.0101	0.0076	0.0081	0.0089	0.0085	0.0041	0	0.002	0.0046	0.0128	0.0073	0.0054	0	0.0046	0.0109	0
Bacteria;Tenericutes;Mollicutes;PAC001057_o;PAC001057_f;PAC002406_g	PAC002406_g	0	0	0	0	0	0	1	0	0	0	0	0	0	6	0	0	0	0	0	0	0	0	0	0	0	0	0.002	0	0	0	0	0	0	0.0154	0	0	0	0	0	0
Bacteria;Firmicutes;Clostridia;Clostridiales;Ruminococcaceae;PAC002409_g	PAC002409_g	0	0	0	0	0	1	0	0	0	0	0	0	0	0	0	0	0	0	0	0	0	0	0	0	0	0.0019	0	0	0	0	0	0	0	0	0	0	0	0	0	0
Bacteria;Firmicutes;Clostridia;Clostridiales;Dehalobacterium_f;PAC002423_g	PAC002423_g	2	0	0	1	0	0	0	0	6	0	0	4	7	3	0	0	3	0	0	4	0.0037	0	0	0.0021	0	0	0	0	0.0102	0	0	0.0079	0.016	0.0077	0	0	0.0036	0	0	0.0081
Bacteria;Firmicutes;Clostridia;Clostridiales;Lachnospiraceae;PAC002454_g	PAC002454_g	0	0	0	0	0	0	0	0	2	0	0	0	0	0	0	0	0	0	0	0	0	0	0	0	0	0	0	0	0.0034	0	0	0	0	0	0	0	0	0	0	0
Bacteria;Firmicutes;Clostridia;Clostridiales;Lachnospiraceae;PAC002460_g	PAC002460_g	10	0	0	43	2	4	1	0	11	0	6	13	0	0	2	2	0	0	0	0	0.0184	0	0	0.0885	0.004	0.0076	0.002	0	0.0187	0	0.0115	0.0258	0	0	0.0048	0.0027	0	0	0	0
Bacteria;Firmicutes;Clostridia;Clostridiales;Lachnospiraceae;PAC002462_g	PAC002462_g	0	0	0	0	0	0	0	0	0	0	0	0	0	0	0	0	0	0	0	3	0	0	0	0	0	0	0	0	0	0	0	0	0	0	0	0	0	0	0	0.0061
Bacteria;Firmicutes;Clostridia;Clostridiales;Lachnospiraceae;PAC002471_g	PAC002471_g	0	0	0	0	0	0	0	0	0	0	0	0	3	0	0	0	0	0	0	0	0	0	0	0	0	0	0	0	0	0	0	0	0.0069	0	0	0	0	0	0	0
Bacteria;Firmicutes;Clostridia;Clostridiales;Christensenellaceae;PAC002510_g	PAC002510_g	0	0	0	0	0	3	4	0	2	0	0	0	1	2	0	9	2	0	0	0	0	0	0	0	0	0.0057	0.0081	0	0.0034	0	0	0	0.0023	0.0051	0	0.0121	0.0024	0	0	0
Bacteria;Firmicutes;Clostridia;Clostridiales;Lachnospiraceae;PAC002513_g	PAC002513_g	0	0	0	0	0	0	0	0	0	0	0	0	0	0	0	0	46	0	0	0	0	0	0	0	0	0	0	0	0	0	0	0	0	0	0	0	0.0558	0	0	0
Bacteria;Firmicutes;Clostridia;Clostridiales;Lachnospiraceae;PAC002518_g	PAC002518_g	0	0	0	0	0	0	0	0	0	0	0	0	0	0	2	0	0	0	0	0	0	0	0	0	0	0	0	0	0	0	0	0	0	0	0.0048	0	0	0	0	0
Bacteria;Actinobacteria;Coriobacteriia;Coriobacteriales;Coriobacteriaceae;PAC002528_g	PAC002528_g	19	14	22	27	14	6	24	5	9	30	37	40	10	4	27	76	58	40	8	24	0.0349	0.0332	0.042	0.0556	0.0282	0.0114	0.0487	0.0111	0.0153	0.0618	0.071	0.0793	0.0228	0.0102	0.0653	0.1019	0.0704	0.0923	0.0217	0.0485
Bacteria;Firmicutes;Clostridia;Clostridiales;Ruminococcaceae;PAC002555_g	PAC002555_g	0	0	0	0	0	0	0	0	0	0	2	4	0	1	0	9	2	0	0	0	0	0	0	0	0	0	0	0	0	0	0.0038	0.0079	0	0.0026	0	0.0121	0.0024	0	0	0
Bacteria;Firmicutes;Clostridia;Clostridiales;Ruminococcaceae;Paludicola	Paludicola	72	30	21	73	33	56	36	30	69	30	24	37	152	94	32	95	128	22	10	26	0.1324	0.071	0.0401	0.1502	0.0665	0.106	0.073	0.0667	0.1171	0.0618	0.0461	0.0734	0.3471	0.2405	0.0774	0.1274	0.1553	0.0508	0.0272	0.0525
Bacteria;Firmicutes;Clostridia;Clostridiales;Ruminococcaceae;Papillibacter	Papillibacter	0	0	0	0	0	2	0	4	2	0	0	0	14	0	0	7	7	0	0	0	0	0	0	0	0	0.0038	0	0.0089	0.0034	0	0	0	0.032	0	0	0.0094	0.0085	0	0	0
Bacteria;Bacteroidetes;Bacteroidia;Bacteroidales;Porphyromonadaceae;Parabacteroides	Parabacteroides	32	66	131	56	124	235	156	200	192	66	79	102	292	236	104	204	264	106	125	56	0.0588	0.1563	0.2502	0.1152	0.2498	0.4447	0.3163	0.4448	0.3258	0.136	0.1516	0.2023	0.6668	0.6038	0.2515	0.2736	0.3202	0.2447	0.3394	0.1131
Bacteria;Bacteroidetes;Bacteroidia;Bacteroidales;Prevotellaceae;Paraprevotella	Paraprevotella	0	0	0	0	0	0	0	0	0	1	0	0	0	0	0	0	0	0	0	1	0	0	0	0	0	0	0	0	0	0.0021	0	0	0	0	0	0	0	0	0	0.002
Bacteria;Proteobacteria;Betaproteobacteria;Burkholderiales;Sutterellaceae;Parasutterella	Parasutterella	43	92	96	27	44	142	48	136	139	91	11	22	9	30	51	44	153	19	49	14	0.0791	0.2179	0.1834	0.0556	0.0886	0.2687	0.0973	0.3025	0.2359	0.1875	0.0211	0.0436	0.0206	0.0768	0.1233	0.059	0.1856	0.0439	0.1331	0.0283
Bacteria;Actinobacteria;Coriobacteriia;Coriobacteriales;Coriobacteriaceae;Parvibacter	Parvibacter	0	1	2	2	6	2	2	0	0	4	0	5	0	1	0	3	2	7	0	0	0	0.0024	0.0038	0.0041	0.0121	0.0038	0.0041	0	0	0.0082	0	0.0099	0	0.0026	0	0.004	0.0024	0.0162	0	0
Bacteria;Firmicutes;Clostridia;Clostridiales;Peptostreptococcaceae;Peptostreptococcaceae_uc	Peptostreptococcaceae_uc	0	3	2	0	0	0	1	0	0	0	0	0	0	0	0	0	0	8	0	0	0	0.0071	0.0038	0	0	0	0.002	0	0	0	0	0	0	0	0	0	0	0.0185	0	0
Bacteria;Firmicutes;Clostridia;Clostridiales;Ruminococcaceae;Phocea	Phocea	342	9	12	279	88	33	151	29	138	14	21	110	38	180	28	247	47	13	12	193	0.6288	0.0213	0.0229	0.5741	0.1773	0.0625	0.3062	0.0645	0.2342	0.0288	0.0403	0.2182	0.0868	0.4606	0.0677	0.3313	0.057	0.03	0.0326	0.3899
Bacteria;Bacteroidetes;Bacteroidia;Bacteroidales;Prevotellaceae;Prevotella	Prevotella	1921	3095	3814	3128	1865	6453	2100	2839	3059	4150	3341	2408	3025	2016	13708	7484	8879	5658	10420	5931	3.532	7.3291	7.2859	6.437	3.7573	12.2123	4.2581	6.3145	5.1906	8.5486	6.4108	4.7768	6.9077	5.1583	33.1495	10.0392	10.7703	13.0615	28.2937	11.9804
Bacteria;Bacteroidetes;Bacteroidia;Bacteroidales;Prevotellaceae;Prevotellaceae_uc	Prevotellaceae_uc	0	0	0	0	0	0	0	0	0	0	0	0	0	0	0	2	0	0	2	0	0	0	0	0	0	0	0	0	0	0	0	0	0	0	0	0.0027	0	0	0.0054	0
Bacteria;Firmicutes;Clostridia;Clostridiales;Ruminococcaceae;Pseudoflavonifractor	Pseudoflavonifractor	943	322	289	590	427	290	401	189	649	223	338	964	644	612	791	2162	999	1134	254	268	1.7338	0.7625	0.5521	1.2141	0.8602	0.5488	0.8131	0.4204	1.1013	0.4594	0.6486	1.9123	1.4706	1.5659	1.9128	2.9001	1.2118	2.6178	0.6897	0.5413
Bacteria;Proteobacteria;Gammaproteobacteria;Enterobacterales;Enterobacteriaceae;Raoultella	Raoultella	0	0	0	0	0	0	0	0	0	0	0	0	0	0	3	0	0	0	0	0	0	0	0	0	0	0	0	0	0	0	0	0	0	0	0.0073	0	0	0	0	0
Bacteria;Actinobacteria;Actinobacteria_c;Corynebacteriales;Nocardiaceae;Rhodococcus	Rhodococcus	0	0	0	0	5	3	0	0	0	0	0	0	0	0	0	0	0	0	0	0	0	0	0	0	0.0101	0.0057	0	0	0	0	0	0	0	0	0	0	0	0	0	0
Bacteria;Bacteroidetes;Bacteroidia;Bacteroidales;Rikenellaceae;Rikenellaceae_uc	Rikenellaceae_uc	0	0	0	0	0	0	0	2	0	0	0	0	0	0	0	0	0	0	0	0	0	0	0	0	0	0	0	0.0044	0	0	0	0	0	0	0	0	0	0	0	0
Bacteria;Firmicutes;Clostridia;Clostridiales;Lachnospiraceae;Robinsoniella	Robinsoniella	2	48	140	118	23	4	23	212	47	363	39	44	237	0	17	11	34	53	3	4	0.0037	0.1137	0.2674	0.2428	0.0463	0.0076	0.0466	0.4715	0.0798	0.7477	0.0748	0.0873	0.5412	0	0.0411	0.0148	0.0412	0.1224	0.0081	0.0081
Bacteria;Firmicutes;Clostridia;Clostridiales;Peptostreptococcaceae;Romboutsia	Romboutsia	7980	8026	7815	3486	6220	4913	9102	5289	7101	975	8810	6915	6110	7025	793	11018	11851	9107	529	6147	14.6721	19.0059	14.9289	7.1737	12.531	9.2979	18.4557	11.7638	12.0493	2.0084	16.9049	13.7175	13.9523	17.9746	1.9177	14.7797	14.3753	21.0236	1.4364	12.4167
Bacteria;Firmicutes;Clostridia;Clostridiales;Lachnospiraceae;Roseburia	Roseburia	536	1054	24	0	89	169	68	255	108	90	17	44	74	41	3	16	19	6	5	0	0.9855	2.4959	0.0458	0	0.1793	0.3198	0.1379	0.5672	0.1833	0.1854	0.0326	0.0873	0.169	0.1049	0.0073	0.0215	0.023	0.0139	0.0136	0
Bacteria;Actinobacteria;Actinobacteria_c;Micrococcales;Micrococcaceae;Rothia	Rothia	20	19	5	17	10	3	2	18	2	35	14	16	28	2	27	23	8	6	11	7	0.0368	0.045	0.0096	0.035	0.0201	0.0057	0.0041	0.04	0.0034	0.0721	0.0269	0.0317	0.0639	0.0051	0.0653	0.0309	0.0097	0.0139	0.0299	0.0141
Bacteria;Firmicutes;Clostridia;Clostridiales;Ruminococcaceae;Ruminococcaceae_uc	Ruminococcaceae_uc	48	9	58	113	67	15	51	25	37	7	57	52	116	108	56	92	33	71	52	47	0.0883	0.0213	0.1108	0.2325	0.135	0.0284	0.1034	0.0556	0.0628	0.0144	0.1094	0.1032	0.2649	0.2763	0.1354	0.1234	0.04	0.1639	0.1412	0.0949
Bacteria;Firmicutes;Clostridia;Clostridiales;Ruminococcaceae;Ruminococcus	Ruminococcus	504	60	128	410	42	88	146	247	105	96	611	442	345	139	459	574	366	70	174	236	0.9267	0.1421	0.2445	0.8437	0.0846	0.1665	0.296	0.5494	0.1782	0.1978	1.1724	0.8768	0.7878	0.3557	1.11	0.77	0.444	0.1616	0.4725	0.4767
Bacteria;Firmicutes;Clostridia;Clostridiales;Ruminococcaceae;Ruminococcus_g2	Ruminococcus_g2	52	26	411	244	54	152	192	149	112	244	331	761	115	44	213	133	192	203	66	36	0.0956	0.0616	0.7851	0.5021	0.1088	0.2877	0.3893	0.3314	0.19	0.5026	0.6351	1.5096	0.2626	0.1126	0.5151	0.1784	0.2329	0.4686	0.1792	0.0727
Bacteria;Firmicutes;Clostridia;Clostridiales;Lachnospiraceae;Ruminococcus_g4	Ruminococcus_g4	155	57	3	23	74	36	456	36	12	15	5	21	624	11	6	12	17	16	3	0	0.285	0.135	0.0057	0.0473	0.1491	0.0681	0.9246	0.0801	0.0204	0.0309	0.0096	0.0417	1.4249	0.0281	0.0145	0.0161	0.0206	0.0369	0.0081	0
Bacteria;Firmicutes;Clostridia;Clostridiales;Lachnospiraceae;Ruminococcus_g5	Ruminococcus_g5	1	0	0	0	0	1	0	0	1	1	1	0	0	0	0	0	0	2	0	0	0.0018	0	0	0	0	0.0019	0	0	0.0017	0.0021	0.0019	0	0	0	0	0	0	0.0046	0	0
Bacteria;Firmicutes;Clostridia;Clostridiales;Ruminococcaceae;Ruthenibacterium	Ruthenibacterium	6	0	3	8	0	3	2	5	0	1	3	6	3	7	2	2	1	4	0	3	0.011	0	0.0057	0.0165	0	0.0057	0.0041	0.0111	0	0.0021	0.0058	0.0119	0.0069	0.0179	0.0048	0.0027	0.0012	0.0092	0	0.0061
Bacteria;Firmicutes;Clostridia;Clostridiales;Lachnospiraceae;Sellimonas	Sellimonas	0	10	4	0	25	5	0	8	0	82	0	0	0	0	0	5	9	0	0	0	0	0.0237	0.0076	0	0.0504	0.0095	0	0.0178	0	0.1689	0	0	0	0	0	0.0067	0.0109	0	0	0
Bacteria;Proteobacteria;Gammaproteobacteria;Alteromonadales;Shewanellaceae;Shewanella	Shewanella	0	0	0	0	0	0	0	0	0	0	0	0	0	0	0	0	2	0	0	0	0	0	0	0	0	0	0	0	0	0	0	0	0	0	0	0	0.0024	0	0	0
Bacteria;Proteobacteria;Alphaproteobacteria;Sphingomonadales;Sphingomonadaceae;Sphingomonas	Sphingomonas	0	0	0	0	1	0	3	0	0	0	0	0	0	0	0	0	0	0	0	0	0	0	0	0	0.002	0	0.0061	0	0	0	0	0	0	0	0	0	0	0	0	0
Bacteria;Firmicutes;Clostridia;Clostridiales;Ruminococcaceae;Sporobacter	Sporobacter	401	241	574	827	434	963	221	553	402	782	252	414	385	192	884	2380	1738	878	349	165	0.7373	0.5707	1.0965	1.7019	0.8743	1.8225	0.4481	1.23	0.6821	1.6108	0.4835	0.8213	0.8792	0.4913	2.1377	3.1926	2.1082	2.0269	0.9476	0.3333
Bacteria;Firmicutes;Bacilli;Bacillales;Staphylococcaceae;Staphylococcus	Staphylococcus	4	0	4	3	8	0	2	2	0	1	4	3	3	5	0	33	17	4	0	0	0.0074	0	0.0076	0.0062	0.0161	0	0.0041	0.0044	0	0.0021	0.0077	0.006	0.0069	0.0128	0	0.0443	0.0206	0.0092	0	0
Bacteria;Firmicutes;Bacilli;Lactobacillales;Streptococcaceae;Streptococcus	Streptococcus	27	20	6	10	22	6	4	24	5	43	11	5	15	11	11	11	6	9	7	20	0.0496	0.0474	0.0115	0.0206	0.0443	0.0114	0.0081	0.0534	0.0085	0.0886	0.0211	0.0099	0.0343	0.0281	0.0266	0.0148	0.0073	0.0208	0.019	0.0404
Bacteria;Actinobacteria;Actinobacteria_c;Streptomycetales;Streptomycetaceae;Streptomyces	Streptomyces	0	0	0	0	0	0	0	0	0	0	0	0	0	1	0	0	0	0	0	0	0	0	0	0	0	0	0	0	0	0	0	0	0	0.0026	0	0	0	0	0	0
Bacteria;Firmicutes;Clostridia;Clostridiales;Ruminococcaceae;Subdoligranulum	Subdoligranulum	0	0	0	0	0	0	0	0	0	0	0	0	0	0	8	1	2	0	0	0	0	0	0	0	0	0	0	0	0	0	0	0	0	0	0.0193	0.0013	0.0024	0	0	0
Bacteria;Proteobacteria;Betaproteobacteria;Sterolibacterium_o;Sterolibacteriaceae;Sulfuritalea	Sulfuritalea	0	0	0	0	0	0	0	0	0	0	0	0	2	0	0	0	0	0	0	0	0	0	0	0	0	0	0	0	0	0	0	0	0.0046	0	0	0	0	0	0	0
Bacteria;Firmicutes;Clostridia;Clostridiales;Lachnospiraceae;Syntrophococcus	Syntrophococcus	0	1	0	7	1	6	0	11	2	6	0	0	0	2	0	2	0	0	0	3	0	0.0024	0	0.0144	0.002	0.0114	0	0.0245	0.0034	0.0124	0	0	0	0.0051	0	0.0027	0	0	0	0.0061
Bacteria;Firmicutes;Clostridia;Clostridiales;Peptostreptococcaceae;Terrisporobacter	Terrisporobacter	0	1	0	0	0	0	0	0	0	0	0	0	0	0	0	0	0	0	0	0	0	0.0024	0	0	0	0	0	0	0	0	0	0	0	0	0	0	0	0	0	0
Bacteria;Firmicutes;Bacilli;Bacillales;Thermoactinomycetaceae;Thermoactinomyces	Thermoactinomyces	0	0	0	0	0	0	0	0	0	0	0	0	0	0	0	0	0	0	1	0	0	0	0	0	0	0	0	0	0	0	0	0	0	0	0	0	0	0	0.0027	0
Bacteria;Firmicutes;Erysipelotrichi;Erysipelotrichales;Erysipelotrichaceae;Turicibacter	Turicibacter	7092	7054	9583	2775	3800	5478	10414	7506	7156	497	9493	7127	6932	6708	92	7966	9083	4620	381	3928	13.0394	16.7042	18.3063	5.7106	7.6556	10.3671	21.116	16.6948	12.1426	1.0238	18.2155	14.1381	15.8294	17.1635	0.2225	10.6857	11.0177	10.6653	1.0345	7.9344
Unclassified in higher taxonomic rank	Unclassified in higher taxonomic rank	0	0	0	2	0	0	0	0	0	0	0	0	0	0	0	0	0	5	1	0	0	0	0	0.0041	0	0	0	0	0	0	0	0	0	0	0	0	0	0.0115	0.0027	0

## Sheet: species
species
		Count																				Ratio
Taxonomy	Taxon Name	con1	con2	con3	con4	con5	Exp1-1	Exp1-2	Exp1-3	Exp1-4	Exp1-5	Exp2-1	Exp2-2	Exp2-3	Exp2-4	Exp2-5	Exp3-1	Exp3-2	Exp3-3	Exp3-4	Exp3-5	con1	con2	con3	con4	con5	Exp1-1	Exp1-2	Exp1-3	Exp1-4	Exp1-5	Exp2-1	Exp2-2	Exp2-3	Exp2-4	Exp2-5	Exp3-1	Exp3-2	Exp3-3	Exp3-4	Exp3-5
Bacteria;Firmicutes;Clostridia;Clostridiales;Lachnospiraceae;Coprococcus;AAYW_s	AAYW_s	1	135	0	0	0	8	0	399	29	4	0	0	1	0	0	6	9	0	0	0	0.0018	0.3197	0	0	0	0.0151	0	0.8875	0.0492	0.0082	0	0	0.0023	0	0	0.008	0.0109	0	0	0
Bacteria;Firmicutes;Clostridia;Clostridiales;Ruminococcaceae;PAC000661_g;AB185622_s	AB185622_s	49	7	34	452	17	26	50	38	64	4	63	8	1	30	40	38	24	159	30	2	0.0901	0.0166	0.0649	0.9302	0.0342	0.0492	0.1014	0.0845	0.1086	0.0082	0.1209	0.0159	0.0023	0.0768	0.0967	0.051	0.0291	0.3671	0.0815	0.004
Bacteria;Firmicutes;Clostridia;Clostridiales;Ruminococcaceae;PAC000748_g;AB185647_s	AB185647_s	0	0	0	0	0	1	0	0	0	0	0	0	1	1	0	0	0	0	0	0	0	0	0	0	0	0.0019	0	0	0	0	0	0	0.0023	0.0026	0	0	0	0	0	0
Bacteria;Firmicutes;Clostridia;Clostridiales;Ruminococcaceae;PAC000661_g;AB185678_s	AB185678_s	0	0	0	0	0	0	1	0	0	0	0	0	0	0	1	0	3	0	0	0	0	0	0	0	0	0	0.002	0	0	0	0	0	0	0	0.0024	0	0.0036	0	0	0
Bacteria;Firmicutes;Clostridia;Clostridiales;Ruminococcaceae;PAC000661_g;AB185701_s	AB185701_s	0	0	3	20	22	103	0	0	5	0	6	1	0	0	24	0	6	9	4	7	0	0	0.0057	0.0412	0.0443	0.1949	0	0	0.0085	0	0.0115	0.002	0	0	0.058	0	0.0073	0.0208	0.0109	0.0141
Bacteria;Firmicutes;Clostridia;Clostridiales;Lachnospiraceae;AB185775_g;AB185775_g_uc	AB185775_g_uc	0	0	9	13	0	0	0	0	0	0	7	15	0	2	0	0	0	0	0	2	0	0	0.0172	0.0268	0	0	0	0	0	0	0.0134	0.0298	0	0.0051	0	0	0	0	0	0.004
Bacteria;Firmicutes;Clostridia;Clostridiales;Ruminococcaceae;PAC000661_g;AB185778_s	AB185778_s	0	0	0	0	0	0	0	0	0	0	0	1	0	0	0	0	0	0	0	0	0	0	0	0	0	0	0	0	0	0	0	0.002	0	0	0	0	0	0	0	0
Bacteria;Firmicutes;Clostridia;Clostridiales;Ruminococcaceae;Sporobacter;AB506172_s	AB506172_s	14	3	13	17	3	0	10	4	19	1	0	13	2	4	8	22	10	4	0	4	0.0257	0.0071	0.0248	0.035	0.006	0	0.0203	0.0089	0.0322	0.0021	0	0.0258	0.0046	0.0102	0.0193	0.0295	0.0121	0.0092	0	0.0081
Bacteria;Firmicutes;Clostridia;Clostridiales;Mogibacterium_f;PAC001168_g;AB506185_s	AB506185_s	0	0	0	0	0	0	0	0	0	0	0	0	1	0	0	0	0	2	0	0	0	0	0	0	0	0	0	0	0	0	0	0	0.0023	0	0	0	0	0.0046	0	0
Bacteria;Firmicutes;Clostridia;Clostridiales;Lachnospiraceae;AB506319_g;AB506319_g_uc	AB506319_g_uc	0	0	0	3	0	0	0	0	0	0	0	0	0	0	0	0	0	0	0	0	0	0	0	0.0062	0	0	0	0	0	0	0	0	0	0	0	0	0	0	0	0
Bacteria;Firmicutes;Clostridia;Clostridiales;Ruminococcaceae;Sporobacter;AB506346_s	AB506346_s	0	0	0	0	1	1	0	0	0	0	0	0	0	0	0	0	1	0	0	0	0	0	0	0	0.002	0.0019	0	0	0	0	0	0	0	0	0	0	0.0012	0	0	0
Bacteria;Firmicutes;Clostridia;Clostridiales;Ruminococcaceae;AB506348_g;AB506348_g_uc	AB506348_g_uc	0	0	0	0	2	0	0	0	0	0	0	0	0	0	0	0	0	0	0	0	0	0	0	0	0.004	0	0	0	0	0	0	0	0	0	0	0	0	0	0	0
Bacteria;Firmicutes;Clostridia;Clostridiales;Ruminococcaceae;PAC000743_g;AB506382_s	AB506382_s	15	16	12	51	11	104	5	36	12	33	49	21	20	0	86	92	143	27	44	0	0.0276	0.0379	0.0229	0.105	0.0222	0.1968	0.0101	0.0801	0.0204	0.068	0.094	0.0417	0.0457	0	0.208	0.1234	0.1735	0.0623	0.1195	0
Bacteria;Firmicutes;Clostridia;Clostridiales;Christensenellaceae;PAC001115_g;AB506428_s	AB506428_s	0	1	0	0	0	0	10	0	0	7	0	0	0	0	0	0	13	0	0	0	0	0.0024	0	0	0	0	0.0203	0	0	0.0144	0	0	0	0	0	0	0.0158	0	0	0
Bacteria;Firmicutes;Clostridia;Clostridiales;Lachnospiraceae;PAC001043_g;AB506430_s	AB506430_s	0	0	0	0	0	0	1	1	0	0	0	0	0	0	0	0	0	0	0	1	0	0	0	0	0	0	0.002	0.0022	0	0	0	0	0	0	0	0	0	0	0	0.002
Bacteria;Firmicutes;Clostridia;Clostridiales;Ruminococcaceae;Ruminococcus;AB606236_s	AB606236_s	155	0	0	0	0	0	0	0	0	75	0	0	0	0	0	0	0	0	0	0	0.285	0	0	0	0	0	0	0	0	0.1545	0	0	0	0	0	0	0	0	0	0
Bacteria;Firmicutes;Clostridia;Clostridiales;Lachnospiraceae;AB606240_g;AB606240_s	AB606240_s	0	0	0	0	0	0	0	0	0	0	0	0	0	2	0	0	0	0	0	0	0	0	0	0	0	0	0	0	0	0	0	0	0	0.0051	0	0	0	0	0	0
Bacteria;Firmicutes;Clostridia;Clostridiales;Lachnospiraceae;PAC001457_g;AB606250_s	AB606250_s	0	0	0	1	0	0	0	0	0	0	0	0	0	0	0	0	0	0	0	0	0	0	0	0.0021	0	0	0	0	0	0	0	0	0	0	0	0	0	0	0	0
Bacteria;Firmicutes;Clostridia;Clostridiales;Lachnospiraceae;Kineothrix;AB606257_s	AB606257_s	0	0	0	4	0	0	0	0	10	0	0	0	0	1	4	0	0	0	0	0	0	0	0	0.0082	0	0	0	0	0.017	0	0	0	0	0.0026	0.0097	0	0	0	0	0
Bacteria;Firmicutes;Clostridia;Clostridiales;Christensenellaceae;PAC001301_g;AB606280_s	AB606280_s	0	0	0	0	0	0	0	0	0	0	0	0	0	0	0	4	0	0	0	0	0	0	0	0	0	0	0	0	0	0	0	0	0	0	0	0.0054	0	0	0	0
Bacteria;Firmicutes;Clostridia;Clostridiales;Lachnospiraceae;AB606281_g;AB606281_s	AB606281_s	0	1	1	0	0	1	1	1	0	0	0	1	0	0	0	0	0	1	0	0	0	0.0024	0.0019	0	0	0.0019	0.002	0.0022	0	0	0	0.002	0	0	0	0	0	0.0023	0	0
Bacteria;Firmicutes;Clostridia;Clostridiales;Lachnospiraceae;AB606290_g;AB606290_s	AB606290_s	0	0	0	0	0	0	0	0	0	0	0	0	0	1	3	0	0	0	0	0	0	0	0	0	0	0	0	0	0	0	0	0	0	0.0026	0.0073	0	0	0	0	0
Bacteria;Firmicutes;Clostridia;Clostridiales;Lachnospiraceae;Roseburia;AB606301_s	AB606301_s	0	0	0	0	0	0	6	0	0	0	0	0	0	2	0	0	0	0	0	0	0	0	0	0	0	0	0.0122	0	0	0	0	0	0	0.0051	0	0	0	0	0	0
Bacteria;Firmicutes;Clostridia;Clostridiales;Ruminococcaceae;Agathobaculum;AB606336_s	AB606336_s	0	0	1	8	0	0	0	0	0	0	0	0	0	0	0	5	0	0	0	0	0	0	0.0019	0.0165	0	0	0	0	0	0	0	0	0	0	0	0.0067	0	0	0	0
Bacteria;Firmicutes;Clostridia;Clostridiales;Lachnospiraceae;LLKB_g;AB606340_s	AB606340_s	4	0	2	21	0	0	3	0	0	0	0	0	0	0	3	0	0	0	0	0	0.0074	0	0.0038	0.0432	0	0	0.0061	0	0	0	0	0	0	0	0.0073	0	0	0	0	0
Bacteria;Firmicutes;Clostridia;Clostridiales;Lachnospiraceae;PAC001308_g;AB606342_s	AB606342_s	5	5	0	19	2	3	2	17	11	1	0	7	0	3	1	0	0	0	0	0	0.0092	0.0118	0	0.0391	0.004	0.0057	0.0041	0.0378	0.0187	0.0021	0	0.0139	0	0.0077	0.0024	0	0	0	0	0
Bacteria;Firmicutes;Clostridia;Clostridiales;Lachnospiraceae;PAC001097_g;AB606350_s	AB606350_s	0	0	0	1	3	0	0	0	0	0	0	0	0	1	0	0	0	2	0	0	0	0	0	0.0021	0.006	0	0	0	0	0	0	0	0	0.0026	0	0	0	0.0046	0	0
Bacteria;Firmicutes;Clostridia;Clostridiales;Ruminococcaceae;PAC000661_g;AB606366_s	AB606366_s	0	0	0	0	0	0	3	3	0	0	0	0	0	0	4	0	0	0	0	0	0	0	0	0	0	0	0.0061	0.0067	0	0	0	0	0	0	0.0097	0	0	0	0	0
Bacteria;Firmicutes;Clostridia;Clostridiales;Ruminococcaceae;Pseudoflavonifractor;AB622833_s	AB622833_s	1	0	0	0	0	3	0	0	0	0	3	13	1	0	2	0	0	4	0	0	0.0018	0	0	0	0	0.0057	0	0	0	0	0.0058	0.0258	0.0023	0	0.0048	0	0	0.0092	0	0
Bacteria;Firmicutes;Clostridia;Clostridiales;Lachnospiraceae;PAC001296_g;AB626898_s	AB626898_s	3	0	1	16	0	0	0	0	0	0	0	2	0	0	0	0	0	3	0	0	0.0055	0	0.0019	0.0329	0	0	0	0	0	0	0	0.004	0	0	0	0	0	0.0069	0	0
Bacteria;Tenericutes;Mollicutes;PAC001057_o;PAC001057_f;PAC001109_g;AB626901_s	AB626901_s	2	3	2	30	0	22	1	0	0	0	0	10	0	0	14	40	80	12	5	7	0.0037	0.0071	0.0038	0.0617	0	0.0416	0.002	0	0	0	0	0.0198	0	0	0.0339	0.0537	0.097	0.0277	0.0136	0.0141
Bacteria;Firmicutes;Clostridia;Clostridiales;Ruminococcaceae;PAC000661_g;AB626903_s	AB626903_s	0	0	4	1	0	0	3	1	0	0	4	5	0	0	9	16	6	10	2	0	0	0	0.0076	0.0021	0	0	0.0061	0.0022	0	0	0.0077	0.0099	0	0	0.0218	0.0215	0.0073	0.0231	0.0054	0
Bacteria;Firmicutes;Clostridia;Clostridiales;Lachnospiraceae;PAC001092_g;AB626904_s	AB626904_s	7	0	0	0	3	0	0	0	0	3	0	1	0	4	2	0	0	0	0	8	0.0129	0	0	0	0.006	0	0	0	0	0.0062	0	0.002	0	0.0102	0.0048	0	0	0	0	0.0162
Bacteria;Firmicutes;Clostridia;Clostridiales;Lachnospiraceae;KE159571_g;AB626905_s	AB626905_s	80	0	0	4	59	0	4	0	161	0	0	16	0	0	9	53	0	0	31	5	0.1471	0	0	0.0082	0.1189	0	0.0081	0	0.2732	0	0	0.0317	0	0	0.0218	0.0711	0	0	0.0842	0.0101
Bacteria;Firmicutes;Clostridia;Clostridiales;Lachnospiraceae;AF349416_g;AB626913_s	AB626913_s	0	0	0	2	0	0	343	0	81	0	0	0	0	0	0	209	3	9	0	0	0	0	0	0.0041	0	0	0.6955	0	0.1374	0	0	0	0	0	0	0.2804	0.0036	0.0208	0	0
Bacteria;Firmicutes;Clostridia;Clostridiales;Lachnospiraceae;KE159628_g;AB626926_s	AB626926_s	14	0	0	0	0	1	0	0	2	49	0	7	180	0	7	27	2	0	0	25	0.0257	0	0	0	0	0.0019	0	0	0.0034	0.1009	0	0.0139	0.411	0	0.0169	0.0362	0.0024	0	0	0.0505
Bacteria;Firmicutes;Clostridia;Clostridiales;Lachnospiraceae;PAC001092_g;AB626932_s	AB626932_s	22	3	0	5	0	3	4	0	2	0	0	1	0	3	1	2	0	0	0	0	0.0404	0.0071	0	0.0103	0	0.0057	0.0081	0	0.0034	0	0	0.002	0	0.0077	0.0024	0.0027	0	0	0	0
Bacteria;Firmicutes;Clostridia;Clostridiales;Lachnospiraceae;LLKB_g;AB626939_s	AB626939_s	0	0	0	0	3	5	6	2	24	5	0	0	12	0	3	3	10	1	0	0	0	0	0	0	0.006	0.0095	0.0122	0.0044	0.0407	0.0103	0	0	0.0274	0	0.0073	0.004	0.0121	0.0023	0	0
Bacteria;Firmicutes;Clostridia;Clostridiales;Ruminococcaceae;Eubacterium_g23;AB626949_s	AB626949_s	0	0	0	0	0	8	3	3	0	0	0	0	0	0	4	82	5	3	0	0	0	0	0	0	0	0.0151	0.0061	0.0067	0	0	0	0	0	0	0.0097	0.11	0.0061	0.0069	0	0
Bacteria;Firmicutes;Clostridia;Clostridiales;Lachnospiraceae;PAC001296_g;AB626952_s	AB626952_s	0	0	0	0	0	0	0	0	0	0	0	0	1	0	0	0	0	0	1	0	0	0	0	0	0	0	0	0	0	0	0	0	0.0023	0	0	0	0	0	0.0027	0
Bacteria;Firmicutes;Clostridia;Clostridiales;Lachnospiraceae;KE159571_g;AB702810_s	AB702810_s	2	3	17	1	3	0	0	0	0	2	0	0	2	10	13	0	0	14	6	95	0.0037	0.0071	0.0325	0.0021	0.006	0	0	0	0	0.0041	0	0	0.0046	0.0256	0.0314	0	0	0.0323	0.0163	0.1919
Bacteria;Firmicutes;Clostridia;Clostridiales;Lachnospiraceae;Clostridium_g24;ACFX_s	ACFX_s	17	5	3	34	6	0	2	21	8	18	2	3	28	7	0	1	8	1	0	14	0.0313	0.0118	0.0057	0.07	0.0121	0	0.0041	0.0467	0.0136	0.0371	0.0038	0.006	0.0639	0.0179	0	0.0013	0.0097	0.0023	0	0.0283
Bacteria;Firmicutes;Clostridia;Clostridiales;Ruminococcaceae;Pseudoflavonifractor;ADDX_s	ADDX_s	0	0	0	1	0	0	0	0	0	0	0	0	0	0	0	0	0	0	0	0	0	0	0	0.0021	0	0	0	0	0	0	0	0	0	0	0	0	0	0	0	0
Bacteria;Firmicutes;Clostridia;Clostridiales;Lachnospiraceae;Anaerotignum;AF157052_s	AF157052_s	911	39	9	190	37	14	62	144	212	48	7	4	0	14	0	31	21	0	13	92	1.675	0.0924	0.0172	0.391	0.0745	0.0265	0.1257	0.3203	0.3597	0.0989	0.0134	0.0079	0	0.0358	0	0.0416	0.0255	0	0.0353	0.1858
Bacteria;Firmicutes;Clostridia;Clostridiales;Lachnospiraceae;Blautia;AF349417_s	AF349417_s	0	0	0	0	0	0	0	0	0	0	0	0	0	0	0	0	2	0	0	0	0	0	0	0	0	0	0	0	0	0	0	0	0	0	0	0	0.0024	0	0	0
Bacteria;Firmicutes;Clostridia;Clostridiales;Lachnospiraceae;PAC001200_g;AF371556_s	AF371556_s	2	11	0	3	4	12	2	0	2	5	3	1	3	0	0	2	12	0	0	0	0.0037	0.026	0	0.0062	0.0081	0.0227	0.0041	0	0.0034	0.0103	0.0058	0.002	0.0069	0	0	0.0027	0.0146	0	0	0
Bacteria;Firmicutes;Clostridia;Clostridiales;Lachnospiraceae;Clostridium_g24;AF371567_s	AF371567_s	101	4	3	10	4	3	7	0	16	5	0	5	5	0	1	0	0	0	2	17	0.1857	0.0095	0.0057	0.0206	0.0081	0.0057	0.0142	0	0.0271	0.0103	0	0.0099	0.0114	0	0.0024	0	0	0	0.0054	0.0343
Bacteria;Firmicutes;Clostridia;Clostridiales;Lachnospiraceae;Eubacterium_g20;AF371632_s	AF371632_s	5	93	57	0	0	328	34	0	0	54	0	4	0	1	0	159	52	2	20	1	0.0092	0.2202	0.1089	0	0	0.6207	0.0689	0	0	0.1112	0	0.0079	0	0.0026	0	0.2133	0.0631	0.0046	0.0543	0.002
Bacteria;Firmicutes;Clostridia;Clostridiales;Lachnospiraceae;GU324393_g;AF371666_s	AF371666_s	0	0	11	17	4	1	11	0	18	0	3	31	1	0	3	18	0	0	2	0	0	0	0.021	0.035	0.0081	0.0019	0.0223	0	0.0305	0	0.0058	0.0615	0.0023	0	0.0073	0.0241	0	0	0.0054	0
Bacteria;Firmicutes;Clostridia;Clostridiales;Lachnospiraceae;LLKB_g;AF371672_s	AF371672_s	1	2	0	0	0	4	0	3	1	3	1	2	2	0	0	1	0	1	0	0	0.0018	0.0047	0	0	0	0.0076	0	0.0067	0.0017	0.0062	0.0019	0.004	0.0046	0	0	0.0013	0	0.0023	0	0
Bacteria;Firmicutes;Clostridia;Clostridiales;Ruminococcaceae;Paludicola;AF371741_s	AF371741_s	17	4	5	11	7	18	0	11	2	20	0	9	69	0	5	5	20	1	0	0	0.0313	0.0095	0.0096	0.0226	0.0141	0.0341	0	0.0245	0.0034	0.0412	0	0.0179	0.1576	0	0.0121	0.0067	0.0243	0.0023	0	0
Bacteria;Firmicutes;Clostridia;Clostridiales;Ruminococcaceae;Ruminococcus;AF371750_s	AF371750_s	0	0	0	0	1	1	0	0	4	1	0	0	0	3	0	9	10	2	0	0	0	0	0	0	0.002	0.0019	0	0	0.0068	0.0021	0	0	0	0.0077	0	0.0121	0.0121	0.0046	0	0
Bacteria;Firmicutes;Clostridia;Clostridiales;Ruminococcaceae;Pseudoflavonifractor;AF371803_s	AF371803_s	0	0	0	2	0	7	0	2	0	0	3	0	2	0	0	0	0	5	0	0	0	0	0	0.0041	0	0.0132	0	0.0044	0	0	0.0058	0	0.0046	0	0	0	0	0.0115	0	0
Bacteria;Firmicutes;Clostridia;Clostridiales;Ruminococcaceae;PAC000661_g;AF371816_s	AF371816_s	0	0	0	0	0	0	0	0	0	0	0	0	0	0	0	3	0	0	0	3	0	0	0	0	0	0	0	0	0	0	0	0	0	0	0	0.004	0	0	0	0.0061
Bacteria;Firmicutes;Clostridia;Clostridiales;Ruminococcaceae;PAC000661_g;AF371820_s	AF371820_s	0	0	2	0	0	0	3	0	0	0	24	0	0	0	0	0	2	0	0	0	0	0	0.0038	0	0	0	0.0061	0	0	0	0.0461	0	0	0	0	0	0.0024	0	0	0
Bacteria;Firmicutes;Clostridia;Clostridiales;Ruminococcaceae;PAC000683_g;AF371822_s	AF371822_s	0	0	44	73	0	0	0	0	0	0	0	0	0	0	0	0	0	115	92	0	0	0	0.0841	0.1502	0	0	0	0	0	0	0	0	0	0	0	0	0	0.2655	0.2498	0
Bacteria;Firmicutes;Clostridia;Clostridiales;Ruminococcaceae;Sporobacter;AF550610_s	AF550610_s	0	6	10	2	3	0	0	0	6	4	7	0	1	0	14	15	3	1	0	0	0	0.0142	0.0191	0.0041	0.006	0	0	0	0.0102	0.0082	0.0134	0	0.0023	0	0.0339	0.0201	0.0036	0.0023	0	0
Bacteria;Firmicutes;Clostridia;Clostridiales;Ruminococcaceae;PAC000748_g;AM183003_s	AM183003_s	0	0	3	0	0	0	0	0	0	0	0	8	0	3	0	0	0	0	0	0	0	0	0.0057	0	0	0	0	0	0	0	0	0.0159	0	0.0077	0	0	0	0	0	0
Bacteria;Firmicutes;Clostridia;Clostridiales;Lachnospiraceae;GU324393_g;AM275589_s	AM275589_s	6	14	0	62	55	51	10	32	45	82	0	0	72	10	0	398	517	3	3	0	0.011	0.0332	0	0.1276	0.1108	0.0965	0.0203	0.0712	0.0764	0.1689	0	0	0.1644	0.0256	0	0.5339	0.6271	0.0069	0.0081	0
Bacteria;Firmicutes;Clostridia;Clostridiales;Ruminococcaceae;PAC000661_g;AM277340_s	AM277340_s	0	3	3	0	0	0	0	0	1	0	1	0	5	0	0	7	0	1	5	0	0	0.0071	0.0057	0	0	0	0	0	0.0017	0	0.0019	0	0.0114	0	0	0.0094	0	0.0023	0.0136	0
Bacteria;Firmicutes;Clostridia;Clostridiales;Ruminococcaceae;Ruminococcus;AM277653_s	AM277653_s	3	0	0	4	0	0	0	0	0	0	0	0	0	0	9	0	0	0	1	0	0.0055	0	0	0.0082	0	0	0	0	0	0	0	0	0	0	0.0218	0	0	0	0.0027	0
Bacteria;Firmicutes;Clostridia;Clostridiales;Ruminococcaceae;Paludicola;AM277667_s	AM277667_s	0	0	0	0	1	3	0	0	0	0	0	0	4	0	0	0	0	1	2	0	0	0	0	0	0.002	0.0057	0	0	0	0	0	0	0.0091	0	0	0	0	0.0023	0.0054	0
Bacteria;Firmicutes;Clostridia;Clostridiales;Lachnospiraceae;PAC001137_g;AM404855_s	AM404855_s	0	0	0	0	0	0	0	1	0	0	0	0	0	0	0	0	0	7	0	0	0	0	0	0	0	0	0	0.0022	0	0	0	0	0	0	0	0	0	0.0162	0	0
Bacteria;Firmicutes;Clostridia;Clostridiales;Lachnospiraceae;AM405126_g;AM405126_s	AM405126_s	0	0	0	0	1	1	0	0	0	0	0	0	0	0	0	4	0	0	0	0	0	0	0	0	0.002	0.0019	0	0	0	0	0	0	0	0	0	0.0054	0	0	0	0
Bacteria;Firmicutes;Clostridia;Clostridiales;Lachnospiraceae;Roseburia;AM500721_s	AM500721_s	0	0	0	0	0	1	0	0	1	0	0	0	0	0	0	0	0	0	0	0	0	0	0	0	0	0.0019	0	0	0.0017	0	0	0	0	0	0	0	0	0	0	0
Bacteria;Firmicutes;Erysipelotrichi;Erysipelotrichales;Erysipelotrichaceae;CCMM_g;AM500810_s	AM500810_s	3	25	32	7	3	5	2	5	55	96	8	5	46	1	18	37	12	43	0	17	0.0055	0.0592	0.0611	0.0144	0.006	0.0095	0.0041	0.0111	0.0933	0.1978	0.0154	0.0099	0.105	0.0026	0.0435	0.0496	0.0146	0.0993	0	0.0343
Bacteria;Tenericutes;Mollicutes;PAC001057_o;PAC001057_f;PAC001274_g;AM500844_s	AM500844_s	0	0	5	0	2	0	2	0	1	0	0	1	0	0	0	0	14	2	0	0	0	0	0.0096	0	0.004	0	0.0041	0	0.0017	0	0	0.002	0	0	0	0	0.017	0.0046	0	0
Bacteria;Firmicutes;Clostridia;Clostridiales;Lachnospiraceae;AM500849_g;AM500849_s	AM500849_s	56	92	15	82	0	335	0	151	2	182	1	1	38	0	8	11	72	14	5	0	0.103	0.2179	0.0287	0.1687	0	0.634	0	0.3359	0.0034	0.3749	0.0019	0.002	0.0868	0	0.0193	0.0148	0.0873	0.0323	0.0136	0
Bacteria;Firmicutes;Clostridia;Clostridiales;Ruminococcaceae;Paludicola;AM694064_s	AM694064_s	4	0	8	20	0	0	3	3	3	0	5	14	7	16	0	2	3	2	0	3	0.0074	0	0.0153	0.0412	0	0	0.0061	0.0067	0.0051	0	0.0096	0.0278	0.016	0.0409	0	0.0027	0.0036	0.0046	0	0.0061
Bacteria;Firmicutes;Clostridia;Clostridiales;Clostridiaceae;Arthromitus;AP012202_s group	AP012202_s group	0	0	0	0	4	0	0	0	0	10	0	0	0	0	0	0	0	0	0	0	0	0	0	0	0.0081	0	0	0	0	0.0206	0	0	0	0	0	0	0	0	0	0
Bacteria;Firmicutes;Clostridia;Clostridiales;Lachnospiraceae;Eubacterium_g21;AP012212_s	AP012212_s	150	73	52	59	42	278	2	122	43	99	71	22	34	0	5	203	340	116	13	14	0.2758	0.1729	0.0993	0.1214	0.0846	0.5261	0.0041	0.2714	0.073	0.2039	0.1362	0.0436	0.0776	0	0.0121	0.2723	0.4124	0.2678	0.0353	0.0283
Bacteria;Firmicutes;Clostridia;Clostridiales;Lachnospiraceae;AY212760_g;AY212760_s	AY212760_s	0	0	0	0	0	0	0	0	0	0	0	0	0	0	2	0	0	2	0	0	0	0	0	0	0	0	0	0	0	0	0	0	0	0	0.0048	0	0	0.0046	0	0
Bacteria;Firmicutes;Clostridia;Clostridiales;Lachnospiraceae;Anaerotignum;AY239424_s	AY239424_s	0	24	3	99	6	2	10	19	41	0	6	1	0	58	9	0	0	0	0	0	0	0.0568	0.0057	0.2037	0.0121	0.0038	0.0203	0.0423	0.0696	0	0.0115	0.002	0	0.1484	0.0218	0	0	0	0	0
Bacteria;Firmicutes;Clostridia;Clostridiales;Lachnospiraceae;PAC001097_g;AY239437_s	AY239437_s	12	15	2	244	63	0	22	0	45	0	6	187	0	83	0	0	0	48	14	35	0.0221	0.0355	0.0038	0.5021	0.1269	0	0.0446	0	0.0764	0	0.0115	0.371	0	0.2124	0	0	0	0.1108	0.038	0.0707
Bacteria;Firmicutes;Clostridia;Clostridiales;Ruminococcaceae;Agathobaculum;AY239438_s	AY239438_s	26	0	2	0	1	0	6	0	2	0	0	0	0	2	0	5	2	0	0	0	0.0478	0	0.0038	0	0.002	0	0.0122	0	0.0034	0	0	0	0	0.0051	0	0.0067	0.0024	0	0	0
Bacteria;Firmicutes;Clostridia;Clostridiales;Ruminococcaceae;Phocea;AY239450_s	AY239450_s	255	2	4	259	74	19	141	12	111	6	11	66	0	134	19	228	41	10	6	122	0.4688	0.0047	0.0076	0.533	0.1491	0.036	0.2859	0.0267	0.1883	0.0124	0.0211	0.1309	0	0.3429	0.0459	0.3058	0.0497	0.0231	0.0163	0.2464
Bacteria;Firmicutes;Clostridia;Clostridiales;Lachnospiraceae;Blautia;AY442822_s	AY442822_s	0	0	0	0	0	6	0	0	0	0	0	0	0	0	0	2	3	0	0	0	0	0	0	0	0	0.0114	0	0	0	0	0	0	0	0	0	0.0027	0.0036	0	0	0
Bacteria;Firmicutes;Clostridia;Clostridiales;Ruminococcaceae;Caproiciproducens;AY850447_s	AY850447_s	0	0	0	0	0	0	0	0	1	0	0	0	0	2	0	0	0	0	0	0	0	0	0	0	0	0	0	0	0.0017	0	0	0	0	0.0051	0	0	0	0	0	0
Bacteria;Firmicutes;Clostridia;Clostridiales;Ruminococcaceae;PAC000661_g;AY854369_s	AY854369_s	0	0	0	0	0	0	0	0	0	0	0	0	0	0	2	0	0	0	0	0	0	0	0	0	0	0	0	0	0	0	0	0	0	0	0.0048	0	0	0	0	0
Bacteria;Firmicutes;Clostridia;Clostridiales;Ruminococcaceae;PAC000661_g;AY858424_s	AY858424_s	0	0	0	0	0	0	0	0	0	0	1	0	0	0	0	0	0	0	0	0	0	0	0	0	0	0	0	0	0	0	0.0019	0	0	0	0	0	0	0	0	0
Bacteria;Firmicutes;Clostridia;Clostridiales;Ruminococcaceae;Sporobacter;AY858446_s	AY858446_s	0	0	0	0	0	1	2	0	0	0	2	0	2	0	4	0	0	0	0	0	0	0	0	0	0	0.0019	0.0041	0	0	0	0.0038	0	0.0046	0	0.0097	0	0	0	0	0
Bacteria;Firmicutes;Clostridia;Clostridiales;Christensenellaceae;AY858448_g;AY858448_s	AY858448_s	0	0	0	0	0	0	1	0	0	0	0	0	0	0	0	0	25	0	0	0	0	0	0	0	0	0	0.002	0	0	0	0	0	0	0	0	0	0.0303	0	0	0
Bacteria;Firmicutes;Clostridia;Clostridiales;Ruminococcaceae;AY858456_g;AY858456_s	AY858456_s	0	0	0	0	0	0	2	1	4	0	1	0	3	1	0	0	5	0	0	0	0	0	0	0	0	0	0.0041	0.0022	0.0068	0	0.0019	0	0.0069	0.0026	0	0	0.0061	0	0	0
Bacteria;Firmicutes;Clostridia;Clostridiales;Ruminococcaceae;Agathobaculum;AY858529_s	AY858529_s	1	0	0	0	0	0	0	0	0	0	0	0	1	0	0	0	3	0	0	0	0.0018	0	0	0	0	0	0	0	0	0	0	0	0.0023	0	0	0	0.0036	0	0	0
Bacteria;Firmicutes;Clostridia;Clostridiales;Ruminococcaceae;Pseudoflavonifractor;AY916184_s	AY916184_s	2	3	2	5	0	2	8	6	2	3	0	3	2	0	4	15	7	21	1	0	0.0037	0.0071	0.0038	0.0103	0	0.0038	0.0162	0.0133	0.0034	0.0062	0	0.006	0.0046	0	0.0097	0.0201	0.0085	0.0485	0.0027	0
Bacteria;Firmicutes;Clostridia;Clostridiales;Ruminococcaceae;PAC000672_g;AY916205_s	AY916205_s	0	0	7	0	0	4	7	0	8	0	6	0	6	11	2	11	18	6	0	0	0	0	0.0134	0	0	0.0076	0.0142	0	0.0136	0	0.0115	0	0.0137	0.0281	0.0048	0.0148	0.0218	0.0139	0	0
Bacteria;Firmicutes;Clostridia;Clostridiales;Ruminococcaceae;PAC000661_g;AY916208_s	AY916208_s	20	12	34	2	5	6	20	1	18	7	34	18	0	20	21	63	34	37	4	34	0.0368	0.0284	0.0649	0.0041	0.0101	0.0114	0.0406	0.0022	0.0305	0.0144	0.0652	0.0357	0	0.0512	0.0508	0.0845	0.0412	0.0854	0.0109	0.0687
Bacteria;Tenericutes;Mollicutes;PAC001057_o;PAC001057_f;PAC001109_g;AY916325_s	AY916325_s	0	1	5	4	0	23	10	0	7	0	6	0	0	6	12	61	39	0	0	9	0	0.0024	0.0096	0.0082	0	0.0435	0.0203	0	0.0119	0	0.0115	0	0	0.0154	0.029	0.0818	0.0473	0	0	0.0182
Bacteria;Firmicutes;Clostridia;Clostridiales;Lachnospiraceae;Eubacterium_g5;AY960565_s	AY960565_s	0	0	4	16	0	17	0	7	0	0	0	0	0	0	0	2	47	12	0	0	0	0	0.0076	0.0329	0	0.0322	0	0.0156	0	0	0	0	0	0	0	0.0027	0.057	0.0277	0	0
Bacteria;Firmicutes;Clostridia;Clostridiales;Lachnospiraceae;Anaerostipes;AY960568_s	AY960568_s	37	41	12	57	38	770	32	85	16	367	0	6	9	0	4	49	153	5	0	2	0.068	0.0971	0.0229	0.1173	0.0766	1.4572	0.0649	0.1891	0.0271	0.756	0	0.0119	0.0206	0	0.0097	0.0657	0.1856	0.0115	0	0.004
Bacteria;Firmicutes;Clostridia;Clostridiales;Lachnospiraceae;Coprococcus_g2;AY960570_s	AY960570_s	5	0	0	9	2	7	0	3	0	10	0	0	13	0	0	2	18	1	3	7	0.0092	0	0	0.0185	0.004	0.0132	0	0.0067	0	0.0206	0	0	0.0297	0	0	0.0027	0.0218	0.0023	0.0081	0.0141
Bacteria;Firmicutes;Clostridia;Clostridiales;Christensenellaceae;GQ448104_g;AY994043_s	AY994043_s	0	0	0	0	0	0	0	0	0	0	0	3	0	0	0	0	0	0	0	0	0	0	0	0	0	0	0	0	0	0	0	0.006	0	0	0	0	0	0	0	0
Bacteria;Firmicutes;Clostridia;Clostridiales;Lachnospiraceae;Acetatifactor;Acetatifactor_uc	Acetatifactor_uc	0	0	1	6	0	0	0	0	0	0	0	1	0	2	8	0	0	0	0	1	0	0	0.0019	0.0123	0	0	0	0	0	0	0	0.002	0	0.0051	0.0193	0	0	0	0	0.002
Bacteria;Firmicutes;Clostridia;Clostridiales;Lachnospiraceae;Acetitomaculum;Acetitomaculum ruminis	Acetitomaculum ruminis	0	0	0	0	0	0	0	0	0	0	0	0	0	0	0	0	3	0	0	0	0	0	0	0	0	0	0	0	0	0	0	0	0	0	0	0	0.0036	0	0	0
Bacteria;Firmicutes;Clostridia;Clostridiales;Lachnospiraceae;Acetitomaculum;Acetitomaculum_uc	Acetitomaculum_uc	0	0	0	0	0	0	0	0	0	0	0	11	0	2	0	0	0	0	0	0	0	0	0	0	0	0	0	0	0	0	0	0.0218	0	0.0051	0	0	0	0	0	0
Bacteria;Firmicutes;Clostridia;Clostridiales;Lachnospiraceae;Acetivibrio_g1;Acetivibrio ethanolgignens	Acetivibrio ethanolgignens	1	0	0	0	0	0	0	0	0	0	0	0	0	0	0	0	0	0	0	0	0.0018	0	0	0	0	0	0	0	0	0	0	0	0	0	0	0	0	0	0	0
Bacteria;Firmicutes;Clostridia;Clostridiales;Lachnospiraceae;Acetivibrio_g1;Acetivibrio_g1_uc	Acetivibrio_g1_uc	0	59	0	407	0	0	0	0	0	0	0	6	0	0	0	0	0	0	0	12	0	0.1397	0	0.8376	0	0	0	0	0	0	0	0.0119	0	0	0	0	0	0	0	0.0242
Bacteria;Proteobacteria;Gammaproteobacteria;Pseudomonadales;Moraxellaceae;Acinetobacter;Acinetobacter haemolyticus	Acinetobacter haemolyticus	0	0	0	0	0	0	0	0	0	0	3	0	0	0	0	0	1	0	0	0	0	0	0	0	0	0	0	0	0	0	0.0058	0	0	0	0	0	0.0012	0	0	0
Bacteria;Proteobacteria;Gammaproteobacteria;Pseudomonadales;Moraxellaceae;Acinetobacter;Acinetobacter lwoffii group	Acinetobacter lwoffii group	0	0	0	0	0	0	0	0	0	0	0	0	0	0	0	3	0	0	0	0	0	0	0	0	0	0	0	0	0	0	0	0	0	0	0	0.004	0	0	0	0
Bacteria;Proteobacteria;Gammaproteobacteria;Pseudomonadales;Moraxellaceae;Acinetobacter;Acinetobacter_uc	Acinetobacter_uc	1	0	0	0	0	0	0	0	0	0	0	0	0	0	0	0	0	0	0	0	0.0018	0	0	0	0	0	0	0	0	0	0	0	0	0	0	0	0	0	0	0
Bacteria;Firmicutes;Clostridia;Clostridiales;Ruminococcaceae;Acutalibacter;Acutalibacter muris	Acutalibacter muris	10	1	2	4	5	0	8	0	21	0	4	0	0	4	6	3	0	0	2	0	0.0184	0.0024	0.0038	0.0082	0.0101	0	0.0162	0	0.0356	0	0.0077	0	0	0.0102	0.0145	0.004	0	0	0.0054	0
Bacteria;Firmicutes;Clostridia;Clostridiales;Ruminococcaceae;Acutalibacter;Acutalibacter_uc	Acutalibacter_uc	8	4	0	5	5	0	3	0	0	0	2	2	9	3	0	8	1	3	5	0	0.0147	0.0095	0	0.0103	0.0101	0	0.0061	0	0	0	0.0038	0.004	0.0206	0.0077	0	0.0107	0.0012	0.0069	0.0136	0
Bacteria;Actinobacteria;Coriobacteriia;Coriobacteriales;Coriobacteriaceae;Adlercreutzia;Adlercreutzia equolifaciens group	Adlercreutzia equolifaciens group	30	18	44	96	61	17	33	27	40	25	26	25	16	48	58	98	110	84	16	64	0.0552	0.0426	0.0841	0.1976	0.1229	0.0322	0.0669	0.0601	0.0679	0.0515	0.0499	0.0496	0.0365	0.1228	0.1403	0.1315	0.1334	0.1939	0.0434	0.1293
Bacteria;Firmicutes;Bacilli;Lactobacillales;Aerococcaceae;Aerococcus;Aerococcus viridans group	Aerococcus viridans group	0	0	0	0	0	0	0	0	0	0	0	0	15	1	0	0	0	0	0	0	0	0	0	0	0	0	0	0	0	0	0	0	0.0343	0.0026	0	0	0	0	0	0
Bacteria;Firmicutes;Clostridia;Clostridiales;Lachnospiraceae;Agathobacter;Agathobacter rectalis	Agathobacter rectalis	0	0	0	0	1	0	0	0	0	0	0	0	0	0	0	0	0	0	0	0	0	0	0	0	0.002	0	0	0	0	0	0	0	0	0	0	0	0	0	0	0
Bacteria;Firmicutes;Clostridia;Clostridiales;Lachnospiraceae;Agathobacter;Agathobacter ruminis	Agathobacter ruminis	2	3	0	0	0	0	1	0	2	0	0	0	0	0	0	0	0	0	0	0	0.0037	0.0071	0	0	0	0	0.002	0	0.0034	0	0	0	0	0	0	0	0	0	0	0
Bacteria;Firmicutes;Clostridia;Clostridiales;Lachnospiraceae;Agathobacter;Agathobacter_uc	Agathobacter_uc	0	0	0	0	0	0	0	0	5	0	0	0	0	0	0	0	0	0	0	0	0	0	0	0	0	0	0	0	0.0085	0	0	0	0	0	0	0	0	0	0	0
Bacteria;Firmicutes;Clostridia;Clostridiales;Ruminococcaceae;Agathobaculum;Agathobaculum butyriciproducens group	Agathobaculum butyriciproducens group	0	0	0	0	0	0	0	0	0	0	0	0	0	0	0	3	0	0	0	0	0	0	0	0	0	0	0	0	0	0	0	0	0	0	0	0.004	0	0	0	0
Bacteria;Firmicutes;Clostridia;Clostridiales;Ruminococcaceae;Agathobaculum;Agathobaculum_uc	Agathobaculum_uc	25	1	3	31	0	0	6	0	49	0	73	231	2	36	12	0	2	4	5	1	0.046	0.0024	0.0057	0.0638	0	0	0.0122	0	0.0831	0	0.1401	0.4582	0.0046	0.0921	0.029	0	0.0024	0.0092	0.0136	0.002
Bacteria;Verrucomicrobia;Verrucomicrobiae;Verrucomicrobiales;Akkermansiaceae;Akkermansia;Akkermansia muciniphila	Akkermansia muciniphila	0	1	1	0	5	30	6	56	17	23	11	2	249	135	0	0	16	0	0	0	0	0.0024	0.0019	0	0.0101	0.0568	0.0122	0.1246	0.0288	0.0474	0.0211	0.004	0.5686	0.3454	0	0	0.0194	0	0	0
Bacteria;Bacteroidetes;Bacteroidia;Bacteroidales;Rikenellaceae;Alistipes;Alistipes inops	Alistipes inops	0	0	0	0	0	0	0	0	0	0	0	0	0	0	2	0	0	0	0	0	0	0	0	0	0	0	0	0	0	0	0	0	0	0	0.0048	0	0	0	0	0
Bacteria;Bacteroidetes;Bacteroidia;Bacteroidales;Rikenellaceae;Alistipes;Alistipes shahii	Alistipes shahii	0	0	0	0	0	0	0	0	0	0	0	0	0	0	1	0	0	0	0	0	0	0	0	0	0	0	0	0	0	0	0	0	0	0	0.0024	0	0	0	0	0
Bacteria;Bacteroidetes;Bacteroidia;Bacteroidales;Rikenellaceae;Alistipes;Alistipes_uc	Alistipes_uc	0	0	0	0	0	0	0	0	0	0	0	2	0	0	0	0	0	0	0	0	0	0	0	0	0	0	0	0	0	0	0	0.004	0	0	0	0	0	0	0	0
Bacteria;Firmicutes;Clostridia;Clostridiales;Lachnospiraceae;Anaerobium;Anaerobium acetethylicum	Anaerobium acetethylicum	0	0	0	0	0	0	0	1	0	0	0	0	0	0	0	0	0	0	0	0	0	0	0	0	0	0	0	0.0022	0	0	0	0	0	0	0	0	0	0	0	0
Bacteria;Firmicutes;Clostridia;Clostridiales;Ruminococcaceae;Anaerofilum;Anaerofilum_uc	Anaerofilum_uc	2	0	0	4	0	0	2	0	0	0	0	0	0	0	0	2	0	7	0	0	0.0037	0	0	0.0082	0	0	0.0041	0	0	0	0	0	0	0	0	0.0027	0	0.0162	0	0
Bacteria;Firmicutes;Clostridia;Clostridiales;Eubacteriaceae;Anaerofustis;Anaerofustis stercorihominis	Anaerofustis stercorihominis	0	0	0	0	0	0	0	9	0	0	0	0	0	0	0	0	0	0	0	0	0	0	0	0	0	0	0	0.02	0	0	0	0	0	0	0	0	0	0	0	0
Bacteria;Firmicutes;Clostridia;Clostridiales;Lachnospiraceae;Anaerostipes;Anaerostipes caccae group	Anaerostipes caccae group	0	0	0	0	0	0	0	0	0	0	0	0	0	0	0	4	0	0	0	0	0	0	0	0	0	0	0	0	0	0	0	0	0	0	0	0.0054	0	0	0	0
Bacteria;Firmicutes;Clostridia;Clostridiales;Lachnospiraceae;Anaerostipes;Anaerostipes hadrus group	Anaerostipes hadrus group	1	1	0	0	1	1	1	1	0	0	2	0	0	0	2	3	0	1	2	0	0.0018	0.0024	0	0	0.002	0.0019	0.002	0.0022	0	0	0.0038	0	0	0	0.0048	0.004	0	0.0023	0.0054	0
Bacteria;Firmicutes;Clostridia;Clostridiales;Lachnospiraceae;Anaerostipes;Anaerostipes_uc	Anaerostipes_uc	0	0	0	0	0	1	3	0	0	0	0	0	0	0	0	3	0	3	0	0	0	0	0	0	0	0.0019	0.0061	0	0	0	0	0	0	0	0	0.004	0	0.0069	0	0
Bacteria;Firmicutes;Clostridia;Clostridiales;Lachnospiraceae;Anaerotaenia;Anaerotaenia torta	Anaerotaenia torta	0	0	2	0	0	0	0	0	0	0	0	0	0	0	0	0	0	0	0	0	0	0	0.0038	0	0	0	0	0	0	0	0	0	0	0	0	0	0	0	0	0
Bacteria;Firmicutes;Clostridia;Clostridiales;Lachnospiraceae;Anaerotignum;Anaerotignum_uc	Anaerotignum_uc	9	2	0	1	1	0	1	1	0	0	0	0	0	0	0	1	0	0	0	6	0.0165	0.0047	0	0.0021	0.002	0	0.002	0.0022	0	0	0	0	0	0	0	0.0013	0	0	0	0.0121
Bacteria;Firmicutes;Clostridia;Clostridiales;Ruminococcaceae;Anaerotruncus;Anaerotruncus colihominis	Anaerotruncus colihominis	2	0	0	0	0	0	0	2	0	0	0	0	4	0	0	2	0	0	0	0	0.0037	0	0	0	0	0	0	0.0044	0	0	0	0	0.0091	0	0	0.0027	0	0	0	0
Bacteria;Firmicutes;Clostridia;Clostridiales;Ruminococcaceae;Anaerotruncus;Anaerotruncus_uc	Anaerotruncus_uc	4	0	0	0	0	0	0	0	0	0	0	0	0	0	0	0	0	3	0	2	0.0074	0	0	0	0	0	0	0	0	0	0	0	0	0	0	0	0	0.0069	0	0.004
Bacteria;Firmicutes;Clostridia;Clostridiales;Peptostreptococcaceae;Asaccharospora;Asaccharospora irregularis	Asaccharospora irregularis	0	1	0	0	0	0	0	0	0	0	0	0	0	0	0	0	0	0	0	0	0	0.0024	0	0	0	0	0	0	0	0	0	0	0	0	0	0	0	0	0	0
Bacteria;Firmicutes;Clostridia;Clostridiales;Ruminococcaceae;Agathobaculum;BCAB_s group	BCAB_s group	0	0	0	0	0	0	0	0	0	0	0	0	0	0	0	0	1	0	0	0	0	0	0	0	0	0	0	0	0	0	0	0	0	0	0	0	0.0012	0	0	0
Bacteria;Bacteroidetes;Bacteroidia;Bacteroidales;Bacteroidaceae;Bacteroides;Bacteroides acidifaciens	Bacteroides acidifaciens	117	274	153	56	83	160	156	119	28	76	97	176	346	131	123	12	365	201	188	96	0.2151	0.6488	0.2923	0.1152	0.1672	0.3028	0.3163	0.2647	0.0475	0.1566	0.1861	0.3491	0.7901	0.3352	0.2974	0.0161	0.4427	0.464	0.5105	0.1939
Bacteria;Bacteroidetes;Bacteroidia;Bacteroidales;Bacteroidaceae;Bacteroides;Bacteroides caccae	Bacteroides caccae	168	309	181	348	292	304	417	401	381	130	449	259	706	147	548	601	952	482	732	257	0.3089	0.7317	0.3458	0.7161	0.5883	0.5753	0.8455	0.8919	0.6465	0.2678	0.8616	0.5138	1.6122	0.3761	1.3252	0.8062	1.1548	1.1127	1.9876	0.5191
Bacteria;Bacteroidetes;Bacteroidia;Bacteroidales;Bacteroidaceae;Bacteroides;Bacteroides coprocola	Bacteroides coprocola	0	0	0	0	0	0	0	0	0	0	0	0	0	0	1	0	0	0	0	0	0	0	0	0	0	0	0	0	0	0	0	0	0	0	0.0024	0	0	0	0	0
Bacteria;Bacteroidetes;Bacteroidia;Bacteroidales;Bacteroidaceae;Bacteroides;Bacteroides coprophilus	Bacteroides coprophilus	0	0	0	0	0	0	0	0	0	0	0	0	0	0	0	0	2	0	0	0	0	0	0	0	0	0	0	0	0	0	0	0	0	0	0	0	0.0024	0	0	0
Bacteria;Bacteroidetes;Bacteroidia;Bacteroidales;Bacteroidaceae;Bacteroides;Bacteroides fragilis	Bacteroides fragilis	0	1	0	0	0	0	0	0	0	0	0	0	0	0	0	0	0	0	0	0	0	0.0024	0	0	0	0	0	0	0	0	0	0	0	0	0	0	0	0	0	0
Bacteria;Bacteroidetes;Bacteroidia;Bacteroidales;Bacteroidaceae;Bacteroides;Bacteroides massiliensis	Bacteroides massiliensis	0	0	0	0	0	0	0	0	0	0	0	0	0	0	0	1	0	0	0	0	0	0	0	0	0	0	0	0	0	0	0	0	0	0	0	0.0013	0	0	0	0
Bacteria;Firmicutes;Clostridia;Clostridiales;Lachnospiraceae;Bacteroides_g1;Bacteroides pectinophilus	Bacteroides pectinophilus	730	14	0	0	84	74	86	10	40	0	0	0	154	105	5	0	0	4	33	0	1.3422	0.0332	0	0	0.1692	0.14	0.1744	0.0222	0.0679	0	0	0	0.3517	0.2687	0.0121	0	0	0.0092	0.0896	0
Bacteria;Bacteroidetes;Bacteroidia;Bacteroidales;Bacteroidaceae;Bacteroides;Bacteroides plebeius	Bacteroides plebeius	0	0	0	0	0	0	0	0	0	0	1	0	0	0	7	0	2	1	1	0	0	0	0	0	0	0	0	0	0	0	0.0019	0	0	0	0.0169	0	0.0024	0.0023	0.0027	0
Bacteria;Bacteroidetes;Bacteroidia;Bacteroidales;Bacteroidaceae;Bacteroides;Bacteroides stercorirosoris	Bacteroides stercorirosoris	0	0	0	0	0	0	0	0	0	0	0	0	0	0	0	2	0	0	0	0	0	0	0	0	0	0	0	0	0	0	0	0	0	0	0	0.0027	0	0	0	0
Bacteria;Bacteroidetes;Bacteroidia;Bacteroidales;Bacteroidaceae;Bacteroides;Bacteroides stercoris	Bacteroides stercoris	0	0	0	0	0	0	0	0	0	0	0	0	0	0	4	0	0	1	0	0	0	0	0	0	0	0	0	0	0	0	0	0	0	0	0.0097	0	0	0.0023	0	0
Bacteria;Bacteroidetes;Bacteroidia;Bacteroidales;Bacteroidaceae;Bacteroides;Bacteroides uniformis	Bacteroides uniformis	0	0	0	0	0	0	0	0	0	0	0	0	0	0	1	0	0	0	0	0	0	0	0	0	0	0	0	0	0	0	0	0	0	0	0.0024	0	0	0	0	0
Bacteria;Bacteroidetes;Bacteroidia;Bacteroidales;Bacteroidaceae;Bacteroides;Bacteroides vulgatus	Bacteroides vulgatus	0	0	0	0	0	0	0	0	0	0	4	0	0	0	0	0	2	0	0	0	0	0	0	0	0	0	0	0	0	0	0.0077	0	0	0	0	0	0.0024	0	0	0
Bacteria;Bacteroidetes;Bacteroidia;Bacteroidales;Bacteroidaceae;Bacteroides;Bacteroides xylanisolvens group	Bacteroides xylanisolvens group	0	0	0	0	0	0	0	0	1	0	0	0	0	0	0	0	0	0	0	0	0	0	0	0	0	0	0	0	0.0017	0	0	0	0	0	0	0	0	0	0	0
Bacteria;Firmicutes;Clostridia;Clostridiales;Lachnospiraceae;Bacteroides_g1;Bacteroides_g1_uc	Bacteroides_g1_uc	103	2	0	0	13	14	9	0	10	0	0	0	26	25	2	0	0	0	2	0	0.1894	0.0047	0	0	0.0262	0.0265	0.0182	0	0.017	0	0	0	0.0594	0.064	0.0048	0	0	0	0.0054	0
Bacteria;Bacteroidetes;Bacteroidia;Bacteroidales;Bacteroidaceae;Bacteroides;Bacteroides_uc	Bacteroides_uc	0	0	0	0	0	0	0	0	0	0	0	0	0	0	0	0	0	5	3	0	0	0	0	0	0	0	0	0	0	0	0	0	0	0	0	0	0	0.0115	0.0081	0
Bacteria;Actinobacteria;Actinobacteria_c;Bifidobacteriales;Bifidobacteriaceae;Bifidobacterium;Bifidobacterium adolescentis group	Bifidobacterium adolescentis group	0	0	0	0	0	0	0	0	0	0	0	0	0	0	0	0	0	1	0	0	0	0	0	0	0	0	0	0	0	0	0	0	0	0	0	0	0	0.0023	0	0
Bacteria;Actinobacteria;Actinobacteria_c;Bifidobacteriales;Bifidobacteriaceae;Bifidobacterium;Bifidobacterium pseudolongum group	Bifidobacterium pseudolongum group	0	4	448	6	34	3	119	9	151	4	43	31	1	11	0	3	13	0	0	89	0	0.0095	0.8558	0.0123	0.0685	0.0057	0.2413	0.02	0.2562	0.0082	0.0825	0.0615	0.0023	0.0281	0	0.004	0.0158	0	0	0.1798
Bacteria;Firmicutes;Clostridia;Clostridiales;Lachnospiraceae;Blautia;Blautia caecimuris	Blautia caecimuris	0	0	0	0	0	0	0	0	0	0	0	0	0	0	0	0	0	1	0	0	0	0	0	0	0	0	0	0	0	0	0	0	0	0	0	0	0	0.0023	0	0
Bacteria;Firmicutes;Clostridia;Clostridiales;Lachnospiraceae;Blautia;Blautia faecis	Blautia faecis	1279	1309	285	395	3699	925	149	339	512	3108	33	166	334	1	100	966	2142	138	21	162	2.3516	3.0998	0.5444	0.8129	7.4521	1.7506	0.3021	0.754	0.8688	6.4022	0.0633	0.3293	0.7627	0.0026	0.2418	1.2958	2.5983	0.3186	0.057	0.3272
Bacteria;Firmicutes;Clostridia;Clostridiales;Lachnospiraceae;Blautia;Blautia glucerasea	Blautia glucerasea	118	119	74	276	43	185	12	728	299	184	4	22	59	0	0	136	258	353	30	0	0.217	0.2818	0.1414	0.568	0.0866	0.3501	0.0243	1.6192	0.5074	0.379	0.0077	0.0436	0.1347	0	0	0.1824	0.313	0.8149	0.0815	0
Bacteria;Firmicutes;Clostridia;Clostridiales;Lachnospiraceae;Blautia;Blautia hansenii group	Blautia hansenii group	0	0	0	0	0	0	0	1	0	1	0	0	0	0	0	0	12	0	0	0	0	0	0	0	0	0	0	0.0022	0	0.0021	0	0	0	0	0	0	0.0146	0	0	0
Bacteria;Firmicutes;Clostridia;Clostridiales;Lachnospiraceae;Blautia;Blautia luti	Blautia luti	6	4	0	0	6	5	0	7	1	2	0	2	3	0	0	0	10	1	0	0	0.011	0.0095	0	0	0.0121	0.0095	0	0.0156	0.0017	0.0041	0	0.004	0.0069	0	0	0	0.0121	0.0023	0	0
Bacteria;Firmicutes;Clostridia;Clostridiales;Lachnospiraceae;Blautia;Blautia obeum	Blautia obeum	1	0	0	0	0	1	0	2	0	1	0	0	1	0	0	0	0	0	0	0	0.0018	0	0	0	0	0.0019	0	0.0044	0	0.0021	0	0	0.0023	0	0	0	0	0	0	0
Bacteria;Firmicutes;Clostridia;Clostridiales;Lachnospiraceae;Blautia;Blautia schinkii	Blautia schinkii	1	0	0	2	0	2	0	1	0	1	1	0	0	0	0	1	0	2	0	0	0.0018	0	0	0.0041	0	0.0038	0	0.0022	0	0.0021	0.0019	0	0	0	0	0.0013	0	0.0046	0	0
Bacteria;Firmicutes;Clostridia;Clostridiales;Lachnospiraceae;Blautia;Blautia wexlerae	Blautia wexlerae	670	1900	5	4	2976	1202	48	646	150	616	0	0	1429	8	4	395	1572	17	0	0	1.2319	4.4993	0.0096	0.0082	5.9955	2.2748	0.0973	1.4368	0.2545	1.2689	0	0	3.2632	0.0205	0.0097	0.5299	1.9068	0.0392	0	0
Bacteria;Firmicutes;Clostridia;Clostridiales;Lachnospiraceae;Blautia;Blautia_uc	Blautia_uc	128	14	10	6	53	139	11	20	9	79	5	2	8	27	15	22	44	21	0	0	0.2353	0.0332	0.0191	0.0123	0.1068	0.2631	0.0223	0.0445	0.0153	0.1627	0.0096	0.004	0.0183	0.0691	0.0363	0.0295	0.0534	0.0485	0	0
Bacteria;Bacteroidetes;Bacteroidia;Bacteroidales;Odoribacteraceae;Butyricimonas;Butyricimonas faecihominis	Butyricimonas faecihominis	0	0	0	0	0	0	0	0	0	0	0	0	0	0	0	1	0	0	0	0	0	0	0	0	0	0	0	0	0	0	0	0	0	0	0	0.0013	0	0	0	0
Bacteria;Firmicutes;Clostridia;Clostridiales;Lachnospiraceae;Butyrivibrio_g1;Butyrivibrio crossotus	Butyrivibrio crossotus	0	0	0	0	0	0	0	0	0	0	0	0	0	0	0	0	1	0	0	0	0	0	0	0	0	0	0	0	0	0	0	0	0	0	0	0	0.0012	0	0	0
Bacteria;Firmicutes;Erysipelotrichi;Erysipelotrichales;Erysipelotrichaceae;CCMM_g;CCMM_g_uc	CCMM_g_uc	0	0	0	0	0	0	0	0	0	0	0	0	0	0	0	0	0	0	3	0	0	0	0	0	0	0	0	0	0	0	0	0	0	0	0	0	0	0	0.0081	0
Bacteria;Firmicutes;Clostridia;Clostridiales;Ruminococcaceae;CCYH_g;CCYH_g_uc	CCYH_g_uc	0	0	0	0	0	0	0	0	3	0	0	0	0	0	0	0	0	0	0	0	0	0	0	0	0	0	0	0	0.0051	0	0	0	0	0	0	0	0	0	0	0
Bacteria;Firmicutes;Clostridia;Clostridiales;Ruminococcaceae;CCYH_g;CCYH_s	CCYH_s	2	0	4	0	0	1	0	3	3	0	1	0	0	0	0	1	2	0	0	0	0.0037	0	0.0076	0	0	0.0019	0	0.0067	0.0051	0	0.0019	0	0	0	0	0.0013	0.0024	0	0	0
Bacteria;Firmicutes;Clostridia;Clostridiales;Ruminococcaceae;PAC001144_g;CU917635_s	CU917635_s	0	0	0	0	1	0	0	0	0	0	0	0	0	0	0	0	3	0	0	0	0	0	0	0	0.002	0	0	0	0	0	0	0	0	0	0	0	0.0036	0	0	0
Bacteria;Firmicutes;Clostridia;Clostridiales;Ruminococcaceae;Caproiciproducens;Caproiciproducens_uc	Caproiciproducens_uc	7	7	16	11	2	0	3	2	0	10	39	12	4	14	6	3	9	45	8	12	0.0129	0.0166	0.0306	0.0226	0.004	0	0.0061	0.0044	0	0.0206	0.0748	0.0238	0.0091	0.0358	0.0145	0.004	0.0109	0.1039	0.0217	0.0242
Bacteria;Proteobacteria;Gammaproteobacteria;Cardiobacteriales;Cardiobacteriaceae;Cardiobacterium;Cardiobacterium valvarum	Cardiobacterium valvarum	0	0	0	0	0	0	0	0	0	0	0	2	0	0	0	0	0	0	0	0	0	0	0	0	0	0	0	0	0	0	0	0.004	0	0	0	0	0	0	0	0
Bacteria;Firmicutes;Clostridia;Clostridiales;Christensenellaceae;Christensenella;Christensenella_uc	Christensenella_uc	0	0	0	0	0	0	0	3	0	4	0	0	2	0	0	7	2	3	0	0	0	0	0	0	0	0	0	0.0067	0	0.0082	0	0	0.0046	0	0	0.0094	0.0024	0.0069	0	0
Bacteria;Bacteroidetes;Flavobacteria;Flavobacteriales;Flavobacteriaceae;Chryseobacterium;Chryseobacterium vrystaatense group	Chryseobacterium vrystaatense group	0	0	0	0	0	0	0	0	0	0	0	0	0	0	0	0	2	0	0	0	0	0	0	0	0	0	0	0	0	0	0	0	0	0	0	0	0.0024	0	0	0
Bacteria;Firmicutes;Clostridia;Clostridiales;Clostridiaceae;Clostridium;Clostridium celatum group	Clostridium celatum group	1748	1623	5171	479	1324	1752	5804	361	2647	50	4015	3235	2143	1312	0	3174	3090	161	3	1317	3.2139	3.8433	9.8781	0.9857	2.6674	3.3157	11.7685	0.8029	4.4915	0.103	7.7041	6.4174	4.8936	3.357	0	4.2577	3.7482	0.3717	0.0081	2.6603
Bacteria;Firmicutes;Clostridia;Clostridiales;Lachnospiraceae;Clostridium_g24;Clostridium clostridioforme group	Clostridium clostridioforme group	0	0	0	14	0	1	0	21	0	0	0	0	0	0	0	5	25	2	0	0	0	0	0	0.0288	0	0.0019	0	0.0467	0	0	0	0	0	0	0	0.0067	0.0303	0.0046	0	0
Bacteria;Firmicutes;Erysipelotrichi;Erysipelotrichales;Erysipelotrichaceae;Clostridium_g6;Clostridium cocleatum	Clostridium cocleatum	0	0	0	0	0	0	0	0	0	0	8	0	0	0	0	0	0	0	0	0	0	0	0	0	0	0	0	0	0	0	0.0154	0	0	0	0	0	0	0	0	0
Bacteria;Firmicutes;Clostridia;Clostridiales;Lachnospiraceae;Ruminococcus_g4;Clostridium glycyrrhizinilyticum	Clostridium glycyrrhizinilyticum	112	29	1	1	59	1	339	5	3	1	2	4	427	7	0	8	7	3	0	0	0.2059	0.0687	0.0019	0.0021	0.1189	0.0019	0.6874	0.0111	0.0051	0.0021	0.0038	0.0079	0.9751	0.0179	0	0.0107	0.0085	0.0069	0	0
Bacteria;Firmicutes;Clostridia;Clostridiales;Ruminococcaceae;Caproiciproducens;Clostridium leptum	Clostridium leptum	0	0	0	0	1	0	0	0	0	0	0	0	0	0	0	0	0	0	0	0	0	0	0	0	0.002	0	0	0	0	0	0	0	0	0	0	0	0	0	0	0
Bacteria;Firmicutes;Clostridia;Clostridiales;Clostridiaceae;Clostridium;Clostridium quinii	Clostridium quinii	0	0	2	0	0	1	2	0	0	0	1	3	0	0	0	0	0	0	0	0	0	0	0.0038	0	0	0.0019	0.0041	0	0	0	0.0019	0.006	0	0	0	0	0	0	0	0
Bacteria;Firmicutes;Erysipelotrichi;Erysipelotrichales;Erysipelotrichaceae;Clostridium_g6;Clostridium ramosum	Clostridium ramosum	2	0	0	0	0	0	0	0	0	0	0	0	0	0	0	0	0	0	0	0	0.0037	0	0	0	0	0	0	0	0	0	0	0	0	0	0	0	0	0	0	0
Bacteria;Firmicutes;Erysipelotrichi;Erysipelotrichales;Erysipelotrichaceae;Clostridium_g6;Clostridium saccharogumia group	Clostridium saccharogumia group	6	0	0	1	0	5	0	5	2	0	0	0	21	0	1	4	4	0	0	5	0.011	0	0	0.0021	0	0.0095	0	0.0111	0.0034	0	0	0	0.048	0	0.0024	0.0054	0.0049	0	0	0.0101
Bacteria;Firmicutes;Clostridia;Clostridiales;Lachnospiraceae;Clostridium_g21;Clostridium scindens	Clostridium scindens	0	0	0	0	0	0	0	0	0	0	0	0	0	0	0	0	0	8	0	4	0	0	0	0	0	0	0	0	0	0	0	0	0	0	0	0	0	0.0185	0	0.0081
Bacteria;Firmicutes;Clostridia;Clostridiales;Clostridiaceae;Clostridium;Clostridium tertium group	Clostridium tertium group	0	0	2	0	0	0	0	0	0	0	0	0	0	0	0	0	0	0	0	0	0	0	0.0038	0	0	0	0	0	0	0	0	0	0	0	0	0	0	0	0	0
Bacteria;Firmicutes;Clostridia;Clostridiales;Lachnospiraceae;Clostridium_g19;Clostridium_g19_uc	Clostridium_g19_uc	0	0	0	0	0	0	0	0	0	0	0	0	0	0	2	0	0	0	0	0	0	0	0	0	0	0	0	0	0	0	0	0	0	0	0.0048	0	0	0	0	0
Bacteria;Firmicutes;Clostridia;Clostridiales;Lachnospiraceae;Clostridium_g21;Clostridium_g21_uc	Clostridium_g21_uc	2	0	1	2	0	5	2	0	0	0	0	1	0	14	0	0	7	2	0	0	0.0037	0	0.0019	0.0041	0	0.0095	0.0041	0	0	0	0	0.002	0	0.0358	0	0	0.0085	0.0046	0	0
Bacteria;Firmicutes;Clostridia;Clostridiales;Lachnospiraceae;Clostridium_g24;Clostridium_g24_uc	Clostridium_g24_uc	16	3	0	49	4	4	1	10	3	5	0	0	6	1	0	2	10	5	3	5	0.0294	0.0071	0	0.1008	0.0081	0.0076	0.002	0.0222	0.0051	0.0103	0	0	0.0137	0.0026	0	0.0027	0.0121	0.0115	0.0081	0.0101
Bacteria;Firmicutes;Clostridia;Clostridiales;Lachnospiraceae;Clostridium_g35;Clostridium_g35_uc	Clostridium_g35_uc	0	0	0	0	0	0	0	0	0	0	0	0	0	0	0	0	0	0	0	7	0	0	0	0	0	0	0	0	0	0	0	0	0	0	0	0	0	0	0	0.0141
Bacteria;Firmicutes;Clostridia;Clostridiales;Clostridiaceae;Clostridium;Clostridium_uc	Clostridium_uc	5	3	14	0	6	3	15	2	10	0	14	10	8	3	0	9	8	2	0	6	0.0092	0.0071	0.0267	0	0.0121	0.0057	0.0304	0.0044	0.017	0	0.0269	0.0198	0.0183	0.0077	0	0.0121	0.0097	0.0046	0	0.0121
Bacteria;Actinobacteria;Coriobacteriia;Coriobacteriales;Coriobacteriaceae;Collinsella;Collinsella aerofaciens group	Collinsella aerofaciens group	79	153	1	40	1052	421	22	147	78	324	10	14	106	7	7	51	336	11	4	3	0.1452	0.3623	0.0019	0.0823	2.1194	0.7967	0.0446	0.327	0.1324	0.6674	0.0192	0.0278	0.2421	0.0179	0.0169	0.0684	0.4076	0.0254	0.0109	0.0061
Bacteria;Firmicutes;Erysipelotrichi;Erysipelotrichales;Erysipelotrichaceae;Coprobacillus;Coprobacillus_uc	Coprobacillus_uc	2	5	0	0	4	14	0	21	3	4	0	0	6	0	0	5	27	2	3	0	0.0037	0.0118	0	0	0.0081	0.0265	0	0.0467	0.0051	0.0082	0	0	0.0137	0	0	0.0067	0.0328	0.0046	0.0081	0
Bacteria;Firmicutes;Clostridia;Clostridiales;Lachnospiraceae;Frisingicoccus;Coprococcus catus	Coprococcus catus	0	21	2	17	2	69	0	27	4	3	0	0	5	0	0	3	73	3	0	0	0	0.0497	0.0038	0.035	0.004	0.1306	0	0.0601	0.0068	0.0062	0	0	0.0114	0	0	0.004	0.0885	0.0069	0	0
Bacteria;Firmicutes;Clostridia;Clostridiales;Lachnospiraceae;Coprococcus_g2;Coprococcus_g2_uc	Coprococcus_g2_uc	0	0	0	0	0	0	10	0	2	0	0	0	0	0	0	0	13	0	0	0	0	0	0	0	0	0	0.0203	0	0.0034	0	0	0	0	0	0	0	0.0158	0	0	0
Bacteria;Actinobacteria;Actinobacteria_c;Corynebacteriales;Corynebacteriaceae;Corynebacterium;Corynebacterium casei	Corynebacterium casei	0	0	0	0	0	0	0	0	0	0	0	0	0	3	0	0	0	0	0	0	0	0	0	0	0	0	0	0	0	0	0	0	0	0.0077	0	0	0	0	0	0
Bacteria;Actinobacteria;Actinobacteria_c;Corynebacteriales;Corynebacteriaceae;Corynebacterium;Corynebacterium mastitidis group	Corynebacterium mastitidis group	0	0	0	0	0	0	0	0	0	0	0	0	0	0	0	0	0	1	0	0	0	0	0	0	0	0	0	0	0	0	0	0	0	0	0	0	0	0.0023	0	0
Bacteria;Actinobacteria;Actinobacteria_c;Corynebacteriales;Corynebacteriaceae;Corynebacterium;Corynebacterium pseudotuberculosis group	Corynebacterium pseudotuberculosis group	0	0	0	0	0	0	0	0	0	2	0	0	0	0	0	0	0	0	0	0	0	0	0	0	0	0	0	0	0	0.0041	0	0	0	0	0	0	0	0	0	0
Bacteria;Actinobacteria;Actinobacteria_c;Corynebacteriales;Corynebacteriaceae;Corynebacterium;Corynebacterium stationis	Corynebacterium stationis	0	0	0	0	0	0	0	0	0	0	0	0	18	22	0	0	0	0	0	0	0	0	0	0	0	0	0	0	0	0	0	0	0.0411	0.0563	0	0	0	0	0	0
Bacteria;Actinobacteria;Actinobacteria_c;Corynebacteriales;Corynebacteriaceae;Corynebacterium;Corynebacterium xerosis group	Corynebacterium xerosis group	0	0	0	0	0	0	0	0	0	0	0	0	0	3	0	0	0	2	0	0	0	0	0	0	0	0	0	0	0	0	0	0	0	0.0077	0	0	0	0.0046	0	0
Bacteria;Firmicutes;Clostridia;Clostridiales;Lachnospiraceae;Syntrophococcus;DQ071485_s	DQ071485_s	0	0	0	1	0	0	0	0	0	0	0	0	0	0	0	0	0	0	0	0	0	0	0	0.0021	0	0	0	0	0	0	0	0	0	0	0	0	0	0	0	0
Bacteria;Firmicutes;Clostridia;Clostridiales;Lachnospiraceae;Frisingicoccus;DQ105656_s	DQ105656_s	0	0	0	0	1	0	0	0	0	0	0	0	0	0	1	0	2	10	0	0	0	0	0	0	0.002	0	0	0	0	0	0	0	0	0	0.0024	0	0.0024	0.0231	0	0
Bacteria;Firmicutes;Clostridia;Clostridiales;Lachnospiraceae;DQ115988_g;DQ115988_s	DQ115988_s	0	0	0	0	0	0	0	0	0	0	0	0	0	0	0	0	8	0	0	0	0	0	0	0	0	0	0	0	0	0	0	0	0	0	0	0	0.0097	0	0	0
Bacteria;Firmicutes;Clostridia;Clostridiales;Ruminococcaceae;FTRU_g;DQ116007_s	DQ116007_s	0	0	0	0	0	1	0	0	0	0	0	0	0	0	0	0	0	0	0	0	0	0	0	0	0	0.0019	0	0	0	0	0	0	0	0	0	0	0	0	0	0
Bacteria;Firmicutes;Clostridia;Clostridiales;Lachnospiraceae;DQ238618_g;DQ238618_s	DQ238618_s	1	1	0	1	0	0	0	0	1	0	0	0	0	0	0	0	4	1	0	0	0.0018	0.0024	0	0.0021	0	0	0	0	0.0017	0	0	0	0	0	0	0	0.0049	0.0023	0	0
Bacteria;Firmicutes;Clostridia;Clostridiales;Lachnospiraceae;Lactonifactor;DQ342330_s	DQ342330_s	0	0	1	34	2	0	0	0	0	2	0	0	19	0	17	293	509	81	85	6	0	0	0.0019	0.07	0.004	0	0	0	0	0.0041	0	0	0.0434	0	0.0411	0.393	0.6174	0.187	0.2308	0.0121
Bacteria;Firmicutes;Clostridia;Clostridiales;Lachnospiraceae;PAC001138_g;DQ342332_s	DQ342332_s	0	0	0	2	0	1	0	0	0	1	0	0	0	0	0	0	0	0	0	0	0	0	0	0.0041	0	0.0019	0	0	0	0.0021	0	0	0	0	0	0	0	0	0	0
Bacteria;Firmicutes;Clostridia;Clostridiales;Ruminococcaceae;PAC000661_g;DQ394660_s	DQ394660_s	0	0	0	0	0	0	1	0	0	0	0	0	0	0	0	28	18	0	0	0	0	0	0	0	0	0	0.002	0	0	0	0	0	0	0	0	0.0376	0.0218	0	0	0
Bacteria;Firmicutes;Clostridia;Clostridiales;Ruminococcaceae;PAC000661_g;DQ394661_s	DQ394661_s	0	0	0	0	0	2	0	0	0	0	0	0	0	0	0	0	0	0	0	0	0	0	0	0	0	0.0038	0	0	0	0	0	0	0	0	0	0	0	0	0	0
Bacteria;Firmicutes;Clostridia;Clostridiales;Ruminococcaceae;PAC000661_g;DQ394662_s	DQ394662_s	0	0	0	1	0	0	0	0	0	0	2	0	0	3	10	0	0	0	0	0	0	0	0	0.0021	0	0	0	0	0	0	0.0038	0	0	0.0077	0.0242	0	0	0	0	0
Bacteria;Firmicutes;Clostridia;Clostridiales;Ruminococcaceae;PAC000661_g;DQ394665_s	DQ394665_s	20	9	3	9	2	13	23	0	8	0	0	1	0	2	10	6	36	42	4	0	0.0368	0.0213	0.0057	0.0185	0.004	0.0246	0.0466	0	0.0136	0	0	0.002	0	0.0051	0.0242	0.008	0.0437	0.097	0.0109	0
Bacteria;Acidobacteria;Solibacteres;PAC000121_o;PAC000121_f;PAC000121_g;DQ451504_s	DQ451504_s	0	0	0	0	0	0	0	0	0	1	0	0	0	0	0	0	0	0	0	0	0	0	0	0	0	0	0	0	0	0.0021	0	0	0	0	0	0	0	0	0	0
Bacteria;Firmicutes;Clostridia;Clostridiales;Ruminococcaceae;Sporobacter;DQ455860_s	DQ455860_s	0	0	0	0	0	6	0	0	0	2	6	0	0	0	0	0	0	0	0	0	0	0	0	0	0	0.0114	0	0	0	0.0041	0.0115	0	0	0	0	0	0	0	0	0
Bacteria;Firmicutes;Clostridia;Clostridiales;Ruminococcaceae;PAC000661_g;DQ456215_s	DQ456215_s	0	9	14	0	0	18	0	9	4	3	3	1	4	0	0	35	24	7	0	4	0	0.0213	0.0267	0	0	0.0341	0	0.02	0.0068	0.0062	0.0058	0.002	0.0091	0	0	0.0469	0.0291	0.0162	0	0.0081
Bacteria;Firmicutes;Clostridia;Clostridiales;Ruminococcaceae;PAC000661_g;DQ456337_s	DQ456337_s	4	0	0	1	0	0	0	0	0	0	0	1	0	0	0	0	0	1	1	0	0.0074	0	0	0.0021	0	0	0	0	0	0	0	0.002	0	0	0	0	0	0.0023	0.0027	0
Bacteria;Firmicutes;Clostridia;Clostridiales;Ruminococcaceae;PAC000683_g;DQ456342_s	DQ456342_s	0	0	0	8	0	26	0	11	0	0	0	19	5	0	0	25	29	3	2	0	0	0	0	0.0165	0	0.0492	0	0.0245	0	0	0	0.0377	0.0114	0	0	0.0335	0.0352	0.0069	0.0054	0
Bacteria;Firmicutes;Clostridia;Clostridiales;Lachnospiraceae;Blautia;DQ456377_s	DQ456377_s	0	25	12	0	78	17	1	25	4	396	0	0	0	0	0	55	121	0	0	0	0	0.0592	0.0229	0	0.1571	0.0322	0.002	0.0556	0.0068	0.8157	0	0	0	0	0	0.0738	0.1468	0	0	0
Bacteria;Firmicutes;Clostridia;Clostridiales;Ruminococcaceae;PAC000661_g;DQ673475_s	DQ673475_s	8	0	0	3	0	10	6	0	3	0	10	55	2	0	0	9	44	13	3	20	0.0147	0	0	0.0062	0	0.0189	0.0122	0	0.0051	0	0.0192	0.1091	0.0046	0	0	0.0121	0.0534	0.03	0.0081	0.0404
Bacteria;Proteobacteria;Betaproteobacteria;Sterolibacterium_o;Sterolibacteriaceae;Sulfuritalea;DQ676301_s	DQ676301_s	0	0	0	0	0	0	0	0	0	0	0	0	2	0	0	0	0	0	0	0	0	0	0	0	0	0	0	0	0	0	0	0	0.0046	0	0	0	0	0	0	0
Bacteria;Firmicutes;Clostridia;Clostridiales;Ruminococcaceae;DQ777889_g;DQ777889_g_uc	DQ777889_g_uc	0	0	0	0	0	2	2	0	0	0	8	0	0	0	0	0	0	0	0	0	0	0	0	0	0	0.0038	0.0041	0	0	0	0.0154	0	0	0	0	0	0	0	0	0
Bacteria;Firmicutes;Clostridia;Clostridiales;Ruminococcaceae;DQ777889_g;DQ777889_s	DQ777889_s	2	0	0	0	0	2	0	2	0	0	0	0	2	0	3	2	3	4	0	0	0.0037	0	0	0	0	0.0038	0	0.0044	0	0	0	0	0.0046	0	0.0073	0.0027	0.0036	0.0092	0	0
Bacteria;Firmicutes;Clostridia;Clostridiales;Christensenellaceae;PAC001207_g;DQ777895_s	DQ777895_s	26	9	4	12	15	8	0	68	4	3	2	0	21	0	4	64	4	3	0	2	0.0478	0.0213	0.0076	0.0247	0.0302	0.0151	0	0.1512	0.0068	0.0062	0.0038	0	0.048	0	0.0097	0.0859	0.0049	0.0069	0	0.004
Bacteria;Firmicutes;Clostridia;Clostridiales;Ruminococcaceae;Caproiciproducens;DQ777904_s	DQ777904_s	23	3	7	10	0	5	6	7	1	2	1	33	11	3	27	0	0	22	13	0	0.0423	0.0071	0.0134	0.0206	0	0.0095	0.0122	0.0156	0.0017	0.0041	0.0019	0.0655	0.0251	0.0077	0.0653	0	0	0.0508	0.0353	0
Bacteria;Firmicutes;Clostridia;Clostridiales;Lachnospiraceae;PAC000195_g;DQ777915_s	DQ777915_s	0	74	7	17	27	21	0	41	5	40	0	0	2	0	10	0	0	2	2	0	0	0.1752	0.0134	0.035	0.0544	0.0397	0	0.0912	0.0085	0.0824	0	0	0.0046	0	0.0242	0	0	0.0046	0.0054	0
Bacteria;Firmicutes;Clostridia;Clostridiales;Ruminococcaceae;Caproiciproducens;DQ777923_s	DQ777923_s	6	0	0	1	0	1	2	7	9	0	1	0	5	2	7	16	0	7	0	0	0.011	0	0	0.0021	0	0.0019	0.0041	0.0156	0.0153	0	0.0019	0	0.0114	0.0051	0.0169	0.0215	0	0.0162	0	0
Bacteria;Firmicutes;Clostridia;Clostridiales;Lachnospiraceae;PAC001200_g;DQ777928_s	DQ777928_s	12	0	8	31	0	9	3	0	1	24	8	0	2	0	9	34	45	16	9	2	0.0221	0	0.0153	0.0638	0	0.017	0.0061	0	0.0017	0.0494	0.0154	0	0.0046	0	0.0218	0.0456	0.0546	0.0369	0.0244	0.004
Bacteria;Firmicutes;Clostridia;Clostridiales;Lachnospiraceae;PAC001199_g;DQ777929_s	DQ777929_s	453	47	30	140	245	84	62	114	200	41	21	232	236	23	21	5	0	68	28	113	0.8329	0.1113	0.0573	0.2881	0.4936	0.159	0.1257	0.2536	0.3394	0.0845	0.0403	0.4602	0.5389	0.0588	0.0508	0.0067	0	0.157	0.076	0.2283
Bacteria;Firmicutes;Clostridia;Clostridiales;Ruminococcaceae;PAC000661_g;DQ793581_s	DQ793581_s	0	0	0	0	0	0	0	0	0	0	0	0	0	0	0	0	9	0	0	0	0	0	0	0	0	0	0	0	0	0	0	0	0	0	0	0	0.0109	0	0	0
Bacteria;Firmicutes;Clostridia;Clostridiales;Mogibacterium_f;Emergencia;DQ793597_s	DQ793597_s	0	0	3	0	0	0	0	1	0	0	0	2	2	0	0	5	2	0	0	0	0	0	0.0057	0	0	0	0	0.0022	0	0	0	0.004	0.0046	0	0	0.0067	0.0024	0	0	0
Bacteria;Firmicutes;Clostridia;Clostridiales;Lachnospiraceae;DQ794467_g;DQ794467_s	DQ794467_s	0	0	0	0	0	0	0	0	0	0	0	0	0	0	0	0	3	0	0	0	0	0	0	0	0	0	0	0	0	0	0	0	0	0	0	0	0.0036	0	0	0
Bacteria;Firmicutes;Clostridia;Clostridiales;Clostridiaceae;Clostridium;DQ796080_s	DQ796080_s	0	0	0	0	0	0	0	0	0	0	0	0	0	0	12	0	0	11	7	0	0	0	0	0	0	0	0	0	0	0	0	0	0	0	0.029	0	0	0.0254	0.019	0
Bacteria;Bacteroidetes;Bacteroidia;Bacteroidales;Bacteroidaceae;Bacteroides;DQ799357_s	DQ799357_s	0	0	0	0	0	0	0	0	0	0	0	0	0	0	0	0	1	0	0	0	0	0	0	0	0	0	0	0	0	0	0	0	0	0	0	0	0.0012	0	0	0
Bacteria;Firmicutes;Clostridia;Clostridiales;Ruminococcaceae;PAC000661_g;DQ800759_s	DQ800759_s	0	0	0	0	0	0	0	0	0	0	0	0	1	0	0	0	0	0	5	0	0	0	0	0	0	0	0	0	0	0	0	0	0.0023	0	0	0	0	0	0.0136	0
Bacteria;Firmicutes;Clostridia;Clostridiales;Lachnospiraceae;PAC002513_g;DQ803946_s	DQ803946_s	0	0	0	0	0	0	0	0	0	0	0	0	0	0	0	0	46	0	0	0	0	0	0	0	0	0	0	0	0	0	0	0	0	0	0	0	0.0558	0	0	0
Bacteria;Firmicutes;Clostridia;Clostridiales;Lachnospiraceae;Frisingicoccus;DQ804000_s	DQ804000_s	0	7	11	11	11	24	3	22	7	1	1	0	20	0	11	5	6	4	0	0	0	0.0166	0.021	0.0226	0.0222	0.0454	0.0061	0.0489	0.0119	0.0021	0.0019	0	0.0457	0	0.0266	0.0067	0.0073	0.0092	0	0
Bacteria;Firmicutes;Clostridia;Clostridiales;Lachnospiraceae;KE159571_g;DQ815326_s	DQ815326_s	54	0	0	7	87	0	10	0	165	0	0	19	0	0	12	26	0	0	37	0	0.0993	0	0	0.0144	0.1753	0	0.0203	0	0.28	0	0	0.0377	0	0	0.029	0.0349	0	0	0.1005	0
Bacteria;Firmicutes;Clostridia;Clostridiales;Ruminococcaceae;Monoglobus;DQ815397_s	DQ815397_s	2	0	0	0	0	4	1	1	0	0	0	0	0	2	0	0	0	3	0	0	0.0037	0	0	0	0	0.0076	0.002	0.0022	0	0	0	0	0	0.0051	0	0	0	0.0069	0	0
Bacteria;Firmicutes;Clostridia;Clostridiales;Lachnospiraceae;KE159571_g;DQ815468_s	DQ815468_s	3	0	0	0	0	0	0	0	0	0	0	0	0	46	1	0	0	0	0	0	0.0055	0	0	0	0	0	0	0	0	0	0	0	0	0.1177	0.0024	0	0	0	0	0
Bacteria;Firmicutes;Clostridia;Clostridiales;Lachnospiraceae;KE159571_g;DQ815665_s	DQ815665_s	32	0	0	0	0	0	0	0	0	0	0	6	0	7	0	0	0	0	0	0	0.0588	0	0	0	0	0	0	0	0	0	0	0.0119	0	0.0179	0	0	0	0	0	0
Bacteria;Firmicutes;Clostridia;Clostridiales;Lachnospiraceae;DQ815728_g;DQ815728_s	DQ815728_s	2	6	8	20	15	5	9	0	18	0	1	19	0	7	2	5	3	0	0	3	0.0037	0.0142	0.0153	0.0412	0.0302	0.0095	0.0182	0	0.0305	0	0.0019	0.0377	0	0.0179	0.0048	0.0067	0.0036	0	0	0.0061
Bacteria;Firmicutes;Clostridia;Clostridiales;Lachnospiraceae;Eubacterium_g6;DQ815737_s	DQ815737_s	1	0	0	0	0	0	0	0	0	0	0	4	0	0	0	0	0	0	0	0	0.0018	0	0	0	0	0	0	0	0	0	0	0.0079	0	0	0	0	0	0	0	0
Bacteria;Firmicutes;Clostridia;Clostridiales;Lachnospiraceae;KE159571_g;DQ815838_s	DQ815838_s	29	0	0	0	8	0	3	9	9	0	0	14	1	15	5	0	1	0	0	1	0.0533	0	0	0	0.0161	0	0.0061	0.02	0.0153	0	0	0.0278	0.0023	0.0384	0.0121	0	0.0012	0	0	0.002
Bacteria;Firmicutes;Clostridia;Clostridiales;Lachnospiraceae;KE159571_g;DQ815878_s	DQ815878_s	1	2	0	0	1	1	0	0	0	21	0	0	0	0	9	49	1	0	0	0	0.0018	0.0047	0	0	0.002	0.0019	0	0	0	0.0433	0	0	0	0	0.0218	0.0657	0.0012	0	0	0
Bacteria;Firmicutes;Clostridia;Clostridiales;Ruminococcaceae;PAC000661_g;DQ905423_s	DQ905423_s	0	0	0	0	52	101	0	31	0	5	0	0	0	0	0	0	0	0	0	0	0	0	0	0	0.1048	0.1911	0	0.069	0	0.0103	0	0	0	0	0	0	0	0	0	0
Bacteria;Firmicutes;Clostridia;Clostridiales;Ruminococcaceae;PAC000661_g;DQ905461_s	DQ905461_s	0	0	0	1	0	0	0	0	0	0	0	2	0	0	0	0	3	0	0	0	0	0	0	0.0021	0	0	0	0	0	0	0	0.004	0	0	0	0	0.0036	0	0	0
Bacteria;Firmicutes;Clostridia;Clostridiales;Desulfitobacterium_f;Desulfosporosinus;Desulfosporosinus meridiei	Desulfosporosinus meridiei	0	2	0	0	0	0	0	0	0	0	0	0	0	0	0	0	0	0	0	0	0	0.0047	0	0	0	0	0	0	0	0	0	0	0	0	0	0	0	0	0	0
Bacteria;Firmicutes;Negativicutes;Veillonellales;Veillonellaceae;Dialister;Dialister succinatiphilus	Dialister succinatiphilus	0	0	0	0	0	0	0	0	0	0	0	0	0	0	0	0	0	1	0	0	0	0	0	0	0	0	0	0	0	0	0	0	0	0	0	0	0	0.0023	0	0
Bacteria;Firmicutes;Erysipelotrichi;Erysipelotrichales;Erysipelotrichaceae;Dielma;Dielma_uc	Dielma_uc	0	0	0	0	4	0	0	0	0	0	0	0	0	0	0	0	0	0	0	0	0	0	0	0	0.0081	0	0	0	0	0	0	0	0	0	0	0	0	0	0	0
Bacteria;Firmicutes;Clostridia;Clostridiales;Lachnospiraceae;Dorea;Dorea formicigenerans	Dorea formicigenerans	87	60	101	16	21	32	39	58	35	0	58	77	68	49	10	197	112	25	4	33	0.16	0.1421	0.1929	0.0329	0.0423	0.0606	0.0791	0.129	0.0594	0	0.1113	0.1527	0.1553	0.1254	0.0242	0.2643	0.1359	0.0577	0.0109	0.0667
Bacteria;Firmicutes;Clostridia;Clostridiales;Lachnospiraceae;Dorea;Dorea longicatena	Dorea longicatena	0	0	0	0	0	0	0	0	0	0	0	1	0	0	0	2	2	0	0	0	0	0	0	0	0	0	0	0	0	0	0	0.002	0	0	0	0.0027	0.0024	0	0	0
Bacteria;Firmicutes;Clostridia;Clostridiales;Lachnospiraceae;Dorea;Dorea massiliensis	Dorea massiliensis	0	1	0	0	2	18	0	425	18	0	0	0	40	0	0	5	563	0	0	0	0	0.0024	0	0	0.004	0.0341	0	0.9453	0.0305	0	0	0	0.0913	0	0	0.0067	0.6829	0	0	0
Bacteria;Firmicutes;Clostridia;Clostridiales;Lachnospiraceae;Dorea;Dorea_uc	Dorea_uc	0	0	0	0	0	0	0	0	0	0	0	0	2	0	0	0	0	0	0	0	0	0	0	0	0	0	0	0	0	0	0	0	0.0046	0	0	0	0	0	0	0
Bacteria;Chloroflexi;Thermomicrobia;DQ129389_o;DQ129389_f;FJ478561_g;EF018629_s	EF018629_s	0	0	0	0	0	0	0	0	0	0	1	0	0	0	0	0	0	0	0	0	0	0	0	0	0	0	0	0	0	0	0.0019	0	0	0	0	0	0	0	0	0
Bacteria;Firmicutes;Clostridia;Clostridiales;Lachnospiraceae;EF031002_g;EF031002_s	EF031002_s	0	1	0	0	0	0	0	1	0	0	0	0	0	0	0	0	0	0	0	2	0	0.0024	0	0	0	0	0	0.0022	0	0	0	0	0	0	0	0	0	0	0	0.004
Bacteria;Firmicutes;Clostridia;Clostridiales;Lachnospiraceae;Anaerotignum;EF096613_s	EF096613_s	0	0	0	0	0	0	0	0	3	0	0	0	0	0	0	0	0	0	0	4	0	0	0	0	0	0	0	0	0.0051	0	0	0	0	0	0	0	0	0	0	0.0081
Bacteria;Firmicutes;Clostridia;Clostridiales;Lachnospiraceae;KE159538_g;EF097676_s	EF097676_s	0	0	0	12	6	6	28	3	6	0	0	4	0	4	0	21	0	2	0	0	0	0	0	0.0247	0.0121	0.0114	0.0568	0.0067	0.0102	0	0	0.0079	0	0.0102	0	0.0282	0	0.0046	0	0
Bacteria;Firmicutes;Clostridia;Clostridiales;Ruminococcaceae;Oscillibacter;EF098020_s	EF098020_s	15	3	3	5	9	5	0	1	7	1	0	4	11	2	8	8	10	3	0	7	0.0276	0.0071	0.0057	0.0103	0.0181	0.0095	0	0.0022	0.0119	0.0021	0	0.0079	0.0251	0.0051	0.0193	0.0107	0.0121	0.0069	0	0.0141
Bacteria;Bacteroidetes;Bacteroidia;Bacteroidales;Muribaculaceae;EF099060_g;EF099060_g_uc	EF099060_g_uc	2	0	74	63	2	0	0	0	0	8	0	0	0	0	0	0	0	0	0	0	0.0037	0	0.1414	0.1296	0.004	0	0	0	0	0.0165	0	0	0	0	0	0	0	0	0	0
Bacteria;Firmicutes;Clostridia;Clostridiales;Lachnospiraceae;KE159571_g;EF099846_s	EF099846_s	2	0	0	2	0	0	1	0	3	0	0	8	0	2	0	3	0	0	0	0	0.0037	0	0	0.0041	0	0	0.002	0	0.0051	0	0	0.0159	0	0.0051	0	0.004	0	0	0	0
Bacteria;Firmicutes;Clostridia;Clostridiales;Lachnospiraceae;Blautia;EF399598_s	EF399598_s	0	26	1	0	22	13	0	2	1	16	0	0	0	0	0	0	22	0	0	0	0	0.0616	0.0019	0	0.0443	0.0246	0	0.0044	0.0017	0.033	0	0	0	0	0	0	0.0267	0	0	0
Bacteria;Firmicutes;Clostridia;Clostridiales;Ruminococcaceae;Caproiciproducens;EF400739_s	EF400739_s	0	0	0	0	0	0	0	0	0	0	0	0	0	0	0	0	3	0	0	0	0	0	0	0	0	0	0	0	0	0	0	0	0	0	0	0	0.0036	0	0	0
Bacteria;Firmicutes;Clostridia;Clostridiales;Ruminococcaceae;EF404387_g;EF404387_g_uc	EF404387_g_uc	0	0	2	0	0	0	3	0	7	0	0	0	0	0	0	0	0	0	0	0	0	0	0.0038	0	0	0	0.0061	0	0.0119	0	0	0	0	0	0	0	0	0	0	0
Bacteria;Firmicutes;Clostridia;Clostridiales;Ruminococcaceae;EF404556_g;EF404556_s	EF404556_s	0	0	0	0	0	0	0	0	3	1	0	2	0	0	0	0	0	0	0	0	0	0	0	0	0	0	0	0	0.0051	0.0021	0	0.004	0	0	0	0	0	0	0	0
Bacteria;Firmicutes;Clostridia;Clostridiales;Lachnospiraceae;PAC001137_g;EF405506_s	EF405506_s	1	0	0	0	0	0	0	0	0	0	0	0	0	0	0	1	1	0	0	0	0.0018	0	0	0	0	0	0	0	0	0	0	0	0	0	0	0.0013	0.0012	0	0	0
Bacteria;Firmicutes;Clostridia;Clostridiales;Lachnospiraceae;Frisingicoccus;EF409953_s	EF409953_s	7	5	0	5	7	5	0	14	7	0	0	0	2	1	6	0	3	2	0	5	0.0129	0.0118	0	0.0103	0.0141	0.0095	0	0.0311	0.0119	0	0	0	0.0046	0.0026	0.0145	0	0.0036	0.0046	0	0.0101
Bacteria;Firmicutes;Clostridia;Clostridiales;Ruminococcaceae;OCTT_g;EF434337_s	EF434337_s	0	0	0	1	0	0	0	0	1	0	0	0	0	0	0	10	0	0	0	0	0	0	0	0.0021	0	0	0	0	0.0017	0	0	0	0	0	0	0.0134	0	0	0	0
Bacteria;Firmicutes;Clostridia;Clostridiales;Ruminococcaceae;Sporobacter;EF434356_s	EF434356_s	0	0	0	0	0	0	0	0	0	0	0	0	0	0	3	0	0	0	0	2	0	0	0	0	0	0	0	0	0	0	0	0	0	0	0.0073	0	0	0	0	0.004
Bacteria;Firmicutes;Clostridia;Clostridiales;Ruminococcaceae;PAC000661_g;EF434365_s	EF434365_s	3	1	11	24	0	1	15	10	10	0	0	0	5	6	4	37	9	24	0	0	0.0055	0.0024	0.021	0.0494	0	0.0019	0.0304	0.0222	0.017	0	0	0	0.0114	0.0154	0.0097	0.0496	0.0109	0.0554	0	0
Bacteria;Firmicutes;Clostridia;Clostridiales;Ruminococcaceae;PAC000661_g;EF436433_s	EF436433_s	0	0	4	2	0	0	1	0	0	0	0	7	0	0	0	0	0	0	0	0	0	0	0.0076	0.0041	0	0	0.002	0	0	0	0	0.0139	0	0	0	0	0	0	0	0
Bacteria;Firmicutes;Clostridia;Clostridiales;Ruminococcaceae;PAC000661_g;EF445156_s	EF445156_s	0	0	0	0	0	0	0	0	0	0	7	0	0	0	0	0	0	0	0	9	0	0	0	0	0	0	0	0	0	0	0.0134	0	0	0	0	0	0	0	0	0.0182
Bacteria;Firmicutes;Clostridia;Clostridiales;Ruminococcaceae;PAC000661_g;EF445180_s	EF445180_s	0	0	0	108	0	10	0	0	1	0	2	0	0	42	0	0	211	64	42	0	0	0	0	0.2222	0	0.0189	0	0	0.0017	0	0.0038	0	0	0.1075	0	0	0.2559	0.1477	0.114	0
Bacteria;Tenericutes;Mollicutes;PAC001057_o;PAC001057_f;PAC001109_g;EF445186_s	EF445186_s	0	0	0	0	0	0	2	0	0	0	0	0	0	0	0	0	0	1	0	0	0	0	0	0	0	0	0.0041	0	0	0	0	0	0	0	0	0	0	0.0023	0	0
Bacteria;Firmicutes;Clostridia;Clostridiales;Ruminococcaceae;PAC000661_g;EF445202_s	EF445202_s	0	0	0	0	0	8	11	60	9	0	0	1	6	22	0	0	4	9	1	3	0	0	0	0	0	0.0151	0.0223	0.1335	0.0153	0	0	0.002	0.0137	0.0563	0	0	0.0049	0.0208	0.0027	0.0061
Bacteria;Firmicutes;Clostridia;Clostridiales;Ruminococcaceae;PAC000661_g;EF445209_s	EF445209_s	0	0	0	0	0	0	0	0	0	0	0	0	0	0	0	11	0	0	6	0	0	0	0	0	0	0	0	0	0	0	0	0	0	0	0	0.0148	0	0	0.0163	0
Bacteria;Firmicutes;Clostridia;Clostridiales;Ruminococcaceae;PAC000661_g;EF445289_s	EF445289_s	7	3	7	0	0	0	3	2	0	1	0	0	2	2	2	0	0	0	0	0	0.0129	0.0071	0.0134	0	0	0	0.0061	0.0044	0	0.0021	0	0	0.0046	0.0051	0.0048	0	0	0	0	0
Bacteria;Firmicutes;Clostridia;Clostridiales;Christensenellaceae;PAC001219_g;EF602804_s	EF602804_s	0	1	0	0	0	0	0	0	0	0	1	0	2	0	0	0	0	1	0	0	0	0.0024	0	0	0	0	0	0	0	0	0.0019	0	0.0046	0	0	0	0	0.0023	0	0
Bacteria;Firmicutes;Clostridia;Clostridiales;Christensenellaceae;PAC001219_g;EF602805_s	EF602805_s	0	0	1	0	0	0	1	0	0	0	0	2	2	0	0	0	0	0	0	2	0	0	0.0019	0	0	0	0.002	0	0	0	0	0.004	0.0046	0	0	0	0	0	0	0.004
Bacteria;Firmicutes;Clostridia;Clostridiales;Ruminococcaceae;Ruminococcus;EF602869_s	EF602869_s	0	0	7	48	0	0	0	0	0	0	13	50	0	0	0	0	0	0	53	42	0	0	0.0134	0.0988	0	0	0	0	0	0	0.0249	0.0992	0	0	0	0	0	0	0.1439	0.0848
Bacteria;Firmicutes;Clostridia;Clostridiales;Christensenellaceae;PAC001219_g;EF603174_s	EF603174_s	0	0	2	0	0	1	0	3	0	0	0	0	0	0	0	3	0	0	0	0	0	0	0.0038	0	0	0.0019	0	0.0067	0	0	0	0	0	0	0	0.004	0	0	0	0
Bacteria;Firmicutes;Clostridia;Clostridiales;Lachnospiraceae;PAC001165_g;EF603797_s	EF603797_s	6	13	0	4	2	9	60	5	7	20	2	5	22	8	0	29	2	1	0	15	0.011	0.0308	0	0.0082	0.004	0.017	0.1217	0.0111	0.0119	0.0412	0.0038	0.0099	0.0502	0.0205	0	0.0389	0.0024	0.0023	0	0.0303
Bacteria;Firmicutes;Clostridia;Clostridiales;Lachnospiraceae;Coprococcus_g2;EF640143_s	EF640143_s	0	0	6	25	0	11	0	18	1	0	0	0	0	0	0	16	45	0	0	0	0	0	0.0115	0.0514	0	0.0208	0	0.04	0.0017	0	0	0	0	0	0	0.0215	0.0546	0	0	0
Bacteria;Firmicutes;Clostridia;Clostridiales;Ruminococcaceae;Pseudoflavonifractor;EF644509_s	EF644509_s	1	0	0	1	2	4	0	1	5	1	0	6	0	0	4	24	0	0	4	0	0.0018	0	0	0.0021	0.004	0.0076	0	0.0022	0.0085	0.0021	0	0.0119	0	0	0.0097	0.0322	0	0	0.0109	0
Bacteria;Firmicutes;Clostridia;Clostridiales;Ruminococcaceae;Agathobaculum;EU009822_s	EU009822_s	3	0	1	0	0	12	1	4	2	7	177	618	0	38	5	4	22	7	0	0	0.0055	0	0.0019	0	0	0.0227	0.002	0.0089	0.0034	0.0144	0.3396	1.2259	0	0.0972	0.0121	0.0054	0.0267	0.0162	0	0
Bacteria;Firmicutes;Clostridia;Clostridiales;Ruminococcaceae;Oscillibacter;EU137434_s	EU137434_s	20	16	2	40	18	10	4	12	14	2	8	17	36	5	25	14	5	66	23	16	0.0368	0.0379	0.0038	0.0823	0.0363	0.0189	0.0081	0.0267	0.0238	0.0041	0.0154	0.0337	0.0822	0.0128	0.0605	0.0188	0.0061	0.1524	0.0625	0.0323
Bacteria;Firmicutes;Clostridia;Clostridiales;Lachnospiraceae;EU137610_g;EU137610_s	EU137610_s	0	0	0	0	0	1	0	0	0	0	0	0	0	0	0	0	0	0	0	0	0	0	0	0	0	0.0019	0	0	0	0	0	0	0	0	0	0	0	0	0	0
Bacteria;Firmicutes;Clostridia;Clostridiales;Ruminococcaceae;Sporobacter;EU259452_s	EU259452_s	0	0	5	0	6	32	5	0	2	5	0	1	0	2	0	1	0	0	0	0	0	0	0.0096	0	0.0121	0.0606	0.0101	0	0.0034	0.0103	0	0.002	0	0.0051	0	0.0013	0	0	0	0
Bacteria;Firmicutes;Clostridia;Clostridiales;Ruminococcaceae;Pseudoflavonifractor;EU344341_s	EU344341_s	0	0	0	0	0	0	0	0	1	0	0	0	0	0	0	0	4	0	0	0	0	0	0	0	0	0	0	0	0.0017	0	0	0	0	0	0	0	0.0049	0	0	0
Bacteria;Firmicutes;Clostridia;Clostridiales;Ruminococcaceae;Sporobacter;EU358716_s	EU358716_s	3	1	3	15	0	5	4	5	1	0	0	3	7	0	0	0	4	0	11	0	0.0055	0.0024	0.0057	0.0309	0	0.0095	0.0081	0.0111	0.0017	0	0	0.006	0.016	0	0	0	0.0049	0	0.0299	0
Bacteria;Firmicutes;Clostridia;Clostridiales;Ruminococcaceae;PAC000661_g;EU381507_s	EU381507_s	0	0	0	0	0	0	0	0	0	0	0	0	0	0	4	0	0	0	0	0	0	0	0	0	0	0	0	0	0	0	0	0	0	0	0.0097	0	0	0	0	0
Bacteria;Firmicutes;Clostridia;Clostridiales;Ruminococcaceae;PAC000661_g;EU381725_s	EU381725_s	0	0	2	5	0	0	0	1	0	0	0	0	0	0	0	0	0	10	9	0	0	0	0.0038	0.0103	0	0	0	0.0022	0	0	0	0	0	0	0	0	0	0.0231	0.0244	0
Bacteria;Firmicutes;Clostridia;Clostridiales;Ruminococcaceae;PAC000748_g;EU381892_s	EU381892_s	0	0	0	0	0	1	0	1	1	0	0	0	0	4	0	0	0	1	0	0	0	0	0	0	0	0.0019	0	0.0022	0.0017	0	0	0	0	0.0102	0	0	0	0.0023	0	0
Bacteria;Tenericutes;Mollicutes;PAC001057_o;PAC001057_f;PAC001057_g;EU381929_s	EU381929_s	0	0	0	0	0	0	0	0	0	0	0	0	0	0	0	0	0	1	0	0	0	0	0	0	0	0	0	0	0	0	0	0	0	0	0	0	0	0.0023	0	0
Bacteria;Firmicutes;Clostridia;Clostridiales;Ruminococcaceae;Pseudoflavonifractor;EU454100_s	EU454100_s	3	1	5	7	1	0	0	0	0	0	0	1	10	4	0	0	0	0	0	0	0.0055	0.0024	0.0096	0.0144	0.002	0	0	0	0	0	0	0.002	0.0228	0.0102	0	0	0	0	0	0
Bacteria;Firmicutes;Clostridia;Clostridiales;Ruminococcaceae;Oscillibacter;EU454374_s	EU454374_s	0	0	0	0	0	0	0	1	0	0	0	0	0	0	0	0	0	0	0	0	0	0	0	0	0	0	0	0.0022	0	0	0	0	0	0	0	0	0	0	0	0
Bacteria;Firmicutes;Clostridia;Clostridiales;Lachnospiraceae;PAC001516_g;EU456367_s	EU456367_s	0	0	3	0	0	0	0	0	0	2	0	0	0	8	0	0	0	0	0	0	0	0	0.0057	0	0	0	0	0	0	0.0041	0	0	0	0.0205	0	0	0	0	0	0
Bacteria;Firmicutes;Clostridia;Clostridiales;Ruminococcaceae;Oscillibacter;EU456461_s	EU456461_s	3	0	0	5	0	0	0	0	0	0	3	2	0	0	0	0	0	2	0	0	0.0055	0	0	0.0103	0	0	0	0	0	0	0.0058	0.004	0	0	0	0	0	0.0046	0	0
Bacteria;Firmicutes;Clostridia;Clostridiales;Ruminococcaceae;PAC000661_g;EU458475_s	EU458475_s	0	0	0	0	0	0	0	0	0	0	0	0	0	0	0	0	2	0	0	0	0	0	0	0	0	0	0	0	0	0	0	0	0	0	0	0	0.0024	0	0	0
Bacteria;Firmicutes;Clostridia;Clostridiales;Lachnospiraceae;PAC001138_g;EU459610_s	EU459610_s	2	0	0	0	1	0	0	0	1	0	0	0	0	0	0	0	0	0	0	0	0.0037	0	0	0	0.002	0	0	0	0.0017	0	0	0	0	0	0	0	0	0	0	0
Bacteria;Firmicutes;Clostridia;Clostridiales;Ruminococcaceae;Ruminococcus;EU459639_s	EU459639_s	0	0	0	0	0	0	0	0	0	0	0	0	0	0	2	0	0	0	0	1	0	0	0	0	0	0	0	0	0	0	0	0	0	0	0.0048	0	0	0	0	0.002
Bacteria;Firmicutes;Clostridia;Clostridiales;Ruminococcaceae;PAC000661_g;EU461060_s	EU461060_s	0	0	0	0	0	0	0	0	0	0	1	0	0	0	0	0	0	0	0	0	0	0	0	0	0	0	0	0	0	0	0.0019	0	0	0	0	0	0	0	0	0
Bacteria;Firmicutes;Clostridia;Clostridiales;Lachnospiraceae;Marvinbryantia;EU461559_s	EU461559_s	3	0	5	9	2	0	1	0	0	0	3	2	0	0	0	2	3	0	0	0	0.0055	0	0.0096	0.0185	0.004	0	0.002	0	0	0	0.0058	0.004	0	0	0	0.0027	0.0036	0	0	0
Bacteria;Firmicutes;Clostridia;Clostridiales;Lachnospiraceae;Blautia;EU461602_s	EU461602_s	0	0	0	0	0	0	0	0	0	45	0	0	10	0	0	9	68	7	0	0	0	0	0	0	0	0	0	0	0	0.0927	0	0	0.0228	0	0	0.0121	0.0825	0.0162	0	0
Bacteria;Firmicutes;Clostridia;Clostridiales;Lachnospiraceae;Blautia;EU462061_s	EU462061_s	0	0	0	0	0	2	0	1	0	1	0	0	0	0	0	1	0	0	0	0	0	0	0	0	0	0.0038	0	0.0022	0	0.0021	0	0	0	0	0	0.0013	0	0	0	0
Bacteria;Firmicutes;Clostridia;Clostridiales;Lachnospiraceae;EU462118_g;EU462118_s	EU462118_s	0	2	0	0	0	0	0	0	0	0	0	0	0	0	0	0	0	0	0	0	0	0.0047	0	0	0	0	0	0	0	0	0	0	0	0	0	0	0	0	0	0
Bacteria;Firmicutes;Erysipelotrichi;Erysipelotrichales;Erysipelotrichaceae;CCMM_g;EU462135_s	EU462135_s	2	0	0	14	0	1	0	0	0	0	0	4	0	0	0	2	9	0	23	0	0.0037	0	0	0.0288	0	0.0019	0	0	0	0	0	0.0079	0	0	0	0.0027	0.0109	0	0.0625	0
Bacteria;Firmicutes;Clostridia;Clostridiales;Lachnospiraceae;Clostridium_g24;EU462188_s	EU462188_s	5	0	0	1	0	1	0	0	0	0	0	0	1	0	0	0	0	0	0	0	0.0092	0	0	0.0021	0	0.0019	0	0	0	0	0	0	0.0023	0	0	0	0	0	0	0
Bacteria;Firmicutes;Clostridia;Clostridiales;Lachnospiraceae;PAC001138_g;EU462190_s	EU462190_s	1	0	0	0	0	0	0	1	0	0	0	0	0	0	0	0	0	0	0	0	0.0018	0	0	0	0	0	0	0.0022	0	0	0	0	0	0	0	0	0	0	0	0
Bacteria;Firmicutes;Clostridia;Clostridiales;Lachnospiraceae;Blautia;EU462783_s	EU462783_s	0	0	0	0	0	0	0	1	0	0	0	1	1	0	0	0	0	0	0	0	0	0	0	0	0	0	0	0.0022	0	0	0	0.002	0.0023	0	0	0	0	0	0	0
Bacteria;Firmicutes;Clostridia;Clostridiales;Ruminococcaceae;PAC000661_g;EU462785_s	EU462785_s	2	8	1	0	5	208	2	9	16	87	4	0	95	3	2	154	24	23	23	4	0.0037	0.0189	0.0019	0	0.0101	0.3936	0.0041	0.02	0.0271	0.1792	0.0077	0	0.2169	0.0077	0.0048	0.2066	0.0291	0.0531	0.0625	0.0081
Bacteria;Firmicutes;Clostridia;Clostridiales;Lachnospiraceae;PAC001200_g;EU462940_s	EU462940_s	0	2	1	1	4	0	0	1	1	0	1	1	0	2	1	2	0	0	0	0	0	0.0047	0.0019	0.0021	0.0081	0	0	0.0022	0.0017	0	0.0019	0.002	0	0.0051	0.0024	0.0027	0	0	0	0
Bacteria;Firmicutes;Clostridia;Clostridiales;Lachnospiraceae;PAC001200_g;EU462959_s	EU462959_s	24	30	59	27	55	67	16	40	5	34	8	1	9	11	3	77	153	3	0	9	0.0441	0.071	0.1127	0.0556	0.1108	0.1268	0.0324	0.089	0.0085	0.07	0.0154	0.002	0.0206	0.0281	0.0073	0.1033	0.1856	0.0069	0	0.0182
Bacteria;Firmicutes;Clostridia;Clostridiales;Lachnospiraceae;Blautia;EU463003_s	EU463003_s	3	0	0	2	1	0	0	1	0	4	0	0	0	0	0	0	0	0	0	0	0.0055	0	0	0.0041	0.002	0	0	0.0022	0	0.0082	0	0	0	0	0	0	0	0	0	0
Bacteria;Firmicutes;Clostridia;Clostridiales;Ruminococcaceae;Sporobacter;EU464154_s	EU464154_s	0	2	0	0	0	1	3	0	0	1	0	0	4	0	4	0	0	1	0	0	0	0.0047	0	0	0	0.0019	0.0061	0	0	0.0021	0	0	0.0091	0	0.0097	0	0	0.0023	0	0
Bacteria;Firmicutes;Clostridia;Clostridiales;Ruminococcaceae;Ruminococcus;EU465537_s	EU465537_s	49	0	0	2	0	0	0	0	0	0	475	180	0	6	0	0	0	11	25	0	0.0901	0	0	0.0041	0	0	0	0	0	0	0.9114	0.3571	0	0.0154	0	0	0	0.0254	0.0679	0
Bacteria;Firmicutes;Clostridia;Clostridiales;Ruminococcaceae;EU465635_g;EU465635_g_uc	EU465635_g_uc	0	0	0	0	0	0	0	0	0	2	0	0	0	0	0	0	3	0	0	0	0	0	0	0	0	0	0	0	0	0.0041	0	0	0	0	0	0	0.0036	0	0	0
Bacteria;Firmicutes;Clostridia;Clostridiales;Ruminococcaceae;EU465635_g;EU465635_s	EU465635_s	0	0	0	0	0	0	1	0	0	0	0	0	2	0	0	0	0	0	0	0	0	0	0	0	0	0	0.002	0	0	0	0	0	0.0046	0	0	0	0	0	0	0
Bacteria;Firmicutes;Clostridia;Clostridiales;Ruminococcaceae;Pseudoflavonifractor;EU465687_s	EU465687_s	0	0	0	0	0	0	0	0	0	0	0	0	0	0	0	0	0	0	1	0	0	0	0	0	0	0	0	0	0	0	0	0	0	0	0	0	0	0	0.0027	0
Bacteria;Firmicutes;Clostridia;Clostridiales;Ruminococcaceae;Sporobacter;EU465712_s	EU465712_s	0	0	0	1	0	0	0	0	0	0	0	0	0	0	0	2	0	0	0	0	0	0	0	0.0021	0	0	0	0	0	0	0	0	0	0	0	0.0027	0	0	0	0
Bacteria;Firmicutes;Clostridia;Clostridiales;Lachnospiraceae;PAC000196_g;EU466069_s	EU466069_s	0	0	0	0	0	0	0	1	1	3	0	0	0	0	0	0	28	1	0	1	0	0	0	0	0	0	0	0.0022	0.0017	0.0062	0	0	0	0	0	0	0.034	0.0023	0	0.002
Bacteria;Firmicutes;Clostridia;Clostridiales;Christensenellaceae;PAC001437_g;EU466161_s	EU466161_s	0	2	1	0	2	1	4	2	5	2	2	0	1	0	0	2	23	0	0	0	0	0.0047	0.0019	0	0.004	0.0019	0.0081	0.0044	0.0085	0.0041	0.0038	0	0.0023	0	0	0.0027	0.0279	0	0	0
Bacteria;Firmicutes;Clostridia;Clostridiales;Ruminococcaceae;Eubacterium_g8;EU469704_s	EU469704_s	0	0	0	0	0	0	0	0	0	0	0	1	0	0	0	0	0	0	0	0	0	0	0	0	0	0	0	0	0	0	0	0.002	0	0	0	0	0	0	0	0
Bacteria;Firmicutes;Clostridia;Clostridiales;Ruminococcaceae;Sporobacter;EU469948_s	EU469948_s	0	0	0	0	0	0	0	0	0	0	0	0	0	0	0	0	1	0	0	0	0	0	0	0	0	0	0	0	0	0	0	0	0	0	0	0	0.0012	0	0	0
Bacteria;Firmicutes;Clostridia;Clostridiales;Ruminococcaceae;EU470203_g;EU470203_g_uc	EU470203_g_uc	0	0	0	0	5	11	8	0	8	0	0	0	0	0	0	23	35	0	0	0	0	0	0	0	0.0101	0.0208	0.0162	0	0.0136	0	0	0	0	0	0	0.0309	0.0425	0	0	0
Bacteria;Tenericutes;Mollicutes;PAC001057_o;PAC001057_f;PAC001109_g;EU472216_s	EU472216_s	0	2	0	0	5	0	0	0	0	0	0	1	0	0	0	47	0	0	0	1	0	0.0047	0	0	0.0101	0	0	0	0	0	0	0.002	0	0	0	0.063	0	0	0	0.002
Bacteria;Firmicutes;Clostridia;Clostridiales;Ruminococcaceae;PAC000672_g;EU472359_s	EU472359_s	1	0	5	1	0	2	2	1	6	0	1	0	0	1	0	16	4	0	0	5	0.0018	0	0.0096	0.0021	0	0.0038	0.0041	0.0022	0.0102	0	0.0019	0	0	0.0026	0	0.0215	0.0049	0	0	0.0101
Bacteria;Firmicutes;Clostridia;Clostridiales;Ruminococcaceae;Sporobacter;EU472365_s	EU472365_s	0	5	3	5	3	0	5	0	1	1	7	14	22	26	11	8	4	0	12	4	0	0.0118	0.0057	0.0103	0.006	0	0.0101	0	0.0017	0.0021	0.0134	0.0278	0.0502	0.0665	0.0266	0.0107	0.0049	0	0.0326	0.0081
Bacteria;Firmicutes;Clostridia;Clostridiales;Ruminococcaceae;GQ451199_g;EU472543_s	EU472543_s	0	0	0	0	0	0	0	0	0	0	0	0	4	4	0	0	0	0	0	0	0	0	0	0	0	0	0	0	0	0	0	0	0.0091	0.0102	0	0	0	0	0	0
Bacteria;Bacteroidetes;Bacteroidia;Bacteroidales;Muribaculaceae;PAC000186_g;EU474208_s	EU474208_s	0	0	0	0	0	0	0	0	0	0	0	0	0	0	0	0	1	0	0	0	0	0	0	0	0	0	0	0	0	0	0	0	0	0	0	0	0.0012	0	0	0
Bacteria;Actinobacteria;Coriobacteriia;Coriobacteriales;Coriobacteriaceae;PAC001266_g;EU474337_s	EU474337_s	7	15	18	18	5	37	21	22	37	9	1	2	38	30	10	4	6	1	2	0	0.0129	0.0355	0.0344	0.037	0.0101	0.07	0.0426	0.0489	0.0628	0.0185	0.0019	0.004	0.0868	0.0768	0.0242	0.0054	0.0073	0.0023	0.0054	0
Bacteria;Firmicutes;Clostridia;Clostridiales;Christensenellaceae;PAC001207_g;EU474842_s	EU474842_s	19	16	22	16	13	16	0	0	25	4	26	11	0	3	16	41	50	0	2	0	0.0349	0.0379	0.042	0.0329	0.0262	0.0303	0	0	0.0424	0.0082	0.0499	0.0218	0	0.0077	0.0387	0.055	0.0607	0	0.0054	0
Bacteria;Firmicutes;Clostridia;Clostridiales;Lachnospiraceae;EU474900_g;EU474900_s	EU474900_s	0	0	0	0	0	0	0	1	0	0	0	1	0	0	0	0	0	0	0	0	0	0	0	0	0	0	0	0.0022	0	0	0	0.002	0	0	0	0	0	0	0	0
Bacteria;Firmicutes;Clostridia;Clostridiales;Ruminococcaceae;NHOC_g;EU475214_s	EU475214_s	0	0	0	0	1	39	0	1	0	4	0	0	1	0	0	0	3	60	0	0	0	0	0	0	0.002	0.0738	0	0.0022	0	0.0082	0	0	0.0023	0	0	0	0.0036	0.1385	0	0
Bacteria;Firmicutes;Clostridia;Clostridiales;Lachnospiraceae;FMWZ_g;EU475527_s	EU475527_s	0	0	0	0	0	0	0	1	0	0	0	0	0	0	0	0	0	0	0	0	0	0	0	0	0	0	0	0.0022	0	0	0	0	0	0	0	0	0	0	0	0
Bacteria;Firmicutes;Clostridia;Clostridiales;Lachnospiraceae;PAC000671_g;EU475842_s	EU475842_s	0	0	0	1	0	0	0	0	0	0	0	0	0	0	0	0	0	0	0	0	0	0	0	0.0021	0	0	0	0	0	0	0	0	0	0	0	0	0	0	0	0
Bacteria;Firmicutes;Clostridia;Clostridiales;Lachnospiraceae;FJ881160_g;EU504118_s	EU504118_s	0	0	0	1	0	0	0	0	0	0	0	0	0	1	0	0	0	0	0	0	0	0	0	0.0021	0	0	0	0	0	0	0	0	0	0.0026	0	0	0	0	0	0
Bacteria;Firmicutes;Clostridia;Clostridiales;Lachnospiraceae;PAC001225_g;EU504346_s	EU504346_s	0	0	0	0	0	0	0	0	0	0	0	0	0	0	1	0	0	0	0	0	0	0	0	0	0	0	0	0	0	0	0	0	0	0	0.0024	0	0	0	0	0
Bacteria;Firmicutes;Clostridia;Clostridiales;Lachnospiraceae;Clostridium_g24;EU504811_s	EU504811_s	21	23	0	10	3	4	17	0	32	2	0	4	9	5	6	0	0	4	0	33	0.0386	0.0545	0	0.0206	0.006	0.0076	0.0345	0	0.0543	0.0041	0	0.0079	0.0206	0.0128	0.0145	0	0	0.0092	0	0.0667
Bacteria;Firmicutes;Clostridia;Clostridiales;Peptostreptococcaceae;Romboutsia;EU507364_s	EU507364_s	1	0	0	0	0	0	1	0	0	0	0	0	0	0	0	0	0	0	0	0	0.0018	0	0	0	0	0	0.002	0	0	0	0	0	0	0	0	0	0	0	0	0
Bacteria;Firmicutes;Clostridia;Clostridiales;Lachnospiraceae;Acetatifactor;EU508111_s	EU508111_s	0	0	0	0	0	0	0	0	1	0	0	0	0	0	1	0	0	0	0	0	0	0	0	0	0	0	0	0	0.0017	0	0	0	0	0	0.0024	0	0	0	0	0
Bacteria;Firmicutes;Clostridia;Clostridiales;Christensenellaceae;Christensenella;EU508399_s	EU508399_s	3	0	0	2	0	2	0	2	0	2	1	0	0	0	0	1	3	0	0	0	0.0055	0	0	0.0041	0	0.0038	0	0.0044	0	0.0041	0.0019	0	0	0	0	0.0013	0.0036	0	0	0
Bacteria;Firmicutes;Clostridia;Clostridiales;Ruminococcaceae;Oscillibacter;EU509241_s	EU509241_s	2	0	0	0	2	0	0	0	0	0	0	0	2	0	0	5	0	2	0	3	0.0037	0	0	0	0.004	0	0	0	0	0	0	0	0.0046	0	0	0.0067	0	0.0046	0	0.0061
Bacteria;Firmicutes;Clostridia;Clostridiales;Ruminococcaceae;Eubacterium_g23;EU509480_s	EU509480_s	0	0	0	0	0	0	0	0	0	0	0	0	0	0	0	0	0	9	1	1	0	0	0	0	0	0	0	0	0	0	0	0	0	0	0	0	0	0.0208	0.0027	0.002
Bacteria;Firmicutes;Clostridia;Clostridiales;Clostridiaceae;Clostridium;EU509793_s	EU509793_s	0	0	0	0	0	0	2	0	0	0	2	0	0	0	0	0	1	0	0	0	0	0	0	0	0	0	0.0041	0	0	0	0.0038	0	0	0	0	0	0.0012	0	0	0
Bacteria;Firmicutes;Clostridia;Clostridiales;Lachnospiraceae;LLKB_g;EU510160_s	EU510160_s	13	1	0	0	5	21	0	19	0	2	0	0	0	0	0	0	2	7	0	0	0.0239	0.0024	0	0	0.0101	0.0397	0	0.0423	0	0.0041	0	0	0	0	0	0	0.0024	0.0162	0	0
Bacteria;Firmicutes;Clostridia;Clostridiales;Lachnospiraceae;PAC000664_g;EU510350_s	EU510350_s	1	0	0	0	0	0	0	0	0	0	0	0	0	1	0	0	0	0	0	0	0.0018	0	0	0	0	0	0	0	0	0	0	0	0	0.0026	0	0	0	0	0	0
Bacteria;Firmicutes;Clostridia;Clostridiales;Lachnospiraceae;KE159600_g;EU511112_s	EU511112_s	0	0	0	3	0	0	0	0	0	0	0	0	0	0	0	0	0	1	0	0	0	0	0	0.0062	0	0	0	0	0	0	0	0	0	0	0	0	0	0.0023	0	0
Bacteria;Firmicutes;Clostridia;Clostridiales;Lachnospiraceae;PAC001308_g;EU511827_s	EU511827_s	0	0	0	0	0	0	0	0	0	0	0	0	0	3	0	0	0	0	0	0	0	0	0	0	0	0	0	0	0	0	0	0	0	0.0077	0	0	0	0	0	0
Bacteria;Firmicutes;Clostridia;Clostridiales;Lachnospiraceae;PAC001138_g;EU534562_s	EU534562_s	9	0	0	0	0	0	0	0	0	0	0	0	0	3	0	0	0	0	0	0	0.0165	0	0	0	0	0	0	0	0	0	0	0	0	0.0077	0	0	0	0	0	0
Bacteria;Firmicutes;Clostridia;Clostridiales;Lachnospiraceae;PAC000664_g;EU622646_s	EU622646_s	0	0	21	0	0	0	0	0	3	0	7	0	0	0	0	0	0	0	1	0	0	0	0.0401	0	0	0	0	0	0.0051	0	0.0134	0	0	0	0	0	0	0	0.0027	0
Bacteria;Firmicutes;Clostridia;Clostridiales;Ruminococcaceae;Caproiciproducens;EU622658_s	EU622658_s	41	2	1	6	6	15	3	0	7	5	2	0	21	11	11	5	3	26	14	11	0.0754	0.0047	0.0019	0.0123	0.0121	0.0284	0.0061	0	0.0119	0.0103	0.0038	0	0.048	0.0281	0.0266	0.0067	0.0036	0.06	0.038	0.0222
Bacteria;Firmicutes;Clostridia;Clostridiales;Lachnospiraceae;EU622674_g;EU622674_s	EU622674_s	8	0	0	0	0	0	5	0	0	0	0	0	0	0	15	0	12	0	21	0	0.0147	0	0	0	0	0	0.0101	0	0	0	0	0	0	0	0.0363	0	0.0146	0	0.057	0
Bacteria;Firmicutes;Clostridia;Clostridiales;Lachnospiraceae;PAC001165_g;EU622677_s	EU622677_s	23	1	1	12	7	2	11	3	2	10	1	3	26	19	5	24	17	2	0	0	0.0423	0.0024	0.0019	0.0247	0.0141	0.0038	0.0223	0.0067	0.0034	0.0206	0.0019	0.006	0.0594	0.0486	0.0121	0.0322	0.0206	0.0046	0	0
Bacteria;Firmicutes;Clostridia;Clostridiales;Ruminococcaceae;Pseudoflavonifractor;EU622686_s	EU622686_s	49	5	12	43	2	0	0	0	17	0	4	6	4	5	4	0	1	3	9	0	0.0901	0.0118	0.0229	0.0885	0.004	0	0	0	0.0288	0	0.0077	0.0119	0.0091	0.0128	0.0097	0	0.0012	0.0069	0.0244	0
Bacteria;Firmicutes;Clostridia;Clostridiales;Lachnospiraceae;Clostridium_g21;EU622689_s	EU622689_s	0	0	7	1	0	0	1	0	8	0	0	0	0	4	4	0	0	0	0	3	0	0	0.0134	0.0021	0	0	0.002	0	0.0136	0	0	0	0	0.0102	0.0097	0	0	0	0	0.0061
Bacteria;Firmicutes;Clostridia;Clostridiales;Ruminococcaceae;PAC001402_g;EU622690_s	EU622690_s	0	0	0	0	0	0	0	1	0	0	1	0	0	0	0	0	0	0	0	0	0	0	0	0	0	0	0	0.0022	0	0	0.0019	0	0	0	0	0	0	0	0	0
Bacteria;Firmicutes;Clostridia;Clostridiales;Ruminococcaceae;PAC001663_g;EU622691_s	EU622691_s	28	11	1	8	2	6	7	3	3	0	2	1	13	9	8	1	6	2	0	5	0.0515	0.026	0.0019	0.0165	0.004	0.0114	0.0142	0.0067	0.0051	0	0.0038	0.002	0.0297	0.023	0.0193	0.0013	0.0073	0.0046	0	0.0101
Bacteria;Firmicutes;Clostridia;Clostridiales;Ruminococcaceae;Eubacterium_g23;EU622697_s	EU622697_s	4	0	1	15	0	0	8	0	6	1	6	0	0	5	42	19	0	15	0	0	0.0074	0	0.0019	0.0309	0	0	0.0162	0	0.0102	0.0021	0.0115	0	0	0.0128	0.1016	0.0255	0	0.0346	0	0
Bacteria;Firmicutes;Clostridia;Clostridiales;Lachnospiraceae;PAC000664_g;EU622712_s	EU622712_s	1	0	12	0	0	1	52	0	15	0	31	224	0	241	57	0	0	0	0	11	0.0018	0	0.0229	0	0	0.0019	0.1054	0	0.0255	0	0.0595	0.4444	0	0.6166	0.1378	0	0	0	0	0.0222
Bacteria;Firmicutes;Clostridia;Clostridiales;Ruminococcaceae;Ruminococcus;EU622720_s	EU622720_s	5	0	0	0	0	0	0	167	10	6	0	0	248	0	0	3	19	0	84	0	0.0092	0	0	0	0	0	0	0.3714	0.017	0.0124	0	0	0.5663	0	0	0.004	0.023	0	0.2281	0
Bacteria;Firmicutes;Clostridia;Clostridiales;Lachnospiraceae;PAC000664_g;EU622725_s	EU622725_s	30	0	2	0	4	10	1	0	13	2	10	8	1	0	0	48	0	45	33	0	0.0552	0	0.0038	0	0.0081	0.0189	0.002	0	0.0221	0.0041	0.0192	0.0159	0.0023	0	0	0.0644	0	0.1039	0.0896	0
Bacteria;Firmicutes;Clostridia;Clostridiales;Lachnospiraceae;AB185775_g;EU622732_s	EU622732_s	0	0	7	1	0	0	0	0	0	0	0	6	0	1	0	0	0	0	0	0	0	0	0.0134	0.0021	0	0	0	0	0	0	0	0.0119	0	0.0026	0	0	0	0	0	0
Bacteria;Bacteroidetes;Bacteroidia;Bacteroidales;Prevotellaceae;Prevotella;EU622763_s	EU622763_s	1917	3094	3814	3128	1860	6451	2095	2837	3040	4144	3338	2406	3022	2016	13708	7483	8864	5644	10416	5931	3.5246	7.3267	7.2859	6.437	3.7472	12.2086	4.2479	6.3101	5.1584	8.5362	6.4051	4.7729	6.9008	5.1583	33.1495	10.0378	10.7521	13.0292	28.2828	11.9804
Bacteria;Firmicutes;Clostridia;Clostridiales;Ruminococcaceae;Pseudoflavonifractor;EU622764_s	EU622764_s	0	0	3	4	1	0	0	0	0	0	5	10	1	2	2	0	0	17	19	1	0	0	0.0057	0.0082	0.002	0	0	0	0	0	0.0096	0.0198	0.0023	0.0051	0.0048	0	0	0.0392	0.0516	0.002
Bacteria;Firmicutes;Clostridia;Clostridiales;Ruminococcaceae;Pseudoflavonifractor;EU622765_s	EU622765_s	7	1	27	11	27	1	18	3	8	12	4	8	2	0	0	60	25	21	1	14	0.0129	0.0024	0.0516	0.0226	0.0544	0.0019	0.0365	0.0067	0.0136	0.0247	0.0077	0.0159	0.0046	0	0	0.0805	0.0303	0.0485	0.0027	0.0283
Bacteria;Firmicutes;Clostridia;Clostridiales;Lachnospiraceae;Eubacterium_g24;EU622773_s	EU622773_s	0	0	0	0	0	0	0	0	0	0	0	0	0	140	0	0	0	0	0	0	0	0	0	0	0	0	0	0	0	0	0	0	0	0.3582	0	0	0	0	0	0
Bacteria;Firmicutes;Clostridia;Clostridiales;Lachnospiraceae;PAC000664_g;EU622775_s	EU622775_s	399	31	37	660	186	43	63	14	62	238	106	186	17	120	59	103	29	306	99	15	0.7336	0.0734	0.0707	1.3582	0.3747	0.0814	0.1277	0.0311	0.1052	0.4903	0.2034	0.369	0.0388	0.307	0.1427	0.1382	0.0352	0.7064	0.2688	0.0303
Bacteria;Firmicutes;Clostridia;Clostridiales;Lachnospiraceae;Blautia;EU728791_s	EU728791_s	1	1	0	5	0	2	0	0	1	5	0	3	3	0	3	3	0	10	0	0	0.0018	0.0024	0	0.0103	0	0.0038	0	0	0.0017	0.0103	0	0.006	0.0069	0	0.0073	0.004	0	0.0231	0	0
Bacteria;Firmicutes;Clostridia;Clostridiales;Ruminococcaceae;Ruminococcus_g2;EU728796_s	EU728796_s	2	1	1	7	0	0	0	3	0	2	0	0	1	1	0	4	0	2	0	1	0.0037	0.0024	0.0019	0.0144	0	0	0	0.0067	0	0.0041	0	0	0.0023	0.0026	0	0.0054	0	0.0046	0	0.002
Bacteria;Firmicutes;Clostridia;Clostridiales;Ruminococcaceae;Eubacterium_g23;EU747935_s	EU747935_s	0	0	0	5	0	0	0	1	0	0	0	0	0	0	0	0	0	0	3	0	0	0	0	0.0103	0	0	0	0.0022	0	0	0	0	0	0	0	0	0	0	0.0081	0
Bacteria;Firmicutes;Clostridia;Clostridiales;Lachnospiraceae;PAC001480_g;EU771329_s	EU771329_s	0	0	0	0	0	1	0	0	0	0	0	0	0	0	0	0	0	0	0	0	0	0	0	0	0	0.0019	0	0	0	0	0	0	0	0	0	0	0	0	0	0
Bacteria;Firmicutes;Clostridia;Clostridiales;Lachnospiraceae;Blautia;EU771965_s	EU771965_s	0	0	0	0	0	0	0	0	0	0	0	0	0	0	0	0	1	0	0	0	0	0	0	0	0	0	0	0	0	0	0	0	0	0	0	0	0.0012	0	0	0
Bacteria;Firmicutes;Clostridia;Clostridiales;Ruminococcaceae;PAC001144_g;EU772043_s	EU772043_s	0	0	0	0	0	0	2	0	0	0	0	0	0	0	0	6	4	2	0	0	0	0	0	0	0	0	0.0041	0	0	0	0	0	0	0	0	0.008	0.0049	0.0046	0	0
Bacteria;Firmicutes;Clostridia;Clostridiales;Ruminococcaceae;Sporobacter;EU772111_s	EU772111_s	0	0	0	0	0	0	0	0	0	0	0	0	0	0	0	0	0	0	0	2	0	0	0	0	0	0	0	0	0	0	0	0	0	0	0	0	0	0	0	0.004
Bacteria;Firmicutes;Clostridia;Clostridiales;Christensenellaceae;PAC001437_g;EU772178_s	EU772178_s	1	1	6	2	4	1	2	11	5	6	1	2	9	1	10	6	0	2	0	5	0.0018	0.0024	0.0115	0.0041	0.0081	0.0019	0.0041	0.0245	0.0085	0.0124	0.0019	0.004	0.0206	0.0026	0.0242	0.008	0	0.0046	0	0.0101
Bacteria;Firmicutes;Clostridia;Clostridiales;Lachnospiraceae;ADLB_g;EU772949_s	EU772949_s	0	0	0	0	0	0	0	0	0	0	0	0	0	0	0	0	1	3	0	5	0	0	0	0	0	0	0	0	0	0	0	0	0	0	0	0	0.0012	0.0069	0	0.0101
Bacteria;Firmicutes;Clostridia;Clostridiales;Christensenellaceae;PAC001437_g;EU773182_s	EU773182_s	0	0	0	0	1	0	0	0	0	0	0	0	0	0	0	2	0	0	0	0	0	0	0	0	0.002	0	0	0	0	0	0	0	0	0	0	0.0027	0	0	0	0
Bacteria;Firmicutes;Clostridia;Clostridiales;Ruminococcaceae;Sporobacter;EU774081_s	EU774081_s	0	0	0	0	0	0	0	0	0	0	0	0	0	0	0	2	3	0	0	0	0	0	0	0	0	0	0	0	0	0	0	0	0	0	0	0.0027	0.0036	0	0	0
Bacteria;Firmicutes;Clostridia;Clostridiales;Lachnospiraceae;Blautia;EU774281_s	EU774281_s	0	0	0	0	0	0	0	0	0	0	0	0	0	0	7	0	0	0	0	0	0	0	0	0	0	0	0	0	0	0	0	0	0	0	0.0169	0	0	0	0	0
Bacteria;Firmicutes;Clostridia;Clostridiales;Christensenellaceae;PAC001207_g;EU774694_s	EU774694_s	10	31	7	0	12	16	7	38	26	6	0	1	19	2	1	6	13	0	0	0	0.0184	0.0734	0.0134	0	0.0242	0.0303	0.0142	0.0845	0.0441	0.0124	0	0.002	0.0434	0.0051	0.0024	0.008	0.0158	0	0	0
Bacteria;Firmicutes;Clostridia;Clostridiales;Christensenellaceae;PAC001207_g;EU774744_s	EU774744_s	0	0	0	0	0	0	0	0	1	0	0	0	0	0	0	0	0	0	0	0	0	0	0	0	0	0	0	0	0.0017	0	0	0	0	0	0	0	0	0	0	0
Bacteria;Firmicutes;Clostridia;Clostridiales;Ruminococcaceae;Pseudoflavonifractor;EU775346_s	EU775346_s	0	0	0	2	1	0	1	0	0	0	0	3	0	1	1	0	0	1	0	0	0	0	0	0.0041	0.002	0	0.002	0	0	0	0	0.006	0	0.0026	0.0024	0	0	0.0023	0	0
Bacteria;Firmicutes;Clostridia;Clostridiales;Lachnospiraceae;EU728771_g;EU775954_s	EU775954_s	0	43	0	0	17	79	138	0	0	184	0	0	0	0	87	159	10	0	0	0	0	0.1018	0	0	0.0342	0.1495	0.2798	0	0	0.379	0	0	0	0	0.2104	0.2133	0.0121	0	0	0
Bacteria;Firmicutes;Clostridia;Clostridiales;Christensenellaceae;PAC001437_g;EU775964_s	EU775964_s	1	0	4	2	0	0	1	3	1	2	3	5	0	0	0	6	7	1	2	2	0.0018	0	0.0076	0.0041	0	0	0.002	0.0067	0.0017	0.0041	0.0058	0.0099	0	0	0	0.008	0.0085	0.0023	0.0054	0.004
Bacteria;Firmicutes;Clostridia;Clostridiales;Lachnospiraceae;Blautia;EU776034_s	EU776034_s	0	0	0	0	2	0	0	0	1	0	0	0	0	0	0	0	0	0	0	0	0	0	0	0	0.004	0	0	0	0.0017	0	0	0	0	0	0	0	0	0	0	0
Bacteria;Firmicutes;Clostridia;Clostridiales;Lachnospiraceae;HM124264_g;EU776475_s	EU776475_s	0	0	0	0	0	0	0	0	0	0	0	0	0	0	1	0	0	0	0	0	0	0	0	0	0	0	0	0	0	0	0	0	0	0	0.0024	0	0	0	0	0
Bacteria;Firmicutes;Clostridia;Clostridiales;Christensenellaceae;PAC001207_g;EU776476_s	EU776476_s	1	0	0	0	1	0	0	0	0	0	0	0	0	0	0	0	1	0	0	0	0.0018	0	0	0	0.002	0	0	0	0	0	0	0	0	0	0	0	0.0012	0	0	0
Bacteria;Firmicutes;Clostridia;Clostridiales;Lachnospiraceae;EU777247_g;EU777247_g_uc	EU777247_g_uc	0	0	0	0	0	0	4	0	6	0	0	2	0	4	0	0	0	0	0	0	0	0	0	0	0	0	0.0081	0	0.0102	0	0	0.004	0	0.0102	0	0	0	0	0	0
Bacteria;Firmicutes;Clostridia;Clostridiales;Lachnospiraceae;Blautia;EU777561_s	EU777561_s	50	59	4	19	85	108	5	24	25	107	0	8	14	0	1	23	45	15	1	0	0.0919	0.1397	0.0076	0.0391	0.1712	0.2044	0.0101	0.0534	0.0424	0.2204	0	0.0159	0.032	0	0.0024	0.0309	0.0546	0.0346	0.0027	0
Bacteria;Firmicutes;Clostridia;Clostridiales;Lachnospiraceae;PAC002460_g;EU777825_s	EU777825_s	0	0	0	0	0	4	0	0	0	0	0	0	0	0	0	0	0	0	0	0	0	0	0	0	0	0.0076	0	0	0	0	0	0	0	0	0	0	0	0	0	0
Bacteria;Firmicutes;Clostridia;Clostridiales;Christensenellaceae;PAC001360_g;EU778320_s	EU778320_s	0	0	0	0	0	0	0	0	0	0	0	0	2	0	0	0	0	0	0	0	0	0	0	0	0	0	0	0	0	0	0	0	0.0046	0	0	0	0	0	0	0
Bacteria;Firmicutes;Clostridia;Clostridiales;Lachnospiraceae;Blautia;EU778515_s	EU778515_s	0	0	0	1	0	0	0	0	0	0	0	0	0	0	0	0	0	0	0	0	0	0	0	0.0021	0	0	0	0	0	0	0	0	0	0	0	0	0	0	0	0
Bacteria;Firmicutes;Clostridia;Clostridiales;Lachnospiraceae;EU778925_g;EU778925_s	EU778925_s	0	0	0	0	0	0	0	0	0	0	0	0	0	0	1	0	1	0	0	0	0	0	0	0	0	0	0	0	0	0	0	0	0	0	0.0024	0	0.0012	0	0	0
Bacteria;Firmicutes;Clostridia;Clostridiales;Ruminococcaceae;Oscillibacter;EU779051_s	EU779051_s	0	0	0	0	0	16	0	0	0	0	0	0	1	0	0	0	3	0	0	0	0	0	0	0	0	0.0303	0	0	0	0	0	0	0.0023	0	0	0	0.0036	0	0	0
Bacteria;Firmicutes;Clostridia;Clostridiales;Ruminococcaceae;Sporobacter;EU779114_s	EU779114_s	51	7	35	6	5	0	10	39	14	6	3	10	15	26	7	57	48	6	0	0	0.0938	0.0166	0.0669	0.0123	0.0101	0	0.0203	0.0867	0.0238	0.0124	0.0058	0.0198	0.0343	0.0665	0.0169	0.0765	0.0582	0.0139	0	0
Bacteria;Firmicutes;Clostridia;Clostridiales;Ruminococcaceae;Sporobacter;EU779265_s	EU779265_s	0	0	0	0	0	1	0	1	1	0	0	0	0	0	0	0	1	0	0	0	0	0	0	0	0	0.0019	0	0.0022	0.0017	0	0	0	0	0	0	0	0.0012	0	0	0
Bacteria;Firmicutes;Clostridia;Clostridiales;Lachnospiraceae;Blautia;EU779302_s	EU779302_s	0	0	25	17	22	67	0	0	0	4	0	0	0	0	7	62	32	0	0	0	0	0	0.0478	0.035	0.0443	0.1268	0	0	0	0.0082	0	0	0	0	0.0169	0.0832	0.0388	0	0	0
Bacteria;Firmicutes;Clostridia;Clostridiales;Lachnospiraceae;Blautia;EU779324_s	EU779324_s	0	0	0	0	0	0	0	0	0	0	0	0	0	0	0	1	0	0	0	0	0	0	0	0	0	0	0	0	0	0	0	0	0	0	0	0.0013	0	0	0	0
Bacteria;Firmicutes;Clostridia;Clostridiales;Lachnospiraceae;PAC001200_g;EU779456_s	EU779456_s	0	0	0	0	0	0	0	0	3	0	0	0	0	0	0	1	4	0	0	0	0	0	0	0	0	0	0	0	0.0051	0	0	0	0	0	0	0.0013	0.0049	0	0	0
Bacteria;Firmicutes;Clostridia;Clostridiales;Ruminococcaceae;EU779465_g;EU779465_s	EU779465_s	0	0	0	0	0	0	0	0	0	0	0	0	0	0	0	0	0	0	0	1	0	0	0	0	0	0	0	0	0	0	0	0	0	0	0	0	0	0	0	0.002
Bacteria;Firmicutes;Clostridia;Clostridiales;Lachnospiraceae;PAC001043_g;EU794210_s	EU794210_s	0	0	0	1	0	0	0	0	0	0	0	0	0	0	0	0	0	0	0	0	0	0	0	0.0021	0	0	0	0	0	0	0	0	0	0	0	0	0	0	0	0
Bacteria;Firmicutes;Clostridia;Clostridiales;Lachnospiraceae;EU137610_g;EU794239_s	EU794239_s	0	0	1	0	0	0	0	0	0	0	0	0	0	0	0	0	0	0	0	0	0	0	0.0019	0	0	0	0	0	0	0	0	0	0	0	0	0	0	0	0	0
Bacteria;Firmicutes;Clostridia;Clostridiales;Ruminococcaceae;PAC000661_g;EU842263_s	EU842263_s	0	0	0	0	0	1	0	0	0	0	0	0	0	0	0	0	0	0	0	0	0	0	0	0	0	0.0019	0	0	0	0	0	0	0	0	0	0	0	0	0	0
Bacteria;Firmicutes;Clostridia;Clostridiales;Ruminococcaceae;Sporobacter;EU842293_s	EU842293_s	4	0	5	0	10	5	3	0	1	3	0	2	7	3	4	14	8	0	0	0	0.0074	0	0.0096	0	0.0201	0.0095	0.0061	0	0.0017	0.0062	0	0.004	0.016	0.0077	0.0097	0.0188	0.0097	0	0	0
Bacteria;Firmicutes;Clostridia;Clostridiales;Christensenellaceae;PAC001207_g;EU842604_s	EU842604_s	0	0	0	0	0	0	0	0	0	0	0	0	0	0	0	2	0	0	0	0	0	0	0	0	0	0	0	0	0	0	0	0	0	0	0	0.0027	0	0	0	0
Bacteria;Firmicutes;Clostridia;Clostridiales;Lachnospiraceae;Eubacterium_g4;EU842807_s	EU842807_s	0	0	0	0	0	0	0	0	3	0	0	0	0	0	0	0	0	0	0	0	0	0	0	0	0	0	0	0	0.0051	0	0	0	0	0	0	0	0	0	0	0
Bacteria;Firmicutes;Clostridia;Clostridiales;Ruminococcaceae;PAC000661_g;EU842956_s	EU842956_s	6	1	1	8	3	9	7	1	8	0	6	3	4	34	18	1	20	2	1	2	0.011	0.0024	0.0019	0.0165	0.006	0.017	0.0142	0.0022	0.0136	0	0.0115	0.006	0.0091	0.087	0.0435	0.0013	0.0243	0.0046	0.0027	0.004
Bacteria;Firmicutes;Clostridia;Clostridiales;Ruminococcaceae;Eubacterium_g23;EU843137_s	EU843137_s	0	0	0	0	0	0	0	0	0	0	0	0	0	0	0	0	1	0	0	0	0	0	0	0	0	0	0	0	0	0	0	0	0	0	0	0	0.0012	0	0	0
Bacteria;Firmicutes;Clostridia;Clostridiales;Ruminococcaceae;PAC000661_g;EU843173_s	EU843173_s	0	0	2	1	0	13	0	0	0	0	4	10	0	0	0	2	2	0	0	0	0	0	0.0038	0.0021	0	0.0246	0	0	0	0	0.0077	0.0198	0	0	0	0.0027	0.0024	0	0	0
Bacteria;Firmicutes;Clostridia;Clostridiales;Ruminococcaceae;Caproiciproducens;EU843933_s	EU843933_s	2	2	0	0	0	1	3	1	1	2	0	0	0	2	0	0	5	0	0	0	0.0037	0.0047	0	0	0	0.0019	0.0061	0.0022	0.0017	0.0041	0	0	0	0.0051	0	0	0.0061	0	0	0
Bacteria;Firmicutes;Clostridia;Clostridiales;Ruminococcaceae;EU843993_g;EU843993_g_uc	EU843993_g_uc	0	2	0	0	0	0	0	2	0	0	0	0	0	0	0	0	0	0	0	0	0	0.0047	0	0	0	0	0	0.0044	0	0	0	0	0	0	0	0	0	0	0	0
Bacteria;Firmicutes;Clostridia;Clostridiales;Christensenellaceae;PAC001207_g;EU844140_s	EU844140_s	1	1	2	0	1	2	0	0	0	0	0	0	1	0	0	3	3	0	0	0	0.0018	0.0024	0.0038	0	0.002	0.0038	0	0	0	0	0	0	0.0023	0	0	0.004	0.0036	0	0	0
Bacteria;Firmicutes;Clostridia;Clostridiales;Ruminococcaceae;PAC000661_g;EU844249_s	EU844249_s	0	0	0	0	0	0	0	0	0	0	0	0	0	0	0	0	0	1	0	0	0	0	0	0	0	0	0	0	0	0	0	0	0	0	0	0	0	0.0023	0	0
Bacteria;Firmicutes;Clostridia;Clostridiales;Ruminococcaceae;PAC000661_g;EU844796_s	EU844796_s	0	0	0	0	0	0	0	0	0	0	2	0	0	0	0	0	0	0	0	0	0	0	0	0	0	0	0	0	0	0	0.0038	0	0	0	0	0	0	0	0	0
Bacteria;Firmicutes;Clostridia;Clostridiales;Christensenellaceae;Christensenella;EU844902_s	EU844902_s	0	0	0	0	0	0	0	0	0	0	0	0	1	0	0	0	0	0	0	0	0	0	0	0	0	0	0	0	0	0	0	0	0.0023	0	0	0	0	0	0	0
Bacteria;Firmicutes;Clostridia;Clostridiales;Lachnospiraceae;AB730688_g;EU845632_s	EU845632_s	0	0	0	0	0	1	0	0	0	1	0	0	0	0	0	0	0	0	0	0	0	0	0	0	0	0.0019	0	0	0	0.0021	0	0	0	0	0	0	0	0	0	0
Bacteria;Firmicutes;Clostridia;Clostridiales;Ruminococcaceae;Pseudoflavonifractor;EU888823_s	EU888823_s	0	0	0	0	0	0	0	0	0	0	1	0	0	0	1	0	0	0	0	0	0	0	0	0	0	0	0	0	0	0	0.0019	0	0	0	0.0024	0	0	0	0	0
Bacteria;Firmicutes;Clostridia;Clostridiales;Ruminococcaceae;PAC000661_g;EU939413_s	EU939413_s	0	0	0	3	0	0	0	0	0	0	0	0	0	0	0	0	0	0	0	0	0	0	0	0.0062	0	0	0	0	0	0	0	0	0	0	0	0	0	0	0	0
Bacteria;Firmicutes;Clostridia;Clostridiales;Lachnospiraceae;Eisenbergiella;Eisenbergiella_uc	Eisenbergiella_uc	0	2	0	2	0	0	0	0	0	0	0	12	18	3	0	0	0	8	103	3	0	0.0047	0	0.0041	0	0	0	0	0	0	0	0.0238	0.0411	0.0077	0	0	0	0.0185	0.2797	0.0061
Bacteria;Proteobacteria;Gammaproteobacteria;Pseudomonadales;Moraxellaceae;Enhydrobacter;Enhydrobacter aerosaccus group	Enhydrobacter aerosaccus group	0	0	0	0	1	0	0	0	0	0	0	0	0	0	0	0	0	0	0	0	0	0	0	0	0.002	0	0	0	0	0	0	0	0	0	0	0	0	0	0	0
Bacteria;Firmicutes;Bacilli;Lactobacillales;Enterococcaceae;Enterococcus;Enterococcus faecalis	Enterococcus faecalis	7	31	0	2	2	3	0	3	0	5	1	0	3	2	1	30	3	0	5	0	0.0129	0.0734	0	0.0041	0.004	0.0057	0	0.0067	0	0.0103	0.0019	0	0.0069	0.0051	0.0024	0.0402	0.0036	0	0.0136	0
Bacteria;Firmicutes;Bacilli;Lactobacillales;Enterococcaceae;Enterococcus;Enterococcus faecium group	Enterococcus faecium group	4	51	0	0	1	0	0	0	0	0	2	0	5	16	0	5	3	0	1	0	0.0074	0.1208	0	0	0.002	0	0	0	0	0	0.0038	0	0.0114	0.0409	0	0.0067	0.0036	0	0.0027	0
Bacteria;Actinobacteria;Coriobacteriia;Coriobacteriales;Coriobacteriaceae;Enterorhabdus;Enterorhabdus caecimuris	Enterorhabdus caecimuris	0	0	4	0	0	0	0	0	0	0	0	0	0	0	0	0	0	0	0	2	0	0	0.0076	0	0	0	0	0	0	0	0	0	0	0	0	0	0	0	0	0.004
Bacteria;Actinobacteria;Coriobacteriia;Coriobacteriales;Coriobacteriaceae;Enterorhabdus;Enterorhabdus muris	Enterorhabdus muris	0	0	0	0	0	0	0	0	0	0	0	0	0	0	0	0	0	0	1	0	0	0	0	0	0	0	0	0	0	0	0	0	0	0	0	0	0	0	0.0027	0
Bacteria;Proteobacteria;Gammaproteobacteria;Enterobacterales;Enterobacteriaceae;Escherichia;Escherichia coli group	Escherichia coli group	78	843	5	70	53	168	8	139	0	31	0	7	66	4	25	809	15	16	23	4	0.1434	1.9963	0.0096	0.1441	0.1068	0.3179	0.0162	0.3092	0	0.0639	0	0.0139	0.1507	0.0102	0.0605	1.0852	0.0182	0.0369	0.0625	0.0081
Bacteria;Proteobacteria;Gammaproteobacteria;Enterobacterales;Enterobacteriaceae;Escherichia;Escherichia_uc	Escherichia_uc	0	0	0	0	0	0	0	1	0	0	0	0	0	0	0	0	0	0	0	0	0	0	0	0	0	0	0	0.0022	0	0	0	0	0	0	0	0	0	0	0	0
Bacteria;Firmicutes;Erysipelotrichi;Erysipelotrichales;Erysipelotrichaceae;Longicatena;Eubacterium dolichum	Eubacterium dolichum	0	1	0	0	0	0	0	0	0	0	0	0	0	0	0	0	0	0	0	0	0	0.0024	0	0	0	0	0	0	0	0	0	0	0	0	0	0	0	0	0	0
Bacteria;Firmicutes;Clostridia;Clostridiales;Lachnospiraceae;Eubacterium_g5;Eubacterium hallii	Eubacterium hallii	0	0	0	0	0	0	0	0	0	0	0	0	0	0	0	4	5	0	0	0	0	0	0	0	0	0	0	0	0	0	0	0	0	0	0	0.0054	0.0061	0	0	0
Bacteria;Firmicutes;Clostridia;Clostridiales;Lachnospiraceae;Eubacterium_g6;Eubacterium plexicaudatum	Eubacterium plexicaudatum	274	9	8	233	89	11	19	230	37	0	19	21	1	30	11	0	0	3	6	6	0.5038	0.0213	0.0153	0.4795	0.1793	0.0208	0.0385	0.5116	0.0628	0	0.0365	0.0417	0.0023	0.0768	0.0266	0	0	0.0069	0.0163	0.0121
Bacteria;Firmicutes;Clostridia;Clostridiales;Lachnospiraceae;Eubacterium_g21;Eubacterium ramulus	Eubacterium ramulus	0	0	0	0	0	0	0	0	0	0	0	0	0	0	0	0	0	1	0	0	0	0	0	0	0	0	0	0	0	0	0	0	0	0	0	0	0	0.0023	0	0
Bacteria;Firmicutes;Clostridia;Clostridiales;Lachnospiraceae;Eubacterium_g4;Eubacterium ventriosum	Eubacterium ventriosum	0	0	0	0	4	0	1	0	0	1	0	0	0	12	0	4	8	0	0	0	0	0	0	0	0.0081	0	0.002	0	0	0.0021	0	0	0	0.0307	0	0.0054	0.0097	0	0	0
Bacteria;Firmicutes;Clostridia;Clostridiales;Lachnospiraceae;Eubacterium_g17;Eubacterium xylanophilum	Eubacterium xylanophilum	49	15	0	0	0	0	2	0	0	8	0	0	9	3	0	1	9	0	0	0	0.0901	0.0355	0	0	0	0	0.0041	0	0	0.0165	0	0	0.0206	0.0077	0	0.0013	0.0109	0	0	0
Bacteria;Firmicutes;Clostridia;Clostridiales;Lachnospiraceae;Eubacterium_g17;Eubacterium_g17_uc	Eubacterium_g17_uc	17	5	15	55	16	10	38	2	14	2	3	32	7	10	1	9	10	9	1	1	0.0313	0.0118	0.0287	0.1132	0.0322	0.0189	0.0771	0.0044	0.0238	0.0041	0.0058	0.0635	0.016	0.0256	0.0024	0.0121	0.0121	0.0208	0.0027	0.002
Bacteria;Firmicutes;Clostridia;Clostridiales;Lachnospiraceae;Eubacterium_g20;Eubacterium_g20_uc	Eubacterium_g20_uc	0	0	2	0	0	19	0	0	0	3	0	0	0	0	3	1	0	0	2	0	0	0	0.0038	0	0	0.036	0	0	0	0.0062	0	0	0	0	0.0073	0.0013	0	0	0.0054	0
Bacteria;Firmicutes;Clostridia;Clostridiales;Lachnospiraceae;Eubacterium_g21;Eubacterium_g21_uc	Eubacterium_g21_uc	8	14	0	5	2	9	0	7	8	0	2	0	3	0	3	11	11	14	0	4	0.0147	0.0332	0	0.0103	0.004	0.017	0	0.0156	0.0136	0	0.0038	0	0.0069	0	0.0073	0.0148	0.0133	0.0323	0	0.0081
Bacteria;Firmicutes;Clostridia;Clostridiales;Ruminococcaceae;Eubacterium_g23;Eubacterium_g23_uc	Eubacterium_g23_uc	110	0	3	364	15	3	9	8	2	6	17	59	54	775	100	512	5	224	35	4	0.2022	0	0.0057	0.7491	0.0302	0.0057	0.0182	0.0178	0.0034	0.0124	0.0326	0.117	0.1233	1.983	0.2418	0.6868	0.0061	0.5171	0.095	0.0081
Bacteria;Firmicutes;Clostridia;Clostridiales;Lachnospiraceae;Eubacterium_g6;Eubacterium_g6_uc	Eubacterium_g6_uc	98	3	0	227	20	4	0	18	0	0	5	1	0	22	0	20	0	7	0	6	0.1802	0.0071	0	0.4671	0.0403	0.0076	0	0.04	0	0	0.0096	0.002	0	0.0563	0	0.0268	0	0.0162	0	0.0121
Bacteria;Firmicutes;Clostridia;Clostridiales;Ruminococcaceae;Eubacterium_g8;Eubacterium_g8_uc	Eubacterium_g8_uc	2	0	9	107	3	0	10	7	16	0	202	281	2	160	28	9	15	13	3	36	0.0037	0	0.0172	0.2202	0.006	0	0.0203	0.0156	0.0271	0	0.3876	0.5574	0.0046	0.4094	0.0677	0.0121	0.0182	0.03	0.0081	0.0727
Bacteria;Firmicutes;Clostridia;Clostridiales;Lachnospiraceae;Clostridium_g24;FCEY_s	FCEY_s	45	0	3	12	6	9	5	21	17	13	4	12	27	11	0	3	0	0	0	15	0.0827	0	0.0057	0.0247	0.0121	0.017	0.0101	0.0467	0.0288	0.0268	0.0077	0.0238	0.0617	0.0281	0	0.004	0	0	0	0.0303
Bacteria;Firmicutes;Clostridia;Clostridiales;Ruminococcaceae;PAC000661_g;FJ172874_s	FJ172874_s	0	0	0	0	0	0	0	0	0	0	0	0	0	0	0	0	0	0	3	0	0	0	0	0	0	0	0	0	0	0	0	0	0	0	0	0	0	0	0.0081	0
Bacteria;Firmicutes;Clostridia;Clostridiales;Ruminococcaceae;Caproiciproducens;FJ364659_s	FJ364659_s	0	0	0	0	2	9	0	20	2	0	0	0	0	0	0	0	5	0	0	0	0	0	0	0	0.004	0.017	0	0.0445	0.0034	0	0	0	0	0	0	0	0.0061	0	0	0
Bacteria;Firmicutes;Clostridia;Clostridiales;Christensenellaceae;PAC001437_g;FJ366878_s	FJ366878_s	2	0	5	0	5	0	3	0	2	0	3	1	1	5	0	9	10	4	0	1	0.0037	0	0.0096	0	0.0101	0	0.0061	0	0.0034	0	0.0058	0.002	0.0023	0.0128	0	0.0121	0.0121	0.0092	0	0.002
Bacteria;Firmicutes;Clostridia;Clostridiales;Christensenellaceae;PAC001360_g;FJ367045_s	FJ367045_s	0	11	0	1	3	1	0	9	6	0	0	1	36	0	7	0	4	0	0	0	0	0.026	0	0.0021	0.006	0.0019	0	0.02	0.0102	0	0	0.002	0.0822	0	0.0169	0	0.0049	0	0	0
Bacteria;Firmicutes;Clostridia;Clostridiales;Lachnospiraceae;FJ367817_g;FJ367817_s	FJ367817_s	9	0	0	13	0	0	1	32	13	0	3	3	0	0	0	0	44	0	0	0	0.0165	0	0	0.0268	0	0	0.002	0.0712	0.0221	0	0.0058	0.006	0	0	0	0	0.0534	0	0	0
Bacteria;Firmicutes;Erysipelotrichi;Erysipelotrichales;Erysipelotrichaceae;Clostridium_g6;FJ372126_s	FJ372126_s	2	15	0	7	22	0	3	0	5	2	1	3	0	2	8	10	0	9	6	40	0.0037	0.0355	0	0.0144	0.0443	0	0.0061	0	0.0085	0.0041	0.0019	0.006	0	0.0051	0.0193	0.0134	0	0.0208	0.0163	0.0808
Bacteria;Firmicutes;Clostridia;Clostridiales;Lachnospiraceae;Faecalicatena;FJ374228_s	FJ374228_s	0	0	0	0	0	1	0	0	0	0	0	0	0	0	0	0	0	0	0	0	0	0	0	0	0	0.0019	0	0	0	0	0	0	0	0	0	0	0	0	0	0
Bacteria;Firmicutes;Clostridia;Clostridiales;Ruminococcaceae;PAC000661_g;FJ440053_s	FJ440053_s	0	0	0	0	0	0	0	0	0	0	0	0	0	0	1	0	0	0	0	0	0	0	0	0	0	0	0	0	0	0	0	0	0	0	0.0024	0	0	0	0	0
Bacteria;Firmicutes;Clostridia;Clostridiales;Ruminococcaceae;Anaerofilum;FJ508637_s	FJ508637_s	0	0	0	1	0	0	0	0	0	0	0	0	0	0	1	6	0	1	0	0	0	0	0	0.0021	0	0	0	0	0	0	0	0	0	0	0.0024	0.008	0	0.0023	0	0
Bacteria;Firmicutes;Clostridia;Clostridiales;Lachnospiraceae;FJ534957_g;FJ534957_s	FJ534957_s	0	0	0	0	0	1	0	0	1	0	0	0	0	0	0	0	0	0	0	0	0	0	0	0	0	0.0019	0	0	0.0017	0	0	0	0	0	0	0	0	0	0	0
Bacteria;Firmicutes;Clostridia;Clostridiales;Ruminococcaceae;Ruminococcus_g2;FJ535059_s	FJ535059_s	0	0	0	0	1	0	0	0	0	0	0	0	0	0	0	0	0	0	0	0	0	0	0	0	0.002	0	0	0	0	0	0	0	0	0	0	0	0	0	0	0
Bacteria;Firmicutes;Clostridia;Clostridiales;Lachnospiraceae;Lachnotalea;FJ665211_s	FJ665211_s	1	0	0	0	0	0	0	0	0	0	0	0	0	0	0	0	0	0	0	0	0.0018	0	0	0	0	0	0	0	0	0	0	0	0	0	0	0	0	0	0	0
Bacteria;Tenericutes;Mollicutes;PAC001057_o;PAC001057_f;PAC001108_g;FJ672146_s	FJ672146_s	0	0	0	0	0	0	0	0	0	0	0	0	0	0	0	0	0	0	0	5	0	0	0	0	0	0	0	0	0	0	0	0	0	0	0	0	0	0	0	0.0101
Bacteria;Firmicutes;Clostridia;Clostridiales;Lachnospiraceae;PAC001296_g;FJ673731_s	FJ673731_s	0	0	0	0	0	3	0	0	0	0	0	0	0	0	0	1	1	0	0	0	0	0	0	0	0	0.0057	0	0	0	0	0	0	0	0	0	0.0013	0.0012	0	0	0
Bacteria;Bacteroidetes;Bacteroidia;Bacteroidales;Muribaculaceae;PAC001765_g;FJ674263_s	FJ674263_s	56	30	149	167	53	97	47	41	72	102	153	181	101	93	447	242	116	219	660	160	0.103	0.071	0.2846	0.3437	0.1068	0.1836	0.0953	0.0912	0.1222	0.2101	0.2936	0.3591	0.2306	0.238	1.081	0.3246	0.1407	0.5056	1.7921	0.3232
Bacteria;Firmicutes;Clostridia;Clostridiales;Lachnospiraceae;Lachnospira;FJ674582_s	FJ674582_s	0	0	0	0	0	0	0	2	0	0	0	0	0	0	0	0	1	0	0	0	0	0	0	0	0	0	0	0.0044	0	0	0	0	0	0	0	0	0.0012	0	0	0
Bacteria;Firmicutes;Clostridia;Clostridiales;Lachnospiraceae;PAC000196_g;FJ677085_s	FJ677085_s	0	0	2	4	1	0	0	0	0	0	0	0	0	4	0	0	0	0	0	0	0	0	0.0038	0.0082	0.002	0	0	0	0	0	0	0	0	0.0102	0	0	0	0	0	0
Bacteria;Firmicutes;Clostridia;Clostridiales;Ruminococcaceae;Oscillibacter;FJ681249_s	FJ681249_s	0	0	0	0	0	0	0	0	0	0	0	0	0	0	0	0	2	0	0	0	0	0	0	0	0	0	0	0	0	0	0	0	0	0	0	0	0.0024	0	0	0
Bacteria;Firmicutes;Clostridia;Clostridiales;Lachnospiraceae;Anaerostipes;FJ681269_s	FJ681269_s	0	0	0	0	0	1	0	0	0	0	0	0	0	0	0	0	0	0	0	0	0	0	0	0	0	0.0019	0	0	0	0	0	0	0	0	0	0	0	0	0	0
Bacteria;Firmicutes;Clostridia;Clostridiales;Ruminococcaceae;PAC000661_g;FJ681426_s	FJ681426_s	0	0	0	0	0	0	0	0	0	0	1	0	0	0	0	0	0	0	0	0	0	0	0	0	0	0	0	0	0	0	0.0019	0	0	0	0	0	0	0	0	0
Bacteria;Firmicutes;Clostridia;Clostridiales;Ruminococcaceae;PAC000661_g;FJ681631_s	FJ681631_s	1	4	9	1	0	0	0	0	19	0	6	5	0	14	8	20	21	3	0	0	0.0018	0.0095	0.0172	0.0021	0	0	0	0	0.0322	0	0.0115	0.0099	0	0.0358	0.0193	0.0268	0.0255	0.0069	0	0
Bacteria;Firmicutes;Clostridia;Clostridiales;Lachnospiraceae;PAC001480_g;FJ681644_s	FJ681644_s	0	0	0	0	0	0	0	0	0	0	0	0	0	0	0	1	0	0	0	0	0	0	0	0	0	0	0	0	0	0	0	0	0	0	0	0.0013	0	0	0	0
Bacteria;Firmicutes;Clostridia;Clostridiales;Mogibacterium_f;PAC001609_g;FJ681670_s	FJ681670_s	0	4	3	1	2	0	0	5	4	4	2	0	4	0	0	0	3	4	0	0	0	0.0095	0.0057	0.0021	0.004	0	0	0.0111	0.0068	0.0082	0.0038	0	0.0091	0	0	0	0.0036	0.0092	0	0
Bacteria;Firmicutes;Clostridia;Clostridiales;Ruminococcaceae;PAC000661_g;FJ681732_s	FJ681732_s	3	1	23	24	5	1	0	1	8	1	9	0	0	2	25	11	4	8	10	2	0.0055	0.0024	0.0439	0.0494	0.0101	0.0019	0	0.0022	0.0136	0.0021	0.0173	0	0	0.0051	0.0605	0.0148	0.0049	0.0185	0.0272	0.004
Bacteria;Firmicutes;Clostridia;Clostridiales;Peptococcaceae;PAC001500_g;FJ683651_s	FJ683651_s	8	13	33	27	9	26	22	25	1	77	1	48	73	6	4	32	41	1	4	0	0.0147	0.0308	0.063	0.0556	0.0181	0.0492	0.0446	0.0556	0.0017	0.1586	0.0019	0.0952	0.1667	0.0154	0.0097	0.0429	0.0497	0.0023	0.0109	0
Bacteria;Firmicutes;Clostridia;Clostridiales;Lachnospiraceae;PAC002042_g;FJ684427_s	FJ684427_s	0	1	0	0	55	692	0	123	0	0	0	0	0	0	0	0	17	0	0	0	0	0.0024	0	0	0.1108	1.3096	0	0.2736	0	0	0	0	0	0	0	0	0.0206	0	0	0
Bacteria;Firmicutes;Clostridia;Clostridiales;Ruminococcaceae;Paludicola;FJ684462_s	FJ684462_s	0	0	0	0	0	0	0	0	0	0	0	0	6	0	0	0	43	0	0	0	0	0	0	0	0	0	0	0	0	0	0	0	0.0137	0	0	0	0.0522	0	0	0
Bacteria;Firmicutes;Clostridia;Clostridiales;Lachnospiraceae;FJ825526_g;FJ825526_s	FJ825526_s	0	0	0	0	0	0	0	0	0	0	0	0	0	0	0	0	0	3	0	0	0	0	0	0	0	0	0	0	0	0	0	0	0	0	0	0	0	0.0069	0	0
Bacteria;Firmicutes;Clostridia;Clostridiales;Ruminococcaceae;Sporobacter;FJ833264_s	FJ833264_s	0	0	2	0	0	0	1	0	0	3	0	0	0	0	0	0	1	0	0	0	0	0	0.0038	0	0	0	0.002	0	0	0.0062	0	0	0	0	0	0	0.0012	0	0	0
Bacteria;Firmicutes;Clostridia;Clostridiales;Ruminococcaceae;Eubacterium_g23;FJ879151_s	FJ879151_s	20	4	72	146	36	39	16	21	60	24	10	198	241	96	321	19	97	29	41	55	0.0368	0.0095	0.1375	0.3004	0.0725	0.0738	0.0324	0.0467	0.1018	0.0494	0.0192	0.3928	0.5503	0.2456	0.7763	0.0255	0.1177	0.0669	0.1113	0.1111
Bacteria;Firmicutes;Clostridia;Clostridiales;Lachnospiraceae;PAC001165_g;FJ879230_s	FJ879230_s	1	0	0	0	0	0	0	0	0	0	0	0	0	2	0	0	0	0	0	0	0.0018	0	0	0	0	0	0	0	0	0	0	0	0	0.0051	0	0	0	0	0	0
Bacteria;Firmicutes;Clostridia;Clostridiales;Lachnospiraceae;Frisingicoccus;FJ879454_s	FJ879454_s	29	8	0	108	12	7	8	31	8	3	3	71	17	13	7	6	10	4	2	11	0.0533	0.0189	0	0.2222	0.0242	0.0132	0.0162	0.069	0.0136	0.0062	0.0058	0.1408	0.0388	0.0333	0.0169	0.008	0.0121	0.0092	0.0054	0.0222
Bacteria;Firmicutes;Clostridia;Clostridiales;Ruminococcaceae;Pseudoflavonifractor;FJ879507_s	FJ879507_s	1	0	2	6	19	4	2	0	3	2	6	10	4	1	9	272	33	12	2	2	0.0018	0	0.0038	0.0123	0.0383	0.0076	0.0041	0	0.0051	0.0041	0.0115	0.0198	0.0091	0.0026	0.0218	0.3649	0.04	0.0277	0.0054	0.004
Bacteria;Firmicutes;Clostridia;Clostridiales;Ruminococcaceae;Pseudoflavonifractor;FJ879530_s	FJ879530_s	12	2	40	15	0	3	0	0	2	0	7	41	0	0	1	4	0	16	11	2	0.0221	0.0047	0.0764	0.0309	0	0.0057	0	0	0.0034	0	0.0134	0.0813	0	0	0.0024	0.0054	0	0.0369	0.0299	0.004
Bacteria;Firmicutes;Clostridia;Clostridiales;Lachnospiraceae;PAC001138_g;FJ879554_s	FJ879554_s	8	0	1	11	1	0	0	0	3	0	2	4	0	16	2	0	0	0	0	1	0.0147	0	0.0019	0.0226	0.002	0	0	0	0.0051	0	0.0038	0.0079	0	0.0409	0.0048	0	0	0	0	0.002
Bacteria;Firmicutes;Clostridia;Clostridiales;Lachnospiraceae;Acetatifactor;FJ879577_s	FJ879577_s	0	0	0	0	1	0	0	0	0	0	0	0	15	0	0	1	0	0	0	0	0	0	0	0	0.002	0	0	0	0	0	0	0	0.0343	0	0	0.0013	0	0	0	0
Bacteria;Firmicutes;Clostridia;Clostridiales;Lachnospiraceae;PAC001165_g;FJ879760_s	FJ879760_s	0	0	0	0	0	0	0	0	0	0	0	2	0	1	0	0	0	0	0	0	0	0	0	0	0	0	0	0	0	0	0	0.004	0	0.0026	0	0	0	0	0	0
Bacteria;Firmicutes;Clostridia;Clostridiales;Ruminococcaceae;Sporobacter;FJ879868_s	FJ879868_s	0	0	2	2	0	2	1	0	1	0	0	0	0	0	9	1	0	0	1	0	0	0	0.0038	0.0041	0	0.0038	0.002	0	0.0017	0	0	0	0	0	0.0218	0.0013	0	0	0.0027	0
Bacteria;Firmicutes;Clostridia;Clostridiales;Ruminococcaceae;Ruminococcus;FJ879881_s	FJ879881_s	0	43	0	0	0	0	0	0	1	0	0	0	0	0	0	0	0	0	0	0	0	0.1018	0	0	0	0	0	0	0.0017	0	0	0	0	0	0	0	0	0	0	0
Bacteria;Firmicutes;Clostridia;Clostridiales;Ruminococcaceae;Sporobacter;FJ879886_s	FJ879886_s	38	6	5	11	1	18	2	215	18	2	16	7	9	2	0	67	0	96	0	4	0.0699	0.0142	0.0096	0.0226	0.002	0.0341	0.0041	0.4782	0.0305	0.0041	0.0307	0.0139	0.0206	0.0051	0	0.0899	0	0.2216	0	0.0081
Bacteria;Firmicutes;Clostridia;Clostridiales;Ruminococcaceae;Pseudoflavonifractor;FJ879979_s	FJ879979_s	77	40	15	86	42	61	77	35	115	18	66	83	215	182	96	168	75	100	52	50	0.1416	0.0947	0.0287	0.177	0.0846	0.1154	0.1561	0.0778	0.1951	0.0371	0.1266	0.1646	0.491	0.4657	0.2322	0.2254	0.091	0.2309	0.1412	0.101
Bacteria;Firmicutes;Clostridia;Clostridiales;Peptococcaceae;PAC001400_g;FJ880029_s	FJ880029_s	11	1	1	15	10	5	2	8	8	1	0	15	15	9	23	3	6	1	10	7	0.0202	0.0024	0.0019	0.0309	0.0201	0.0095	0.0041	0.0178	0.0136	0.0021	0	0.0298	0.0343	0.023	0.0556	0.004	0.0073	0.0023	0.0272	0.0141
Bacteria;Firmicutes;Clostridia;Clostridiales;Lachnospiraceae;Coprococcus;FJ880048_s	FJ880048_s	0	0	0	0	0	0	0	0	0	0	0	0	0	0	0	97	275	0	0	0	0	0	0	0	0	0	0	0	0	0	0	0	0	0	0	0.1301	0.3336	0	0	0
Bacteria;Firmicutes;Clostridia;Clostridiales;Ruminococcaceae;PAC002197_g;FJ880059_s	FJ880059_s	1	0	5	3	4	4	4	4	4	0	3	8	0	3	5	35	14	7	2	0	0.0018	0	0.0096	0.0062	0.0081	0.0076	0.0081	0.0089	0.0068	0	0.0058	0.0159	0	0.0077	0.0121	0.0469	0.017	0.0162	0.0054	0
Bacteria;Firmicutes;Clostridia;Clostridiales;Lachnospiraceae;PAC001097_g;FJ880077_s	FJ880077_s	0	0	0	28	0	0	0	0	0	0	0	0	0	1	0	0	0	0	0	0	0	0	0	0.0576	0	0	0	0	0	0	0	0	0	0.0026	0	0	0	0	0	0
Bacteria;Firmicutes;Clostridia;Clostridiales;Lachnospiraceae;PAC001165_g;FJ880105_s	FJ880105_s	0	3	0	0	1	2	2	4	0	0	0	0	0	0	0	0	0	0	0	0	0	0.0071	0	0	0.002	0.0038	0.0041	0.0089	0	0	0	0	0	0	0	0	0	0	0	0
Bacteria;Firmicutes;Clostridia;Clostridiales;Lachnospiraceae;Marvinbryantia;FJ880217_s	FJ880217_s	7	1	9	1	1	2	0	1	0	12	0	0	0	0	0	6	188	8	0	0	0.0129	0.0024	0.0172	0.0021	0.002	0.0038	0	0.0022	0	0.0247	0	0	0	0	0	0.008	0.228	0.0185	0	0
Bacteria;Firmicutes;Clostridia;Clostridiales;Ruminococcaceae;Oscillibacter;FJ880261_s	FJ880261_s	0	0	0	0	0	0	0	0	0	0	0	0	0	0	0	0	0	3	0	0	0	0	0	0	0	0	0	0	0	0	0	0	0	0	0	0	0	0.0069	0	0
Bacteria;Firmicutes;Clostridia;Clostridiales;Lachnospiraceae;FJ880297_g;FJ880297_s	FJ880297_s	12	74	8	107	9	179	0	24	2	1	0	8	42	0	8	33	69	82	2	0	0.0221	0.1752	0.0153	0.2202	0.0181	0.3388	0	0.0534	0.0034	0.0021	0	0.0159	0.0959	0	0.0193	0.0443	0.0837	0.1893	0.0054	0
Bacteria;Firmicutes;Clostridia;Clostridiales;Ruminococcaceae;Sporobacter;FJ880321_s	FJ880321_s	122	111	261	302	202	741	27	72	66	304	105	132	8	1	287	1256	253	363	191	49	0.2243	0.2629	0.4986	0.6215	0.407	1.4023	0.0547	0.1601	0.112	0.6262	0.2015	0.2619	0.0183	0.0026	0.694	1.6848	0.3069	0.838	0.5186	0.099
Bacteria;Firmicutes;Clostridia;Clostridiales;Lachnospiraceae;PAC001200_g;FJ880395_s	FJ880395_s	16	13	16	44	22	22	0	8	13	54	7	21	54	3	12	48	71	9	3	0	0.0294	0.0308	0.0306	0.0905	0.0443	0.0416	0	0.0178	0.0221	0.1112	0.0134	0.0417	0.1233	0.0077	0.029	0.0644	0.0861	0.0208	0.0081	0
Bacteria;Firmicutes;Clostridia;Clostridiales;Christensenellaceae;AY442821_g;FJ880412_s	FJ880412_s	6	13	11	3	14	8	27	29	46	18	10	2	46	8	6	29	9	7	9	0	0.011	0.0308	0.021	0.0062	0.0282	0.0151	0.0547	0.0645	0.0781	0.0371	0.0192	0.004	0.105	0.0205	0.0145	0.0389	0.0109	0.0162	0.0244	0
Bacteria;Firmicutes;Clostridia;Clostridiales;Lachnospiraceae;PAC000664_g;FJ880454_s	FJ880454_s	0	0	0	25	0	0	0	0	0	0	0	0	0	0	0	0	0	0	0	0	0	0	0	0.0514	0	0	0	0	0	0	0	0	0	0	0	0	0	0	0	0
Bacteria;Firmicutes;Clostridia;Clostridiales;Lachnospiraceae;Anaerotignum;FJ880485_s	FJ880485_s	0	0	0	0	0	35	0	4	0	0	0	0	0	0	0	0	13	0	0	0	0	0	0	0	0	0.0662	0	0.0089	0	0	0	0	0	0	0	0	0.0158	0	0	0
Bacteria;Firmicutes;Clostridia;Clostridiales;Ruminococcaceae;Oscillibacter;FJ880499_s	FJ880499_s	0	1	0	0	0	0	0	0	0	2	0	2	1	1	0	0	0	0	0	0	0	0.0024	0	0	0	0	0	0	0	0.0041	0	0.004	0.0023	0.0026	0	0	0	0	0	0
Bacteria;Firmicutes;Clostridia;Clostridiales;Lachnospiraceae;Blautia;FJ880520_s	FJ880520_s	1	1	150	2	0	0	0	0	16	0	171	59	0	0	55	14	0	1	1	0	0.0018	0.0024	0.2865	0.0041	0	0	0	0	0.0271	0	0.3281	0.117	0	0	0.133	0.0188	0	0.0023	0.0027	0
Bacteria;Firmicutes;Erysipelotrichi;Erysipelotrichales;Erysipelotrichaceae;Allobaculum;FJ880578_s	FJ880578_s	151	81	260	7	28	18	91	49	19	72	18	36	15	38	9	412	812	8	0	0	0.2776	0.1918	0.4967	0.0144	0.0564	0.0341	0.1845	0.109	0.0322	0.1483	0.0345	0.0714	0.0343	0.0972	0.0218	0.5527	0.985	0.0185	0	0
Bacteria;Bacteroidetes;Bacteroidia;Bacteroidales;Prevotellaceae;Paraprevotella;FJ880724_s	FJ880724_s	0	0	0	0	0	0	0	0	0	1	0	0	0	0	0	0	0	0	0	1	0	0	0	0	0	0	0	0	0	0.0021	0	0	0	0	0	0	0	0	0	0.002
Bacteria;Firmicutes;Clostridia;Clostridiales;Lachnospiraceae;PAC001516_g;FJ880744_s	FJ880744_s	272	67	9	239	57	123	48	32	184	114	11	2	107	40	25	12	67	59	16	32	0.5001	0.1587	0.0172	0.4918	0.1148	0.2328	0.0973	0.0712	0.3122	0.2348	0.0211	0.004	0.2443	0.1023	0.0605	0.0161	0.0813	0.1362	0.0434	0.0646
Bacteria;Firmicutes;Clostridia;Clostridiales;Lachnospiraceae;PAC000664_g;FJ880752_s	FJ880752_s	42	1	57	65	1	6	46	0	81	0	3	18	0	12	5	344	11	1	10	0	0.0772	0.0024	0.1089	0.1338	0.002	0.0114	0.0933	0	0.1374	0	0.0058	0.0357	0	0.0307	0.0121	0.4614	0.0133	0.0023	0.0272	0
Bacteria;Firmicutes;Clostridia;Clostridiales;Mogibacterium_f;PAC001612_g;FJ880767_s	FJ880767_s	0	2	3	1	0	2	2	1	0	5	0	2	0	0	11	9	0	4	2	0	0	0.0047	0.0057	0.0021	0	0.0038	0.0041	0.0022	0	0.0103	0	0.004	0	0	0.0266	0.0121	0	0.0092	0.0054	0
Bacteria;Firmicutes;Clostridia;Clostridiales;Ruminococcaceae;Oscillibacter;FJ880774_s	FJ880774_s	1	4	0	6	0	2	0	1	1	0	1	1	4	3	0	2	0	0	2	0	0.0018	0.0095	0	0.0123	0	0.0038	0	0.0022	0.0017	0	0.0019	0.002	0.0091	0.0077	0	0.0027	0	0	0.0054	0
Bacteria;Firmicutes;Clostridia;Clostridiales;Ruminococcaceae;FJ880790_g;FJ880790_s	FJ880790_s	0	0	0	0	0	0	2	1	0	0	0	0	3	0	0	0	0	0	0	0	0	0	0	0	0	0	0.0041	0.0022	0	0	0	0	0.0069	0	0	0	0	0	0	0
Bacteria;Firmicutes;Clostridia;Clostridiales;Ruminococcaceae;Oscillibacter;FJ880803_s	FJ880803_s	128	3	1	111	3	9	5	10	12	2	0	8	34	4	12	2	6	3	23	2	0.2353	0.0071	0.0019	0.2284	0.006	0.017	0.0101	0.0222	0.0204	0.0041	0	0.0159	0.0776	0.0102	0.029	0.0027	0.0073	0.0069	0.0625	0.004
Bacteria;Firmicutes;Clostridia;Clostridiales;Ruminococcaceae;Pseudoflavonifractor;FJ880805_s	FJ880805_s	65	0	7	22	20	3	5	0	3	10	21	94	1	7	5	80	16	137	4	0	0.1195	0	0.0134	0.0453	0.0403	0.0057	0.0101	0	0.0051	0.0206	0.0403	0.1865	0.0023	0.0179	0.0121	0.1073	0.0194	0.3163	0.0109	0
Bacteria;Firmicutes;Clostridia;Clostridiales;Ruminococcaceae;PAC001402_g;FJ880917_s	FJ880917_s	0	0	0	0	0	0	0	0	0	0	0	1	0	0	0	0	0	0	3	1	0	0	0	0	0	0	0	0	0	0	0	0.002	0	0	0	0	0	0	0.0081	0.002
Bacteria;Firmicutes;Clostridia;Clostridiales;Ruminococcaceae;Oscillibacter;FJ880976_s	FJ880976_s	0	0	0	0	0	0	0	0	0	0	1	0	0	0	0	0	0	0	0	0	0	0	0	0	0	0	0	0	0	0	0.0019	0	0	0	0	0	0	0	0	0
Bacteria;Firmicutes;Clostridia;Clostridiales;Ruminococcaceae;Pseudoflavonifractor;FJ880997_s	FJ880997_s	0	0	0	0	0	0	0	0	0	0	0	0	0	4	3	0	0	1	0	0	0	0	0	0	0	0	0	0	0	0	0	0	0	0.0102	0.0073	0	0	0.0023	0	0
Bacteria;Firmicutes;Clostridia;Clostridiales;Ruminococcaceae;Ruminococcus;FJ881018_s	FJ881018_s	0	0	1	3	0	0	0	0	0	0	0	8	0	0	0	0	0	0	0	0	0	0	0.0019	0.0062	0	0	0	0	0	0	0	0.0159	0	0	0	0	0	0	0	0
Bacteria;Tenericutes;Mollicutes;Acholeplasmatales;Acholeplasmataceae;Acholeplasma_g2;FJ881033_s	FJ881033_s	0	0	0	0	7	0	30	2	2	0	0	0	2	2	6	3	0	2	2	7	0	0	0	0	0.0141	0	0.0608	0.0044	0.0034	0	0	0	0.0046	0.0051	0.0145	0.004	0	0.0046	0.0054	0.0141
Bacteria;Firmicutes;Clostridia;Clostridiales;Ruminococcaceae;PAC000748_g;FJ881047_s	FJ881047_s	0	0	31	0	1	5	11	1	2	0	0	0	1	19	2	29	26	0	0	0	0	0	0.0592	0	0.002	0.0095	0.0223	0.0022	0.0034	0	0	0	0.0023	0.0486	0.0048	0.0389	0.0315	0	0	0
Bacteria;Firmicutes;Clostridia;Clostridiales;Lachnospiraceae;PAC001372_g;FJ881062_s	FJ881062_s	15	3	7	81	1	0	0	0	2	0	1	43	0	15	16	5	0	2	14	29	0.0276	0.0071	0.0134	0.1667	0.002	0	0	0	0.0034	0	0.0019	0.0853	0	0.0384	0.0387	0.0067	0	0.0046	0.038	0.0586
Bacteria;Firmicutes;Clostridia;Clostridiales;Ruminococcaceae;Pseudoflavonifractor;FJ881068_s	FJ881068_s	8	5	2	1	4	0	5	0	0	0	2	7	0	0	9	17	1	17	2	1	0.0147	0.0118	0.0038	0.0021	0.0081	0	0.0101	0	0	0	0.0038	0.0139	0	0	0.0218	0.0228	0.0012	0.0392	0.0054	0.002
Bacteria;Firmicutes;Clostridia;Clostridiales;Lachnospiraceae;Acetatifactor;FJ881083_s	FJ881083_s	0	0	0	8	3	0	3	0	2	0	0	1	8	0	0	0	2	0	0	1	0	0	0	0.0165	0.006	0	0.0061	0	0.0034	0	0	0.002	0.0183	0	0	0	0.0024	0	0	0.002
Bacteria;Firmicutes;Clostridia;Clostridiales;Lachnospiraceae;PAC000664_g;FJ881116_s	FJ881116_s	1	101	0	21	145	0	2	258	0	39	0	0	119	0	0	0	35	0	0	0	0.0018	0.2392	0	0.0432	0.2921	0	0.0041	0.5738	0	0.0803	0	0	0.2717	0	0	0	0.0425	0	0	0
Bacteria;Firmicutes;Clostridia;Clostridiales;Lachnospiraceae;KE159797_g;FJ881134_s	FJ881134_s	110	18	18	68	21	7	8	6	4	13	1	0	6	19	4	1	3	0	1	1	0.2022	0.0426	0.0344	0.1399	0.0423	0.0132	0.0162	0.0133	0.0068	0.0268	0.0019	0	0.0137	0.0486	0.0097	0.0013	0.0036	0	0.0027	0.002
Bacteria;Firmicutes;Clostridia;Clostridiales;Lachnospiraceae;PAC001524_g;FJ881154_s	FJ881154_s	0	0	3	0	0	0	0	0	0	0	0	0	0	0	0	0	0	0	0	0	0	0	0.0057	0	0	0	0	0	0	0	0	0	0	0	0	0	0	0	0	0
Bacteria;Firmicutes;Clostridia;Clostridiales;Lachnospiraceae;FJ881160_g;FJ881160_s	FJ881160_s	254	133	9	18	14	6	34	28	483	0	0	72	0	27	7	101	4	4	0	6	0.467	0.3149	0.0172	0.037	0.0282	0.0114	0.0689	0.0623	0.8196	0	0	0.1428	0	0.0691	0.0169	0.1355	0.0049	0.0092	0	0.0121
Bacteria;Firmicutes;Clostridia;Clostridiales;Lachnospiraceae;Clostridium_g24;FJ881164_s	FJ881164_s	21	3	0	6	6	0	0	0	0	2	0	4	11	0	0	0	0	11	0	8	0.0386	0.0071	0	0.0123	0.0121	0	0	0	0	0.0041	0	0.0079	0.0251	0	0	0	0	0.0254	0	0.0162
Bacteria;Firmicutes;Clostridia;Clostridiales;Lachnospiraceae;Acetatifactor;FJ881208_s	FJ881208_s	0	1	0	1	0	0	1	0	2	0	0	18	1	1	3	0	0	0	0	0	0	0.0024	0	0.0021	0	0	0.002	0	0.0034	0	0	0.0357	0.0023	0.0026	0.0073	0	0	0	0	0
Bacteria;Firmicutes;Clostridia;Clostridiales;Christensenellaceae;PAC001360_g;FJ881210_s	FJ881210_s	0	1	0	0	0	2	0	0	1	0	0	0	6	0	0	0	0	0	0	0	0	0.0024	0	0	0	0.0038	0	0	0.0017	0	0	0	0.0137	0	0	0	0	0	0	0
Bacteria;Firmicutes;Clostridia;Clostridiales;Ruminococcaceae;Oscillibacter;FJ881219_s	FJ881219_s	13	7	1	6	10	0	2	6	16	1	0	4	10	1	2	4	0	9	0	7	0.0239	0.0166	0.0019	0.0123	0.0201	0	0.0041	0.0133	0.0271	0.0021	0	0.0079	0.0228	0.0026	0.0048	0.0054	0	0.0208	0	0.0141
Bacteria;Firmicutes;Clostridia;Clostridiales;Ruminococcaceae;Oscillibacter;FJ881229_s	FJ881229_s	0	0	0	1	3	2	0	3	0	0	0	1	0	0	0	0	5	0	0	0	0	0	0	0.0021	0.006	0.0038	0	0.0067	0	0	0	0.002	0	0	0	0	0.0061	0	0	0
Bacteria;Firmicutes;Clostridia;Clostridiales;Lachnospiraceae;KE159600_g;FJ881308_s	FJ881308_s	10	0	36	2429	0	0	0	1	0	0	104	320	0	163	9	0	0	0	0	70	0.0184	0	0.0688	4.9986	0	0	0	0.0022	0	0	0.1996	0.6348	0	0.4171	0.0218	0	0	0	0	0.1414
Bacteria;Firmicutes;Clostridia;Clostridiales;Lachnospiraceae;PAC002042_g;FJ951869_s	FJ951869_s	0	0	0	0	0	3	0	3	0	0	0	0	0	0	0	2	0	0	1	0	0	0	0	0	0	0.0057	0	0.0067	0	0	0	0	0	0	0	0.0027	0	0	0.0027	0
Bacteria;Firmicutes;Clostridia;Clostridiales;Ruminococcaceae;PAC000748_g;FJ951892_s	FJ951892_s	0	0	4	0	3	0	3	0	0	0	0	0	0	2	0	9	5	0	0	0	0	0	0.0076	0	0.006	0	0.0061	0	0	0	0	0	0	0.0051	0	0.0121	0.0061	0	0	0
Bacteria;Firmicutes;Clostridia;Clostridiales;Lachnospiraceae;JPZU_g;FJ966227_s	FJ966227_s	0	0	0	2	0	0	0	0	0	0	0	0	0	0	0	0	0	0	0	0	0	0	0	0.0041	0	0	0	0	0	0	0	0	0	0	0	0	0	0	0	0
Bacteria;Firmicutes;Bacilli;Lactobacillales;Lactobacillaceae;Lactobacillus;FJ976024_s	FJ976024_s	0	0	0	0	0	0	0	0	0	0	0	0	0	0	1	0	0	0	0	0	0	0	0	0	0	0	0	0	0	0	0	0	0	0	0.0024	0	0	0	0	0
Bacteria;Proteobacteria;Alphaproteobacteria;Sphingomonadales;Sphingomonadaceae;Sphingomonas;FM875685_s	FM875685_s	0	0	0	0	1	0	0	0	0	0	0	0	0	0	0	0	0	0	0	0	0	0	0	0	0.002	0	0	0	0	0	0	0	0	0	0	0	0	0	0	0
Bacteria;Firmicutes;Clostridia;Clostridiales;Ruminococcaceae;Ruminococcus_g2;FMUV_s	FMUV_s	0	0	0	0	0	0	0	1	1	0	0	0	0	0	0	0	0	0	0	0	0	0	0	0	0	0	0	0.0022	0.0017	0	0	0	0	0	0	0	0	0	0	0
Bacteria;Firmicutes;Bacilli;Lactobacillales;Lactobacillaceae;Lactobacillus;FN667084_s	FN667084_s	0	0	0	0	0	0	0	0	3	0	0	0	0	0	69	0	3	19	40	98	0	0	0	0	0	0	0	0	0.0051	0	0	0	0	0	0.1669	0	0.0036	0.0439	0.1086	0.198
Bacteria;Firmicutes;Erysipelotrichi;Erysipelotrichales;Erysipelotrichaceae;FR893353_g;FR893353_g_uc	FR893353_g_uc	6	26	0	235	11	0	0	0	17	0	0	3	2	0	0	0	0	0	2	0	0.011	0.0616	0	0.4836	0.0222	0	0	0	0.0288	0	0	0.006	0.0046	0	0	0	0	0	0.0054	0
Bacteria;Firmicutes;Clostridia;Clostridiales;Ruminococcaceae;FTRU_g;FTRU_g_uc	FTRU_g_uc	0	0	0	0	0	2	0	0	0	0	0	0	0	0	0	0	0	0	0	0	0	0	0	0	0	0.0038	0	0	0	0	0	0	0	0	0	0	0	0	0	0
Bacteria;Firmicutes;Clostridia;Clostridiales;Ruminococcaceae;FTRU_g;FTRU_s	FTRU_s	49	48	48	47	44	119	16	175	48	153	21	19	73	0	30	78	74	20	16	0	0.0901	0.1137	0.0917	0.0967	0.0886	0.2252	0.0324	0.3892	0.0814	0.3152	0.0403	0.0377	0.1667	0	0.0725	0.1046	0.0898	0.0462	0.0434	0
Bacteria;Firmicutes;Clostridia;Clostridiales;Ruminococcaceae;Paludicola;FYDD_s	FYDD_s	5	16	2	1	5	16	9	2	6	3	10	8	9	5	12	12	8	0	2	3	0.0092	0.0379	0.0038	0.0021	0.0101	0.0303	0.0182	0.0044	0.0102	0.0062	0.0192	0.0159	0.0206	0.0128	0.029	0.0161	0.0097	0	0.0054	0.0061
Bacteria;Firmicutes;Clostridia;Clostridiales;Ruminococcaceae;Faecalibacterium;Faecalibacterium prausnitzii group	Faecalibacterium prausnitzii group	0	0	3	0	0	0	0	0	0	0	0	0	0	0	1	3	3	2	0	0	0	0	0.0057	0	0	0	0	0	0	0	0	0	0	0	0.0024	0.004	0.0036	0.0046	0	0
Bacteria;Firmicutes;Erysipelotrichi;Erysipelotrichales;Erysipelotrichaceae;Faecalibaculum;Faecalibaculum rodentium	Faecalibaculum rodentium	0	0	151	2	70	0	0	70	140	321	2	0	0	0	0	1	28	29	6	0	0	0	0.2885	0.0041	0.141	0	0	0.1557	0.2376	0.6612	0.0038	0	0	0	0	0.0013	0.034	0.0669	0.0163	0
Bacteria;Bacteroidetes;Flavobacteria;Flavobacteriales;Flavobacteriaceae;Flavobacterium;Flavobacterium aquaticum	Flavobacterium aquaticum	0	0	0	0	0	0	0	0	0	0	0	0	0	0	0	0	0	0	0	1	0	0	0	0	0	0	0	0	0	0	0	0	0	0	0	0	0	0	0	0.002
Bacteria;Firmicutes;Clostridia;Clostridiales;Ruminococcaceae;Pseudoflavonifractor;Flintibacter butyricus group	Flintibacter butyricus group	4	6	0	6	5	8	6	9	2	4	2	1	16	10	6	3	3	2	6	2	0.0074	0.0142	0	0.0123	0.0101	0.0151	0.0122	0.02	0.0034	0.0082	0.0038	0.002	0.0365	0.0256	0.0145	0.004	0.0036	0.0046	0.0163	0.004
Bacteria;Firmicutes;Clostridia;Clostridiales;Lachnospiraceae;Frisingicoccus;Frisingicoccus caecimuris	Frisingicoccus caecimuris	25	45	9	43	5	98	4	24	81	2	10	51	8	2	11	160	87	4	2	6	0.046	0.1066	0.0172	0.0885	0.0101	0.1855	0.0081	0.0534	0.1374	0.0041	0.0192	0.1012	0.0183	0.0051	0.0266	0.2146	0.1055	0.0092	0.0054	0.0121
Bacteria;Firmicutes;Clostridia;Clostridiales;Lachnospiraceae;Frisingicoccus;Frisingicoccus_uc	Frisingicoccus_uc	2	0	0	5	0	1	0	0	2	0	0	0	14	14	1	2	126	18	0	4	0.0037	0	0	0.0103	0	0.0019	0	0	0.0034	0	0	0	0.032	0.0358	0.0024	0.0027	0.1528	0.0416	0	0.0081
Bacteria;Firmicutes;Clostridia;Clostridiales;Lachnospiraceae;Fusicatenibacter;Fusicatenibacter saccharivorans	Fusicatenibacter saccharivorans	2689	1793	21	42	8917	5303	3	2979	390	9624	4	1	16	1	5	106	1088	26	0	0	4.944	4.2459	0.0401	0.0864	17.9644	10.036	0.0061	6.6259	0.6618	19.8245	0.0077	0.002	0.0365	0.0026	0.0121	0.1422	1.3197	0.06	0	0
Bacteria;Firmicutes;Clostridia;Clostridiales;Lachnospiraceae;Fusicatenibacter;Fusicatenibacter_uc	Fusicatenibacter_uc	0	0	0	0	0	0	0	0	0	2	0	0	0	0	0	0	2	0	0	0	0	0	0	0	0	0	0	0	0	0.0041	0	0	0	0	0	0	0.0024	0	0	0
Bacteria;Fusobacteria;Fusobacteria_c;Fusobacteriales;Fusobacteriaceae;Fusobacterium;Fusobacterium periodonticum group	Fusobacterium periodonticum group	0	0	0	0	0	0	0	0	0	0	0	0	0	0	0	3	0	0	0	0	0	0	0	0	0	0	0	0	0	0	0	0	0	0	0	0.004	0	0	0	0
Bacteria;Firmicutes;Clostridia;Clostridiales;Lachnospiraceae;PAC001480_g;GQ130028_s	GQ130028_s	0	0	0	0	0	3	0	0	1	0	0	0	0	0	0	0	0	0	0	0	0	0	0	0	0	0.0057	0	0	0.0017	0	0	0	0	0	0	0	0	0	0	0
Bacteria;Firmicutes;Clostridia;Clostridiales;Christensenellaceae;PAC001115_g;GQ138316_s	GQ138316_s	0	0	2	0	5	4	30	15	8	5	0	0	1	0	0	0	62	0	0	0	0	0	0.0038	0	0.0101	0.0076	0.0608	0.0334	0.0136	0.0103	0	0	0.0023	0	0	0	0.0752	0	0	0
Bacteria;Firmicutes;Clostridia;Clostridiales;Christensenellaceae;PAC001360_g;GQ157859_s	GQ157859_s	0	4	0	8	0	0	4	1	0	0	0	4	0	2	0	84	0	0	0	3	0	0.0095	0	0.0165	0	0	0.0081	0.0022	0	0	0	0.0079	0	0.0051	0	0.1127	0	0	0	0.0061
Bacteria;Firmicutes;Clostridia;Clostridiales;Ruminococcaceae;PAC000661_g;GQ175453_s	GQ175453_s	3	0	0	0	0	0	0	0	1	0	1	0	0	0	0	0	0	0	0	0	0.0055	0	0	0	0	0	0	0	0.0017	0	0.0019	0	0	0	0	0	0	0	0	0
Bacteria;Firmicutes;Clostridia;Clostridiales;Ruminococcaceae;PAC000661_g;GQ358437_s	GQ358437_s	5	0	3	0	0	0	2	0	0	0	5	0	0	0	3	0	0	26	0	0	0.0092	0	0.0057	0	0	0	0.0041	0	0	0	0.0096	0	0	0	0.0073	0	0	0.06	0	0
Bacteria;Firmicutes;Clostridia;Clostridiales;Christensenellaceae;PAC001207_g;GQ358452_s	GQ358452_s	11	35	3	13	12	51	7	62	45	10	16	33	60	11	10	40	61	30	22	1	0.0202	0.0829	0.0057	0.0268	0.0242	0.0965	0.0142	0.1379	0.0764	0.0206	0.0307	0.0655	0.137	0.0281	0.0242	0.0537	0.074	0.0693	0.0597	0.002
Bacteria;Tenericutes;Mollicutes;PAC001057_o;PAC001057_f;PAC001109_g;GQ358463_s	GQ358463_s	0	0	0	0	0	0	0	0	0	0	0	0	0	0	0	4	14	0	0	0	0	0	0	0	0	0	0	0	0	0	0	0	0	0	0	0.0054	0.017	0	0	0
Bacteria;Firmicutes;Clostridia;Clostridiales;Christensenellaceae;GQ448104_g;GQ448104_g_uc	GQ448104_g_uc	2	0	0	6	0	0	0	0	0	0	0	3	0	0	0	0	0	0	0	11	0.0037	0	0	0.0123	0	0	0	0	0	0	0	0.006	0	0	0	0	0	0	0	0.0222
Bacteria;Firmicutes;Clostridia;Clostridiales;Christensenellaceae;GQ448104_g;GQ448104_s	GQ448104_s	0	0	0	8	0	0	3	0	0	0	0	1	0	0	0	0	0	1	2	0	0	0	0	0.0165	0	0	0.0061	0	0	0	0	0.002	0	0	0	0	0	0.0023	0.0054	0
Bacteria;Firmicutes;Clostridia;Clostridiales;Ruminococcaceae;Sporobacter;GQ448688_s	GQ448688_s	0	0	1	0	0	0	0	0	0	0	0	0	0	0	0	0	0	0	0	0	0	0	0.0019	0	0	0	0	0	0	0	0	0	0	0	0	0	0	0	0	0
Bacteria;Firmicutes;Clostridia;Clostridiales;Lachnospiraceae;Frisingicoccus;GQ448793_s	GQ448793_s	0	0	0	0	0	0	0	0	0	0	0	0	0	0	0	0	1	0	0	0	0	0	0	0	0	0	0	0	0	0	0	0	0	0	0	0	0.0012	0	0	0
Bacteria;Firmicutes;Clostridia;Clostridiales;Mogibacterium_f;PAC001168_g;GQ451179_s	GQ451179_s	0	0	0	0	0	7	3	8	0	5	0	0	1	0	0	8	8	1	0	0	0	0	0	0	0	0.0132	0.0061	0.0178	0	0.0103	0	0	0.0023	0	0	0.0107	0.0097	0.0023	0	0
Bacteria;Firmicutes;Clostridia;Clostridiales;Christensenellaceae;PAC001437_g;GQ451193_s	GQ451193_s	0	0	0	0	0	0	0	0	0	0	0	0	0	0	0	0	0	0	0	1	0	0	0	0	0	0	0	0	0	0	0	0	0	0	0	0	0	0	0	0.002
Bacteria;Firmicutes;Clostridia;Clostridiales;Lachnospiraceae;GQ451258_g;GQ451237_s	GQ451237_s	0	0	1	0	1	0	0	0	2	0	0	0	0	3	0	0	0	0	0	0	0	0	0.0019	0	0.002	0	0	0	0.0034	0	0	0	0	0.0077	0	0	0	0	0	0
Bacteria;Firmicutes;Clostridia;Clostridiales;Lachnospiraceae;GQ451258_g;GQ451258_g_uc	GQ451258_g_uc	0	0	0	0	0	0	0	0	0	0	0	0	0	0	0	0	0	13	0	0	0	0	0	0	0	0	0	0	0	0	0	0	0	0	0	0	0	0.03	0	0
Bacteria;Firmicutes;Clostridia;Clostridiales;Lachnospiraceae;PAC001166_g;GQ451310_s	GQ451310_s	0	1	0	4	1	29	0	21	1	4	0	0	2	0	2	11	110	1	0	0	0	0.0024	0	0.0082	0.002	0.0549	0	0.0467	0.0017	0.0082	0	0	0.0046	0	0.0048	0.0148	0.1334	0.0023	0	0
Bacteria;Firmicutes;Clostridia;Clostridiales;Christensenellaceae;PAC001437_g;GQ451312_s	GQ451312_s	6	0	4	5	4	8	1	11	3	5	3	4	4	0	1	19	11	1	0	0	0.011	0	0.0076	0.0103	0.0081	0.0151	0.002	0.0245	0.0051	0.0103	0.0058	0.0079	0.0091	0	0.0024	0.0255	0.0133	0.0023	0	0
Bacteria;Firmicutes;Clostridia;Clostridiales;Lachnospiraceae;PAC000671_g;GQ896909_s	GQ896909_s	0	0	0	1	0	1	0	0	0	0	0	0	0	0	0	0	0	0	0	0	0	0	0	0.0021	0	0.0019	0	0	0	0	0	0	0	0	0	0	0	0	0	0
Bacteria;Firmicutes;Clostridia;Clostridiales;Ruminococcaceae;Sporobacter;GQ897604_s	GQ897604_s	3	1	3	2	6	4	6	6	7	0	3	9	11	15	1	20	3	3	0	0	0.0055	0.0024	0.0057	0.0041	0.0121	0.0076	0.0122	0.0133	0.0119	0	0.0058	0.0179	0.0251	0.0384	0.0024	0.0268	0.0036	0.0069	0	0
Bacteria;Firmicutes;Clostridia;Clostridiales;Ruminococcaceae;Eubacterium_g23;GQ897654_s	GQ897654_s	14	4	0	615	9	11	8	34	0	14	0	136	159	12	37	49	7	76	244	4	0.0257	0.0095	0	1.2656	0.0181	0.0208	0.0162	0.0756	0	0.0288	0	0.2698	0.3631	0.0307	0.0895	0.0657	0.0085	0.1754	0.6625	0.0081
Bacteria;Firmicutes;Clostridia;Clostridiales;Mogibacterium_f;GU174072_g;GU174072_g_uc	GU174072_g_uc	2	0	0	3	0	0	0	0	0	0	0	0	0	0	0	0	0	0	0	0	0.0037	0	0	0.0062	0	0	0	0	0	0	0	0	0	0	0	0	0	0	0	0
Bacteria;Firmicutes;Clostridia;Clostridiales;Ruminococcaceae;Oscillibacter;GU302582_s	GU302582_s	1	2	0	2	4	0	0	0	0	0	0	3	2	1	0	1	0	2	0	0	0.0018	0.0047	0	0.0041	0.0081	0	0	0	0	0	0	0.006	0.0046	0.0026	0	0.0013	0	0.0046	0	0
Bacteria;Firmicutes;Clostridia;Clostridiales;Christensenellaceae;PAC001437_g;GU302849_s	GU302849_s	5	14	7	2	3	1	4	22	4	20	0	2	0	0	1	0	11	0	5	0	0.0092	0.0332	0.0134	0.0041	0.006	0.0019	0.0081	0.0489	0.0068	0.0412	0	0.004	0	0	0.0024	0	0.0133	0	0.0136	0
Bacteria;Firmicutes;Clostridia;Clostridiales;Lachnospiraceae;GU324393_g;GU324393_g_uc	GU324393_g_uc	0	0	0	0	3	0	0	0	0	0	0	0	0	0	0	0	0	0	0	0	0	0	0	0	0.006	0	0	0	0	0	0	0	0	0	0	0	0	0	0	0
Bacteria;Firmicutes;Clostridia;Clostridiales;Ruminococcaceae;Sporobacter;GU324404_s	GU324404_s	4	49	36	0	78	1	68	5	60	115	2	1	34	0	0	76	307	1	0	0	0.0074	0.116	0.0688	0	0.1571	0.0019	0.1379	0.0111	0.1018	0.2369	0.0038	0.002	0.0776	0	0	0.1019	0.3724	0.0023	0	0
Bacteria;Firmicutes;Clostridia;Clostridiales;Ruminococcaceae;Subdoligranulum;Gemmiger formicilis group	Gemmiger formicilis group	0	0	0	0	0	0	0	0	0	0	0	0	0	0	8	1	2	0	0	0	0	0	0	0	0	0	0	0	0	0	0	0	0	0	0.0193	0.0013	0.0024	0	0	0
Bacteria;Proteobacteria;Gammaproteobacteria;Orbales;Orbaceae;Gilliamella;Gilliamella apicola group	Gilliamella apicola group	0	0	0	0	0	0	0	5	0	0	0	0	0	0	0	0	1	0	0	0	0	0	0	0	0	0	0	0.0111	0	0	0	0	0	0	0	0	0.0012	0	0	0
Bacteria;Actinobacteria;Actinobacteria_c;Glycomycetales;Glycomycetaceae;Glycomyces;Glycomyces phytohabitans	Glycomyces phytohabitans	0	0	0	0	0	0	0	1	0	0	0	0	0	0	0	0	0	0	0	0	0	0	0	0	0	0	0	0.0022	0	0	0	0	0	0	0	0	0	0	0	0
Bacteria;Actinobacteria;Actinobacteria_c;Corynebacteriales;Nocardiaceae;Gordonia;Gordonia terrae group	Gordonia terrae group	0	1	0	0	0	0	0	0	0	0	0	0	0	0	0	0	0	0	0	0	0	0.0024	0	0	0	0	0	0	0	0	0	0	0	0	0	0	0	0	0	0
Bacteria;Actinobacteria;Coriobacteriia;Coriobacteriales;Coriobacteriaceae;Gordonibacter;Gordonibacter faecihominis	Gordonibacter faecihominis	0	0	0	0	0	0	0	0	0	0	0	0	0	0	0	0	1	0	0	0	0	0	0	0	0	0	0	0	0	0	0	0	0	0	0	0	0.0012	0	0	0
Bacteria;Actinobacteria;Coriobacteriia;Coriobacteriales;Coriobacteriaceae;Gordonibacter;Gordonibacter pamelaeae	Gordonibacter pamelaeae	0	0	0	0	0	0	0	0	0	0	0	0	0	0	0	4	0	0	0	0	0	0	0	0	0	0	0	0	0	0	0	0	0	0	0	0.0054	0	0	0	0
Bacteria;Firmicutes;Bacilli;Lactobacillales;Aerococcaceae;Granulicatella;Granulicatella adiacens group	Granulicatella adiacens group	0	1	0	0	0	0	0	0	0	0	0	0	0	0	0	0	0	0	0	0	0	0.0024	0	0	0	0	0	0	0	0	0	0	0	0	0	0	0	0	0	0
Bacteria;Firmicutes;Clostridia;Clostridiales;Ruminococcaceae;Ruminococcus;HF545616_s	HF545616_s	0	0	0	0	0	0	0	1	0	0	0	0	0	0	0	3	0	0	0	0	0	0	0	0	0	0	0	0.0022	0	0	0	0	0	0	0	0.004	0	0	0	0
Bacteria;Firmicutes;Clostridia;Clostridiales;Ruminococcaceae;Ruminococcus;HM123886_s	HM123886_s	44	0	1	0	0	6	0	0	0	0	0	0	0	14	0	142	9	0	0	0	0.0809	0	0.0019	0	0	0.0114	0	0	0	0	0	0	0	0.0358	0	0.1905	0.0109	0	0	0
Bacteria;Firmicutes;Clostridia;Clostridiales;Lachnospiraceae;Eubacterium_g6;HM123894_s	HM123894_s	6	1	0	0	0	0	0	0	0	0	0	0	0	8	0	0	0	0	0	0	0.011	0.0024	0	0	0	0	0	0	0	0	0	0	0	0.0205	0	0	0	0	0	0
Bacteria;Firmicutes;Clostridia;Clostridiales;Ruminococcaceae;PAC000672_g;HM123911_s	HM123911_s	0	0	8	2	0	0	0	0	0	2	0	6	0	0	0	3	0	0	0	13	0	0	0.0153	0.0041	0	0	0	0	0	0.0041	0	0.0119	0	0	0	0.004	0	0	0	0.0263
Bacteria;Firmicutes;Clostridia;Clostridiales;Lachnospiraceae;PAC001165_g;HM123934_s	HM123934_s	8	0	0	0	0	1	0	0	0	0	0	0	0	0	0	0	2	0	0	0	0.0147	0	0	0	0	0.0019	0	0	0	0	0	0	0	0	0	0	0.0024	0	0	0
Bacteria;Firmicutes;Clostridia;Clostridiales;Ruminococcaceae;Pseudoflavonifractor;HM123968_s	HM123968_s	0	0	23	3	0	0	10	0	0	0	8	13	3	1	0	1	1	4	0	23	0	0	0.0439	0.0062	0	0	0.0203	0	0	0	0.0154	0.0258	0.0069	0.0026	0	0.0013	0.0012	0.0092	0	0.0465
Bacteria;Firmicutes;Clostridia;Clostridiales;Lachnospiraceae;Acetatifactor;HM123975_s	HM123975_s	0	0	0	0	0	0	0	0	0	0	0	0	0	0	0	0	1	0	0	0	0	0	0	0	0	0	0	0	0	0	0	0	0	0	0	0	0.0012	0	0	0
Bacteria;Firmicutes;Clostridia;Clostridiales;Lachnospiraceae;Frisingicoccus;HM123984_s	HM123984_s	4	0	0	3	0	0	0	0	0	2	0	3	0	2	0	0	0	1	0	3	0.0074	0	0	0.0062	0	0	0	0	0	0.0041	0	0.006	0	0.0051	0	0	0	0.0023	0	0.0061
Bacteria;Firmicutes;Clostridia;Clostridiales;Lachnospiraceae;PAC000664_g;HM124003_s	HM124003_s	56	2	3	4	25	1	0	2	15	3	1	2	7	23	13	5	9	0	1	0	0.103	0.0047	0.0057	0.0082	0.0504	0.0019	0	0.0044	0.0255	0.0062	0.0019	0.004	0.016	0.0588	0.0314	0.0067	0.0109	0	0.0027	0
Bacteria;Firmicutes;Clostridia;Clostridiales;Ruminococcaceae;HM124015_g;HM124015_g_uc	HM124015_g_uc	0	0	0	0	0	0	0	0	2	0	0	0	0	0	0	1	0	6	0	0	0	0	0	0	0	0	0	0	0.0034	0	0	0	0	0	0	0.0013	0	0.0139	0	0
Bacteria;Firmicutes;Clostridia;Clostridiales;Ruminococcaceae;HM124015_g;HM124015_s	HM124015_s	3	3	0	0	0	0	1	0	7	0	0	0	0	8	0	43	11	3	0	0	0.0055	0.0071	0	0	0	0	0.002	0	0.0119	0	0	0	0	0.0205	0	0.0577	0.0133	0.0069	0	0
Bacteria;Firmicutes;Clostridia;Clostridiales;Ruminococcaceae;Sporobacter;HM124019_s	HM124019_s	22	0	0	14	1	4	4	4	17	0	6	0	8	14	8	21	4	3	11	16	0.0404	0	0	0.0288	0.002	0.0076	0.0081	0.0089	0.0288	0	0.0115	0	0.0183	0.0358	0.0193	0.0282	0.0049	0.0069	0.0299	0.0323
Bacteria;Firmicutes;Clostridia;Clostridiales;Ruminococcaceae;Oscillibacter;HM124063_s	HM124063_s	0	0	0	6	0	0	0	0	0	0	0	0	0	2	0	0	0	0	0	0	0	0	0	0.0123	0	0	0	0	0	0	0	0	0	0.0051	0	0	0	0	0	0
Bacteria;Bacteroidetes;Bacteroidia;Bacteroidales;Bacteroidaceae;Bacteroides;HM124113_s	HM124113_s	0	0	0	0	0	0	0	0	0	0	3	0	0	0	0	0	0	0	0	0	0	0	0	0	0	0	0	0	0	0	0.0058	0	0	0	0	0	0	0	0	0
Bacteria;Firmicutes;Clostridia;Clostridiales;Ruminococcaceae;Ruminococcus;HM124121_s	HM124121_s	0	1	9	26	0	0	6	0	5	0	23	6	0	21	7	12	0	0	0	0	0	0.0024	0.0172	0.0535	0	0	0.0122	0	0.0085	0	0.0441	0.0119	0	0.0537	0.0169	0.0161	0	0	0	0
Bacteria;Firmicutes;Clostridia;Clostridiales;Lachnospiraceae;PAC001118_g;HM124124_s	HM124124_s	0	0	43	0	0	6	2	0	0	0	0	0	3	2	2	0	0	2	0	0	0	0	0.0821	0	0	0.0114	0.0041	0	0	0	0	0	0.0069	0.0051	0.0048	0	0	0.0046	0	0
Bacteria;Tenericutes;Mollicutes;PAC001057_o;PAC001057_f;PAC001109_g;HM124144_s	HM124144_s	0	0	0	0	0	0	0	0	0	0	0	0	0	0	4	1	0	0	0	1	0	0	0	0	0	0	0	0	0	0	0	0	0	0	0.0097	0.0013	0	0	0	0.002
Bacteria;Firmicutes;Clostridia;Clostridiales;Christensenellaceae;PAC001219_g;HM124151_s	HM124151_s	0	0	0	2	0	0	0	0	1	0	0	0	2	3	0	0	0	0	0	0	0	0	0	0.0041	0	0	0	0	0.0017	0	0	0	0.0046	0.0077	0	0	0	0	0	0
Bacteria;Bacteroidetes;Bacteroidia;Bacteroidales;Muribaculaceae;PAC000186_g;HM124175_s	HM124175_s	21	28	57	62	22	36	30	20	49	26	73	62	48	32	110	280	125	72	111	82	0.0386	0.0663	0.1089	0.1276	0.0443	0.0681	0.0608	0.0445	0.0831	0.0536	0.1401	0.123	0.1096	0.0819	0.266	0.3756	0.1516	0.1662	0.3014	0.1656
Bacteria;Firmicutes;Clostridia;Clostridiales;Ruminococcaceae;Pseudoflavonifractor;HM124177_s	HM124177_s	26	16	6	30	20	14	24	16	40	11	19	51	27	50	17	94	64	48	6	15	0.0478	0.0379	0.0115	0.0617	0.0403	0.0265	0.0487	0.0356	0.0679	0.0227	0.0365	0.1012	0.0617	0.1279	0.0411	0.1261	0.0776	0.1108	0.0163	0.0303
Bacteria;Firmicutes;Clostridia;Clostridiales;Ruminococcaceae;Harryflintia;HM124193_s	HM124193_s	14	1	3	33	10	2	0	1	4	3	0	5	20	20	0	5	0	1	0	8	0.0257	0.0024	0.0057	0.0679	0.0201	0.0038	0	0.0022	0.0068	0.0062	0	0.0099	0.0457	0.0512	0	0.0067	0	0.0023	0	0.0162
Bacteria;Firmicutes;Clostridia;Clostridiales;Ruminococcaceae;PAC000748_g;HM124210_s	HM124210_s	2	3	10	1	1	2	10	0	0	0	8	1	2	13	8	14	13	1	0	5	0.0037	0.0071	0.0191	0.0021	0.002	0.0038	0.0203	0	0	0	0.0154	0.002	0.0046	0.0333	0.0193	0.0188	0.0158	0.0023	0	0.0101
Bacteria;Firmicutes;Clostridia;Clostridiales;Lachnospiraceae;PAC000692_g;HM124219_s	HM124219_s	1	0	0	19	0	20	0	5	0	1	0	2	2	3	0	12	16	9	0	0	0.0018	0	0	0.0391	0	0.0379	0	0.0111	0	0.0021	0	0.004	0.0046	0.0077	0	0.0161	0.0194	0.0208	0	0
Bacteria;Firmicutes;Clostridia;Clostridiales;Lachnospiraceae;PAC001091_g;HM124223_s	HM124223_s	0	0	0	0	0	0	0	0	0	0	0	0	0	0	0	0	0	1	0	0	0	0	0	0	0	0	0	0	0	0	0	0	0	0	0	0	0	0.0023	0	0
Bacteria;Firmicutes;Clostridia;Clostridiales;Lachnospiraceae;Acetatifactor;HM124226_s	HM124226_s	0	0	0	0	0	0	0	0	0	0	5	0	0	0	0	0	0	0	0	0	0	0	0	0	0	0	0	0	0	0	0.0096	0	0	0	0	0	0	0	0	0
Bacteria;Firmicutes;Clostridia;Clostridiales;Lachnospiraceae;PAC001165_g;HM124236_s	HM124236_s	141	0	2	15	2	2	3	2	20	3	1	11	11	23	0	23	5	1	0	2	0.2592	0	0.0038	0.0309	0.004	0.0038	0.0061	0.0044	0.0339	0.0062	0.0019	0.0218	0.0251	0.0588	0	0.0309	0.0061	0.0023	0	0.004
Bacteria;Firmicutes;Clostridia;Clostridiales;Ruminococcaceae;Eubacterium_g23;HM124252_s	HM124252_s	0	1	134	0	18	0	31	0	22	0	0	3	0	0	16	0	0	0	0	0	0	0.0024	0.256	0	0.0363	0	0.0629	0	0.0373	0	0	0.006	0	0	0.0387	0	0	0	0	0
Bacteria;Firmicutes;Clostridia;Clostridiales;Christensenellaceae;PAC001360_g;HM124260_s	HM124260_s	0	0	0	0	0	0	0	0	0	0	0	0	3	0	0	0	0	0	0	0	0	0	0	0	0	0	0	0	0	0	0	0	0.0069	0	0	0	0	0	0	0
Bacteria;Firmicutes;Clostridia;Clostridiales;Lachnospiraceae;HM124264_g;HM124264_g_uc	HM124264_g_uc	0	0	0	0	0	0	0	0	0	0	0	0	0	0	0	0	0	2	0	0	0	0	0	0	0	0	0	0	0	0	0	0	0	0	0	0	0	0.0046	0	0
Bacteria;Firmicutes;Clostridia;Clostridiales;Lachnospiraceae;HM124264_g;HM124264_s	HM124264_s	4	0	8	10	0	0	6	0	0	0	4	8	0	0	0	27	19	23	0	7	0.0074	0	0.0153	0.0206	0	0	0.0122	0	0	0	0.0077	0.0159	0	0	0	0.0362	0.023	0.0531	0	0.0141
Bacteria;Firmicutes;Clostridia;Clostridiales;Ruminococcaceae;PAC000672_g;HM124281_s	HM124281_s	0	0	4	0	0	1	0	0	0	0	0	0	0	0	0	4	0	0	0	0	0	0	0.0076	0	0	0.0019	0	0	0	0	0	0	0	0	0	0.0054	0	0	0	0
Bacteria;Firmicutes;Clostridia;Clostridiales;Lachnospiraceae;PAC001092_g;HM124316_s	HM124316_s	104	4	0	23	2	3	5	1	2	0	0	3	7	9	3	0	2	4	1	6	0.1912	0.0095	0	0.0473	0.004	0.0057	0.0101	0.0022	0.0034	0	0	0.006	0.016	0.023	0.0073	0	0.0024	0.0092	0.0027	0.0121
Bacteria;Firmicutes;Erysipelotrichi;Erysipelotrichales;Erysipelotrichaceae;PAC001528_g;HM124337_s	HM124337_s	0	1	1	0	0	0	0	0	0	0	0	3	0	0	4	2	0	0	0	0	0	0.0024	0.0019	0	0	0	0	0	0	0	0	0.006	0	0	0.0097	0.0027	0	0	0	0
Bacteria;Firmicutes;Clostridia;Clostridiales;Lachnospiraceae;HM124342_g;HM124342_s	HM124342_s	0	0	0	5	0	0	0	0	0	0	0	0	0	0	0	0	0	0	0	0	0	0	0	0.0103	0	0	0	0	0	0	0	0	0	0	0	0	0	0	0	0
Bacteria;Firmicutes;Clostridia;Clostridiales;Mogibacterium_f;PAC001609_g;HM124343_s	HM124343_s	0	2	4	6	1	2	6	7	7	0	1	3	11	7	6	20	8	4	0	0	0	0.0047	0.0076	0.0123	0.002	0.0038	0.0122	0.0156	0.0119	0	0.0019	0.006	0.0251	0.0179	0.0145	0.0268	0.0097	0.0092	0	0
Bacteria;Firmicutes;Bacilli;Lactobacillales;Lactobacillaceae;Lactobacillus;HM218871_s	HM218871_s	0	0	0	0	0	0	0	0	0	0	0	0	0	0	0	0	1	0	0	0	0	0	0	0	0	0	0	0	0	0	0	0	0	0	0	0	0.0012	0	0	0
Bacteria;Firmicutes;Bacilli;Lactobacillales;Streptococcaceae;Streptococcus;HM776056_s	HM776056_s	18	9	0	4	20	3	0	6	0	38	8	5	9	10	7	11	5	9	7	18	0.0331	0.0213	0	0.0082	0.0403	0.0057	0	0.0133	0	0.0783	0.0154	0.0099	0.0206	0.0256	0.0169	0.0148	0.0061	0.0208	0.019	0.0364
Bacteria;Firmicutes;Clostridia;Clostridiales;Ruminococcaceae;Caproiciproducens;HM831097_s	HM831097_s	0	0	0	0	0	0	0	0	0	0	0	0	11	2	0	0	10	0	0	0	0	0	0	0	0	0	0	0	0	0	0	0	0.0251	0.0051	0	0	0.0121	0	0	0
Bacteria;Firmicutes;Clostridia;Clostridiales;Christensenellaceae;PAC001360_g;HM844308_s	HM844308_s	0	0	0	0	0	0	2	0	0	0	0	0	0	0	0	0	2	0	0	0	0	0	0	0	0	0	0.0041	0	0	0	0	0	0	0	0	0	0.0024	0	0	0
Bacteria;Firmicutes;Clostridia;Clostridiales;Lachnospiraceae;PAC001681_g;HM848915_s	HM848915_s	0	0	0	0	0	0	0	0	0	0	0	0	0	0	0	0	1	6	0	0	0	0	0	0	0	0	0	0	0	0	0	0	0	0	0	0	0.0012	0.0139	0	0
Bacteria;Firmicutes;Clostridia;Clostridiales;Ruminococcaceae;Sporobacter;HQ154775_s	HQ154775_s	0	0	4	4	0	2	0	2	0	9	1	5	0	0	240	28	23	8	29	0	0	0	0.0076	0.0082	0	0.0038	0	0.0044	0	0.0185	0.0019	0.0099	0	0	0.5804	0.0376	0.0279	0.0185	0.0787	0
Bacteria;Firmicutes;Clostridia;Clostridiales;Ruminococcaceae;PAC000661_g;HQ399769_s	HQ399769_s	0	0	1	2	0	0	0	0	10	0	0	4	0	1	0	0	0	0	0	0	0	0	0.0019	0.0041	0	0	0	0	0.017	0	0	0.0079	0	0.0026	0	0	0	0	0	0
Bacteria;Tenericutes;Mollicutes;PAC001057_o;PAC001057_f;PAC001108_g;HQ716116_s	HQ716116_s	0	0	0	2	0	0	0	0	0	0	0	0	0	0	0	0	0	0	0	0	0	0	0	0.0041	0	0	0	0	0	0	0	0	0	0	0	0	0	0	0	0
Bacteria;Firmicutes;Erysipelotrichi;Erysipelotrichales;Erysipelotrichaceae;Coprobacillus;HQ716342_s	HQ716342_s	15	22	2	5	27	112	0	3	25	25	0	2	19	0	3	62	76	20	13	0	0.0276	0.0521	0.0038	0.0103	0.0544	0.212	0	0.0067	0.0424	0.0515	0	0.004	0.0434	0	0.0073	0.0832	0.0922	0.0462	0.0353	0
Bacteria;Tenericutes;Mollicutes;PAC001057_o;PAC001057_f;PAC001057_g;HQ716452_s	HQ716452_s	0	0	0	4	0	0	0	0	0	0	0	0	0	0	0	0	0	0	0	0	0	0	0	0.0082	0	0	0	0	0	0	0	0	0	0	0	0	0	0	0	0
Bacteria;Firmicutes;Clostridia;Clostridiales;Lachnospiraceae;Eubacterium_g17;HQ716480_s	HQ716480_s	0	0	0	0	0	0	0	0	0	0	0	0	0	1	0	0	1	0	0	0	0	0	0	0	0	0	0	0	0	0	0	0	0	0.0026	0	0	0.0012	0	0	0
Bacteria;Firmicutes;Clostridia;Clostridiales;Ruminococcaceae;Pseudoflavonifractor;HQ740461_s	HQ740461_s	5	0	0	1	0	0	0	1	0	0	0	0	1	0	0	0	0	0	0	0	0.0092	0	0	0.0021	0	0	0	0.0022	0	0	0	0	0.0023	0	0	0	0	0	0	0
Bacteria;Firmicutes;Clostridia;Clostridiales;Lachnospiraceae;Blautia;HQ743744_s	HQ743744_s	0	0	0	0	0	7	0	0	0	0	0	0	0	0	0	0	6	0	0	0	0	0	0	0	0	0.0132	0	0	0	0	0	0	0	0	0	0	0.0073	0	0	0
Bacteria;Firmicutes;Clostridia;Clostridiales;Lachnospiraceae;HQ748727_g;HQ748727_s	HQ748727_s	0	0	0	0	0	0	0	0	0	0	0	0	2	0	0	0	0	0	0	0	0	0	0	0	0	0	0	0	0	0	0	0	0.0046	0	0	0	0	0	0	0
Bacteria;Firmicutes;Clostridia;Clostridiales;Ruminococcaceae;Paludicola;HQ761820_s	HQ761820_s	0	0	0	0	0	0	2	0	0	0	0	0	0	0	0	0	0	0	0	0	0	0	0	0	0	0	0.0041	0	0	0	0	0	0	0	0	0	0	0	0	0
Bacteria;Firmicutes;Clostridia;Clostridiales;Lachnospiraceae;HQ765927_g;HQ765927_s	HQ765927_s	2	1	0	0	1	6	0	0	2	0	0	1	0	0	0	1	1	0	0	0	0.0037	0.0024	0	0	0.002	0.0114	0	0	0.0034	0	0	0.002	0	0	0	0.0013	0.0012	0	0	0
Bacteria;Firmicutes;Clostridia;Clostridiales;Lachnospiraceae;HQ774991_g;HQ774991_s	HQ774991_s	64	30	11	39	0	8	0	31	15	8	2	26	58	0	6	68	91	46	2	0	0.1177	0.071	0.021	0.0803	0	0.0151	0	0.069	0.0255	0.0165	0.0038	0.0516	0.1324	0	0.0145	0.0912	0.1104	0.1062	0.0054	0
Bacteria;Firmicutes;Clostridia;Clostridiales;Ruminococcaceae;PAC000661_g;HQ779892_s	HQ779892_s	83	0	0	0	0	0	0	5	0	6	0	0	0	0	0	0	1	0	0	0	0.1526	0	0	0	0	0	0	0.0111	0	0.0124	0	0	0	0	0	0	0.0012	0	0	0
Bacteria;Firmicutes;Clostridia;Clostridiales;Christensenellaceae;PAC001207_g;HQ780140_s	HQ780140_s	0	0	0	0	2	1	0	5	0	0	0	0	1	0	0	0	2	0	0	0	0	0	0	0	0.004	0.0019	0	0.0111	0	0	0	0	0.0023	0	0	0	0.0024	0	0	0
Bacteria;Firmicutes;Clostridia;Clostridiales;Lachnospiraceae;PAC001588_g;HQ785453_s	HQ785453_s	0	0	0	0	0	2	0	0	0	0	0	0	0	0	0	0	0	0	0	0	0	0	0	0	0	0.0038	0	0	0	0	0	0	0	0	0	0	0	0	0	0
Bacteria;Firmicutes;Clostridia;Clostridiales;Lachnospiraceae;Clostridium_g24;HQ798646_s	HQ798646_s	0	0	0	2	0	0	0	0	0	0	0	0	0	0	0	0	0	0	0	0	0	0	0	0.0041	0	0	0	0	0	0	0	0	0	0	0	0	0	0	0	0
Bacteria;Firmicutes;Clostridia;Clostridiales;Ruminococcaceae;Agathobaculum;HQ821334_s	HQ821334_s	9	0	0	0	0	0	1	1	16	0	0	0	0	7	0	0	0	0	0	5	0.0165	0	0	0	0	0	0.002	0.0022	0.0271	0	0	0	0	0.0179	0	0	0	0	0	0.0101
Bacteria;Proteobacteria;Gammaproteobacteria;Pasteurellales;Pasteurellaceae;Haemophilus;Haemophilus parainfluenzae group	Haemophilus parainfluenzae group	0	3	0	0	0	0	0	0	0	0	0	0	0	0	0	0	0	0	0	0	0	0.0071	0	0	0	0	0	0	0	0	0	0	0	0	0	0	0	0	0	0
Bacteria;Firmicutes;Clostridia;Clostridiales;Ruminococcaceae;Harryflintia;Harryflintia_uc	Harryflintia_uc	4	1	0	0	3	0	0	0	2	0	0	3	5	2	0	0	0	1	0	0	0.0074	0.0024	0	0	0.006	0	0	0	0.0034	0	0	0.006	0.0114	0.0051	0	0	0	0.0023	0	0
Bacteria;Firmicutes;Erysipelotrichi;Erysipelotrichales;Erysipelotrichaceae;Holdemanella;Holdemanella biformis	Holdemanella biformis	0	0	0	0	0	0	0	0	0	0	0	0	0	0	0	0	4	0	0	0	0	0	0	0	0	0	0	0	0	0	0	0	0	0	0	0	0.0049	0	0	0
Bacteria;Firmicutes;Erysipelotrichi;Erysipelotrichales;Erysipelotrichaceae;Holdemania;Holdemania filiformis group	Holdemania filiformis group	0	0	0	0	0	3	0	0	0	1	0	0	0	0	1	0	0	0	0	0	0	0	0	0	0	0.0057	0	0	0	0.0021	0	0	0	0	0.0024	0	0	0	0	0
Bacteria;Firmicutes;Erysipelotrichi;Erysipelotrichales;Erysipelotrichaceae;Holdemania;Holdemania massiliensis	Holdemania massiliensis	0	0	0	0	0	19	0	23	0	0	0	0	1	0	0	0	23	0	0	0	0	0	0	0	0	0.036	0	0.0512	0	0	0	0	0.0023	0	0	0	0.0279	0	0	0
Bacteria;Firmicutes;Clostridia;Clostridiales;Peptostreptococcaceae;Intestinibacter;Intestinibacter bartlettii	Intestinibacter bartlettii	0	0	0	0	0	0	1	0	0	0	2	0	0	0	0	0	0	0	0	0	0	0	0	0	0	0	0.002	0	0	0	0.0038	0	0	0	0	0	0	0	0	0
Bacteria;Firmicutes;Clostridia;Clostridiales;Ruminococcaceae;Pseudoflavonifractor;Intestinimonas butyriciproducens	Intestinimonas butyriciproducens	0	0	0	0	0	0	1	2	0	0	0	0	0	1	0	0	0	0	0	0	0	0	0	0	0	0	0.002	0.0044	0	0	0	0	0	0.0026	0	0	0	0	0	0
Bacteria;Firmicutes;Clostridia;Clostridiales;Ruminococcaceae;Ruminococcus;JAGT_s group	JAGT_s group	0	0	16	0	0	0	9	0	0	0	9	0	0	0	0	0	0	0	0	0	0	0	0.0306	0	0	0	0.0182	0	0	0	0.0173	0	0	0	0	0	0	0	0	0
Bacteria;Bacteroidetes;Bacteroidia;Bacteroidales;Rikenellaceae;Alistipes;JF081394_s	JF081394_s	17	22	26	8	36	33	127	125	39	5	39	22	142	106	11	6	85	29	37	24	0.0313	0.0521	0.0497	0.0165	0.0725	0.0625	0.2575	0.278	0.0662	0.0103	0.0748	0.0436	0.3243	0.2712	0.0266	0.008	0.1031	0.0669	0.1005	0.0485
Bacteria;Firmicutes;Clostridia;Clostridiales;Ruminococcaceae;PAC000661_g;JF093362_s	JF093362_s	28	9	0	1	0	0	9	0	8	1	14	28	0	0	28	46	2	4	10	11	0.0515	0.0213	0	0.0021	0	0	0.0182	0	0.0136	0.0021	0.0269	0.0555	0	0	0.0677	0.0617	0.0024	0.0092	0.0272	0.0222
Bacteria;Firmicutes;Clostridia;Clostridiales;Ruminococcaceae;HM124225_g;JF161198_s	JF161198_s	0	0	0	0	3	0	0	0	0	0	0	0	0	0	0	0	0	0	0	0	0	0	0	0	0.006	0	0	0	0	0	0	0	0	0	0	0	0	0	0	0
Bacteria;Firmicutes;Clostridia;Clostridiales;Lachnospiraceae;JPZU_g;JPZU_g_uc	JPZU_g_uc	0	0	0	2	0	0	0	0	0	0	0	0	0	0	0	0	0	0	0	0	0	0	0	0.0041	0	0	0	0	0	0	0	0	0	0	0	0	0	0	0	0
Bacteria;Firmicutes;Clostridia;Clostridiales;Lachnospiraceae;Eubacterium_g6;JQ083736_s	JQ083736_s	0	0	1	9	0	0	1	0	0	0	0	0	0	0	0	0	0	0	0	0	0	0	0.0019	0.0185	0	0	0.002	0	0	0	0	0	0	0	0	0	0	0	0	0
Bacteria;Tenericutes;Mollicutes;PAC001057_o;PAC001057_f;PAC001108_g;JQ083746_s	JQ083746_s	0	0	0	0	0	0	0	0	0	0	2	0	0	0	0	0	0	0	0	0	0	0	0	0	0	0	0	0	0	0	0.0038	0	0	0	0	0	0	0	0	0
Bacteria;Firmicutes;Clostridia;Clostridiales;Ruminococcaceae;PAC000661_g;JQ084169_s	JQ084169_s	0	0	0	0	1	57	10	0	19	36	0	0	104	3	0	14	0	0	0	0	0	0	0	0	0.002	0.1079	0.0203	0	0.0322	0.0742	0	0	0.2375	0.0077	0	0.0188	0	0	0	0
Bacteria;Firmicutes;Clostridia;Clostridiales;Ruminococcaceae;JQ084194_g;JQ084194_g_uc	JQ084194_g_uc	0	0	0	0	0	0	0	0	0	0	0	0	0	0	2	0	0	10	3	0	0	0	0	0	0	0	0	0	0	0	0	0	0	0	0.0048	0	0	0.0231	0.0081	0
Bacteria;Firmicutes;Clostridia;Clostridiales;Ruminococcaceae;JQ084194_g;JQ084194_s	JQ084194_s	37	43	21	39	83	43	46	44	40	18	16	44	130	74	61	61	29	69	10	22	0.068	0.1018	0.0401	0.0803	0.1672	0.0814	0.0933	0.0979	0.0679	0.0371	0.0307	0.0873	0.2969	0.1893	0.1475	0.0818	0.0352	0.1593	0.0272	0.0444
Bacteria;Firmicutes;Clostridia;Clostridiales;Christensenellaceae;PAC001360_g;JQ084300_s	JQ084300_s	0	2	0	0	0	0	3	0	1	3	0	0	0	8	4	3	0	3	1	0	0	0.0047	0	0	0	0	0.0061	0	0.0017	0.0062	0	0	0	0.0205	0.0097	0.004	0	0.0069	0.0027	0
Bacteria;Firmicutes;Clostridia;Clostridiales;Christensenellaceae;PAC001440_g;JQ084889_s	JQ084889_s	0	2	0	0	0	0	4	0	3	0	0	0	0	3	0	0	0	0	0	0	0	0.0047	0	0	0	0	0.0081	0	0.0051	0	0	0	0	0.0077	0	0	0	0	0	0
Bacteria;Firmicutes;Clostridia;Clostridiales;Ruminococcaceae;PAC000661_g;JQ191091_s	JQ191091_s	1	0	0	0	0	0	0	0	0	0	0	4	0	0	3	0	2	0	0	0	0.0018	0	0	0	0	0	0	0	0	0	0	0.0079	0	0	0.0073	0	0.0024	0	0	0
Bacteria;Firmicutes;Clostridia;Clostridiales;Ruminococcaceae;DQ777889_g;JQ191131_s	JQ191131_s	0	0	0	0	0	0	0	0	0	0	0	0	1	0	0	0	0	0	0	0	0	0	0	0	0	0	0	0	0	0	0	0	0.0023	0	0	0	0	0	0	0
Bacteria;Firmicutes;Clostridia;Clostridiales;Peptostreptococcaceae;Romboutsia;JQ456046_s	JQ456046_s	0	0	0	0	0	0	0	0	0	1	0	0	0	0	0	0	0	0	0	0	0	0	0	0	0	0	0	0	0	0.0021	0	0	0	0	0	0	0	0	0	0
Bacteria;Firmicutes;Bacilli;Lactobacillales;Lactobacillaceae;Lactobacillus;JQ809688_s	JQ809688_s	0	0	0	0	0	0	0	0	0	0	0	0	0	0	0	0	0	0	0	3	0	0	0	0	0	0	0	0	0	0	0	0	0	0	0	0	0	0	0	0.0061
Bacteria;Firmicutes;Clostridia;Clostridiales;Lachnospiraceae;JX095860_g;JX095860_g_uc	JX095860_g_uc	0	0	0	0	0	0	0	0	0	0	0	0	0	0	0	0	0	0	0	4	0	0	0	0	0	0	0	0	0	0	0	0	0	0	0	0	0	0	0	0.0081
Bacteria;Firmicutes;Clostridia;Clostridiales;Dehalobacterium_f;PAC000745_g;JX096085_s	JX096085_s	0	0	0	0	0	0	0	0	0	0	0	0	0	0	0	0	1	0	0	0	0	0	0	0	0	0	0	0	0	0	0	0	0	0	0	0	0.0012	0	0	0
Bacteria;Firmicutes;Clostridia;Clostridiales;Lachnospiraceae;Blautia;JX198565_s	JX198565_s	313	194	64	735	422	600	62	504	254	1266	115	258	744	33	167	588	135	299	22	27	0.5755	0.4594	0.1223	1.5125	0.8502	1.1355	0.1257	1.121	0.431	2.6078	0.2207	0.5118	1.6989	0.0844	0.4038	0.7888	0.1638	0.6902	0.0597	0.0545
Bacteria;Firmicutes;Clostridia;Clostridiales;Ruminococcaceae;AB264065_g;JX198627_s	JX198627_s	3	5	0	2	3	5	1	0	1	0	1	1	6	0	2	0	0	0	2	2	0.0055	0.0118	0	0.0041	0.006	0.0095	0.002	0	0.0017	0	0.0019	0.002	0.0137	0	0.0048	0	0	0	0.0054	0.004
Bacteria;Firmicutes;Clostridia;Clostridiales;Lachnospiraceae;PAC001118_g;JX198629_s	JX198629_s	0	0	1	0	4	3	36	0	1	0	0	13	0	0	42	3	6	0	1	4	0	0	0.0019	0	0.0081	0.0057	0.073	0	0.0017	0	0	0.0258	0	0	0.1016	0.004	0.0073	0	0.0027	0.0081
Bacteria;Firmicutes;Clostridia;Clostridiales;Ruminococcaceae;JX198636_g;JX198636_s	JX198636_s	0	0	0	0	0	4	4	1	3	0	4	0	8	12	5	6	3	7	5	0	0	0	0	0	0	0.0076	0.0081	0.0022	0.0051	0	0.0077	0	0.0183	0.0307	0.0121	0.008	0.0036	0.0162	0.0136	0
Bacteria;Firmicutes;Clostridia;Clostridiales;Ruminococcaceae;PAC000661_g;JX198648_s	JX198648_s	20	0	1	4	0	8	7	0	1	0	10	28	23	2	27	35	0	7	8	19	0.0368	0	0.0019	0.0082	0	0.0151	0.0142	0	0.0017	0	0.0192	0.0555	0.0525	0.0051	0.0653	0.0469	0	0.0162	0.0217	0.0384
Bacteria;Firmicutes;Clostridia;Clostridiales;Lachnospiraceae;Hungatella;JX406495_s	JX406495_s	0	0	0	0	0	0	0	0	0	0	0	0	0	0	0	0	1	0	0	0	0	0	0	0	0	0	0	0	0	0	0	0	0	0	0	0	0.0012	0	0	0
Bacteria;Firmicutes;Bacilli;Bacillales;Staphylococcaceae;Jeotgalicoccus;Jeotgalicoccus halotolerans group	Jeotgalicoccus halotolerans group	0	0	0	0	0	0	0	0	0	0	0	0	13	7	0	0	0	0	0	0	0	0	0	0	0	0	0	0	0	0	0	0	0.0297	0.0179	0	0	0	0	0	0
Bacteria;Firmicutes;Clostridia;Clostridiales;Lachnospiraceae;KE159605_g;KB822463_s	KB822463_s	0	0	0	1	0	0	0	0	0	0	0	0	3	0	0	0	0	0	2	0	0	0	0	0.0021	0	0	0	0	0	0	0	0	0.0069	0	0	0	0	0	0.0054	0
Bacteria;Tenericutes;Mollicutes;PAC001057_o;PAC001057_f;PAC001108_g;KC162960_s	KC162960_s	0	0	249	206	0	0	46	0	0	0	0	66	177	83	48	2	5	40	29	19	0	0	0.4757	0.4239	0	0	0.0933	0	0	0	0	0.1309	0.4042	0.2124	0.1161	0.0027	0.0061	0.0923	0.0787	0.0384
Bacteria;Firmicutes;Clostridia;Clostridiales;Ruminococcaceae;Sporobacter;KC163023_s	KC163023_s	2	1	21	21	0	0	0	0	2	0	29	13	0	2	2	31	9	3	2	6	0.0037	0.0024	0.0401	0.0432	0	0	0	0	0.0034	0	0.0556	0.0258	0	0.0051	0.0048	0.0416	0.0109	0.0069	0.0054	0.0121
Bacteria;Firmicutes;Clostridia;Clostridiales;Lachnospiraceae;KC163045_g;KC163045_g_uc	KC163045_g_uc	0	0	0	0	0	0	0	0	0	0	0	0	0	0	5	0	0	0	2	0	0	0	0	0	0	0	0	0	0	0	0	0	0	0	0.0121	0	0	0	0.0054	0
Bacteria;Firmicutes;Clostridia;Clostridiales;Lachnospiraceae;KE159538_g;KE159538_g_uc	KE159538_g_uc	143	8	1	101	0	9	4	0	0	0	4	0	0	3	0	0	0	0	0	0	0.2629	0.0189	0.0019	0.2078	0	0.017	0.0081	0	0	0	0.0077	0	0	0.0077	0	0	0	0	0	0
Bacteria;Firmicutes;Clostridia;Clostridiales;Lachnospiraceae;KE159538_g;KE159538_s	KE159538_s	124	15	5	49	3	14	0	0	0	0	0	0	0	0	0	0	0	0	0	0	0.228	0.0355	0.0096	0.1008	0.006	0.0265	0	0	0	0	0	0	0	0	0	0	0	0	0	0
Bacteria;Firmicutes;Clostridia;Clostridiales;Lachnospiraceae;KE159571_g;KE159571_g_uc	KE159571_g_uc	103	44	28	10	83	277	115	22	5	9	16	46	14	62	148	165	22	10	2	99	0.1894	0.1042	0.0535	0.0206	0.1672	0.5242	0.2332	0.0489	0.0085	0.0185	0.0307	0.0913	0.032	0.1586	0.3579	0.2213	0.0267	0.0231	0.0054	0.2
Bacteria;Firmicutes;Clostridia;Clostridiales;Lachnospiraceae;KE159571_g;KE159571_s	KE159571_s	0	0	0	0	0	0	0	0	0	0	0	0	0	1	0	0	0	0	0	0	0	0	0	0	0	0	0	0	0	0	0	0	0	0.0026	0	0	0	0	0	0
Bacteria;Firmicutes;Clostridia;Clostridiales;Lachnospiraceae;KE159600_g;KE159600_g_uc	KE159600_g_uc	0	0	0	0	0	0	0	0	0	0	0	0	0	2	0	0	0	0	0	0	0	0	0	0	0	0	0	0	0	0	0	0	0	0.0051	0	0	0	0	0	0
Bacteria;Firmicutes;Clostridia;Clostridiales;Lachnospiraceae;KE159600_g;KE159600_s	KE159600_s	0	0	0	0	0	0	0	0	0	1	3	0	0	0	0	0	0	0	0	0	0	0	0	0	0	0	0	0	0	0.0021	0.0058	0	0	0	0	0	0	0	0	0
Bacteria;Firmicutes;Clostridia;Clostridiales;Lachnospiraceae;KE159605_g;KE159605_g_uc	KE159605_g_uc	24	0	9	7	11	11	0	5	10	8	8	13	12	2	0	16	5	11	0	4	0.0441	0	0.0172	0.0144	0.0222	0.0208	0	0.0111	0.017	0.0165	0.0154	0.0258	0.0274	0.0051	0	0.0215	0.0061	0.0254	0	0.0081
Bacteria;Firmicutes;Clostridia;Clostridiales;Lachnospiraceae;KE159605_g;KE159605_s	KE159605_s	90	0	3	4	10	5	2	6	11	9	8	66	3	22	12	25	1	1	0	20	0.1655	0	0.0057	0.0082	0.0201	0.0095	0.0041	0.0133	0.0187	0.0185	0.0154	0.1309	0.0069	0.0563	0.029	0.0335	0.0012	0.0023	0	0.0404
Bacteria;Firmicutes;Clostridia;Clostridiales;Lachnospiraceae;KE159628_g;KE159628_s	KE159628_s	10	0	0	20	26	8	30	0	26	0	2	0	0	22	34	135	2	12	27	0	0.0184	0	0	0.0412	0.0524	0.0151	0.0608	0	0.0441	0	0.0038	0	0	0.0563	0.0822	0.1811	0.0024	0.0277	0.0733	0
Bacteria;Firmicutes;Clostridia;Clostridiales;Lachnospiraceae;KE159571_g;KE159641_s	KE159641_s	29	0	0	0	0	0	1	0	0	0	0	30	0	3	1	4	0	0	0	0	0.0533	0	0	0	0	0	0.002	0	0	0	0	0.0595	0	0.0077	0.0024	0.0054	0	0	0	0
Bacteria;Firmicutes;Clostridia;Clostridiales;Ruminococcaceae;Anaerotruncus;KE159677_s	KE159677_s	2	0	0	0	0	0	0	0	0	0	0	0	0	0	0	0	0	0	0	0	0.0037	0	0	0	0	0	0	0	0	0	0	0	0	0	0	0	0	0	0	0
Bacteria;Firmicutes;Clostridia;Clostridiales;Ruminococcaceae;Oscillibacter;KE159714_s group	KE159714_s group	93	1	20	113	48	9	6	26	56	9	7	121	93	21	43	154	73	14	32	25	0.171	0.0024	0.0382	0.2325	0.0967	0.017	0.0122	0.0578	0.095	0.0185	0.0134	0.24	0.2124	0.0537	0.104	0.2066	0.0885	0.0323	0.0869	0.0505
Bacteria;Firmicutes;Clostridia;Clostridiales;Lachnospiraceae;Clostridium_g21;KE159781_s	KE159781_s	7	23	8	3	27	9	8	12	24	22	2	1	8	0	6	0	0	4	0	0	0.0129	0.0545	0.0153	0.0062	0.0544	0.017	0.0162	0.0267	0.0407	0.0453	0.0038	0.002	0.0183	0	0.0145	0	0	0.0092	0	0
Bacteria;Firmicutes;Clostridia;Clostridiales;Lachnospiraceae;KE159797_g;KE159797_g_uc	KE159797_g_uc	214	35	0	18	22	7	19	48	13	18	7	9	60	55	0	7	5	5	0	12	0.3935	0.0829	0	0.037	0.0443	0.0132	0.0385	0.1068	0.0221	0.0371	0.0134	0.0179	0.137	0.1407	0	0.0094	0.0061	0.0115	0	0.0242
Bacteria;Firmicutes;Clostridia;Clostridiales;Lachnospiraceae;KE159797_g;KE159797_s	KE159797_s	110	16	4	55	36	5	26	27	26	14	3	39	18	19	2	25	8	6	5	5	0.2022	0.0379	0.0076	0.1132	0.0725	0.0095	0.0527	0.0601	0.0441	0.0288	0.0058	0.0774	0.0411	0.0486	0.0048	0.0335	0.0097	0.0139	0.0136	0.0101
Bacteria;Firmicutes;Clostridia;Clostridiales;Lachnospiraceae;KE159810_g;KE159810_g_uc	KE159810_g_uc	0	4	8	11	0	0	0	12	0	0	0	10	0	0	0	0	0	0	0	0	0	0.0095	0.0153	0.0226	0	0	0	0.0267	0	0	0	0.0198	0	0	0	0	0	0	0	0
Bacteria;Firmicutes;Clostridia;Clostridiales;Lachnospiraceae;Eisenbergiella;KE992700_s	KE992700_s	0	0	0	0	0	2	2	0	0	0	0	0	0	0	0	0	0	0	0	0	0	0	0	0	0	0.0038	0.0041	0	0	0	0	0	0	0	0	0	0	0	0	0
Bacteria;Firmicutes;Clostridia;Clostridiales;Ruminococcaceae;KE993550_g;KE993550_s	KE993550_s	0	11	0	4	2	5	0	0	0	3	7	2	1	2	0	7	0	1	0	3	0	0.026	0	0.0082	0.004	0.0095	0	0	0	0.0062	0.0134	0.004	0.0023	0.0051	0	0.0094	0	0.0023	0	0.0061
Bacteria;Firmicutes;Clostridia;Clostridiales;Ruminococcaceae;Pseudoflavonifractor;KI535319_s	KI535319_s	22	8	3	25	6	2	6	4	14	5	2	12	9	8	11	2	5	5	2	3	0.0404	0.0189	0.0057	0.0514	0.0121	0.0038	0.0122	0.0089	0.0238	0.0103	0.0038	0.0238	0.0206	0.0205	0.0266	0.0027	0.0061	0.0115	0.0054	0.0061
Bacteria;Firmicutes;Clostridia;Clostridiales;Lachnospiraceae;Kineothrix;Kineothrix alysoides	Kineothrix alysoides	5	1	0	5	0	3	0	0	0	0	0	0	0	0	0	0	0	0	0	0	0.0092	0.0024	0	0.0103	0	0.0057	0	0	0	0	0	0	0	0	0	0	0	0	0	0
Bacteria;Firmicutes;Clostridia;Clostridiales;Lachnospiraceae;Kineothrix;Kineothrix_uc	Kineothrix_uc	17	2	0	2	0	2	0	0	0	0	0	4	0	0	0	0	0	3	0	2	0.0313	0.0047	0	0.0041	0	0.0038	0	0	0	0	0	0.0079	0	0	0	0	0	0.0069	0	0.004
Bacteria;Proteobacteria;Betaproteobacteria;Burkholderiales;Comamonadaceae;Kinneretia;Kinneretia asaccharophila	Kinneretia asaccharophila	0	0	0	1	0	0	0	0	0	0	0	0	0	0	0	0	0	0	0	0	0	0	0	0.0021	0	0	0	0	0	0	0	0	0	0	0	0	0	0	0	0
Bacteria;Proteobacteria;Alphaproteobacteria;Rhodospirillales;Rhodospirillaceae;LARJ_g;LARJ_s	LARJ_s	0	0	0	3	0	0	0	0	0	0	0	0	0	0	0	1	0	0	0	0	0	0	0	0.0062	0	0	0	0	0	0	0	0	0	0	0	0.0013	0	0	0	0
Bacteria;Firmicutes;Clostridia;Clostridiales;Lachnospiraceae;LLKB_g;LLKB_g_uc	LLKB_g_uc	47	6	0	3	2	1	10	22	9	1	5	6	2	29	50	2	0	11	0	0	0.0864	0.0142	0	0.0062	0.004	0.0019	0.0203	0.0489	0.0153	0.0021	0.0096	0.0119	0.0046	0.0742	0.1209	0.0027	0	0.0254	0	0
Bacteria;Firmicutes;Clostridia;Clostridiales;Ruminococcaceae;Pseudoflavonifractor;LN866274_s	LN866274_s	0	5	0	4	0	2	3	2	1	0	0	3	0	2	0	2	3	0	0	0	0	0.0118	0	0.0082	0	0.0038	0.0061	0.0044	0.0017	0	0	0.006	0	0.0051	0	0.0027	0.0036	0	0	0
Bacteria;Firmicutes;Clostridia;Clostridiales;Ruminococcaceae;LN868538_g;LN868538_g_uc	LN868538_g_uc	3	0	0	0	0	2	0	0	3	0	0	0	2	0	0	3	0	0	0	0	0.0055	0	0	0	0	0.0038	0	0	0.0051	0	0	0	0.0046	0	0	0.004	0	0	0	0
Bacteria;Firmicutes;Clostridia;Clostridiales;Clostridiaceae;Clostridium;LN879468_s	LN879468_s	0	0	0	0	0	47	0	0	0	0	0	3	0	0	0	0	0	0	0	0	0	0	0	0	0	0.0889	0	0	0	0	0	0.006	0	0	0	0	0	0	0	0
Bacteria;Firmicutes;Clostridia;Clostridiales;Lachnospiraceae;Blautia;LN913006_s group	LN913006_s group	0	0	0	0	1	0	0	0	0	0	0	0	0	0	0	0	0	0	0	0	0	0	0	0	0.002	0	0	0	0	0	0	0	0	0	0	0	0	0	0	0
Bacteria;Firmicutes;Clostridia;Clostridiales;Lachnospiraceae;Blautia;LT635469_s	LT635469_s	0	0	0	0	0	0	0	0	0	0	0	0	0	0	0	0	0	6	0	0	0	0	0	0	0	0	0	0	0	0	0	0	0	0	0	0	0	0.0139	0	0
Bacteria;Firmicutes;Clostridia;Clostridiales;Lachnospiraceae;Blautia;LT635539_s group	LT635539_s group	0	0	0	0	0	0	0	0	0	0	0	0	0	0	0	2	0	0	0	0	0	0	0	0	0	0	0	0	0	0	0	0	0	0	0	0.0027	0	0	0	0
Bacteria;Firmicutes;Clostridia;Clostridiales;Lachnospiraceae;Eubacterium_g5;LT907848_s	LT907848_s	0	0	0	0	1	0	0	1	0	0	0	0	0	0	3	0	5	0	0	0	0	0	0	0	0.002	0	0	0.0022	0	0	0	0	0	0	0.0073	0	0.0061	0	0	0
Bacteria;Firmicutes;Clostridia;Clostridiales;Lachnospiraceae;Lachnospira;Lachnospira pectinoschiza	Lachnospira pectinoschiza	8	4	0	0	0	0	0	0	0	0	0	4	0	0	0	0	0	0	0	0	0.0147	0.0095	0	0	0	0	0	0	0	0	0	0.0079	0	0	0	0	0	0	0	0
Bacteria;Firmicutes;Clostridia;Clostridiales;Lachnospiraceae;Lachnospira;Lachnospira_uc	Lachnospira_uc	10	19	24	0	2	19	3	56	59	7	27	48	51	7	30	47	20	9	29	4	0.0184	0.045	0.0458	0	0.004	0.036	0.0061	0.1246	0.1001	0.0144	0.0518	0.0952	0.1165	0.0179	0.0725	0.063	0.0243	0.0208	0.0787	0.0081
Bacteria;Firmicutes;Bacilli;Lactobacillales;Lactobacillaceae;Lactobacillus;Lactobacillus amylolyticus	Lactobacillus amylolyticus	0	0	1	0	0	0	0	0	0	0	0	0	0	0	0	0	0	0	0	0	0	0	0.0019	0	0	0	0	0	0	0	0	0	0	0	0	0	0	0	0	0
Bacteria;Firmicutes;Bacilli;Lactobacillales;Lactobacillaceae;Lactobacillus;Lactobacillus apis	Lactobacillus apis	0	0	0	0	0	0	0	1	0	0	0	0	0	0	0	0	0	0	0	0	0	0	0	0	0	0	0	0.0022	0	0	0	0	0	0	0	0	0	0	0	0
Bacteria;Firmicutes;Bacilli;Lactobacillales;Lactobacillaceae;Lactobacillus;Lactobacillus gasseri group	Lactobacillus gasseri group	386	367	1225	441	1511	100	719	614	1479	1621	336	493	382	737	2917	488	1086	160	1000	805	0.7097	0.8691	2.3401	0.9075	3.0441	0.1893	1.4579	1.3657	2.5096	3.3391	0.6447	0.978	0.8723	1.8857	7.0541	0.6546	1.3173	0.3694	2.7153	1.6261
Bacteria;Firmicutes;Bacilli;Lactobacillales;Lactobacillaceae;Lactobacillus;Lactobacillus helsingborgensis	Lactobacillus helsingborgensis	0	0	0	0	0	0	1	0	0	0	0	0	0	0	0	0	0	0	0	0	0	0	0	0	0	0	0.002	0	0	0	0	0	0	0	0	0	0	0	0	0
Bacteria;Firmicutes;Bacilli;Lactobacillales;Lactobacillaceae;Lactobacillus;Lactobacillus intestinalis	Lactobacillus intestinalis	1198	1312	8233	1267	2556	1270	6961	4218	15514	1208	8709	3775	1380	6415	1292	2913	11187	3908	1007	14385	2.2027	3.1069	15.7274	2.6073	5.1494	2.4035	14.1145	9.3817	26.3248	2.4884	16.7111	7.4886	3.1513	16.4138	3.1244	3.9075	13.5699	9.0217	2.7343	29.0571
Bacteria;Firmicutes;Bacilli;Lactobacillales;Lactobacillaceae;Lactobacillus;Lactobacillus melliventris	Lactobacillus melliventris	0	0	0	0	0	0	0	0	1	0	0	0	0	0	0	0	0	0	0	0	0	0	0	0	0	0	0	0	0.0017	0	0	0	0	0	0	0	0	0	0	0
Bacteria;Firmicutes;Bacilli;Lactobacillales;Lactobacillaceae;Lactobacillus;Lactobacillus murinus group	Lactobacillus murinus group	1157	125	16	493	363	1422	134	89	88	457	19	211	958	75	823	204	14	125	34	4	2.1273	0.296	0.0306	1.0145	0.7313	2.6911	0.2717	0.198	0.1493	0.9414	0.0365	0.4186	2.1876	0.1919	1.9902	0.2736	0.017	0.2886	0.0923	0.0081
Bacteria;Firmicutes;Bacilli;Lactobacillales;Lactobacillaceae;Lactobacillus;Lactobacillus paracasei group	Lactobacillus paracasei group	0	0	0	0	2	1	4	4	2	4	2	8	4	11	3	9	20	4	0	16	0	0	0	0	0.004	0.0019	0.0081	0.0089	0.0034	0.0082	0.0038	0.0159	0.0091	0.0281	0.0073	0.0121	0.0243	0.0092	0	0.0323
Bacteria;Firmicutes;Bacilli;Lactobacillales;Lactobacillaceae;Lactobacillus;Lactobacillus reuteri group	Lactobacillus reuteri group	1515	1109	1627	782	1875	799	1610	2412	4071	1789	917	607	591	1073	2386	1108	1703	1251	1755	3896	2.7855	2.6262	3.108	1.6093	3.7774	1.5121	3.2645	5.3648	6.9078	3.6852	1.7596	1.2041	1.3496	2.7454	5.77	1.4863	2.0657	2.8879	4.7654	7.8698
Bacteria;Firmicutes;Bacilli;Lactobacillales;Lactobacillaceae;Lactobacillus;Lactobacillus rodentium	Lactobacillus rodentium	0	0	0	0	0	0	0	0	0	0	0	0	0	0	0	0	0	0	0	1	0	0	0	0	0	0	0	0	0	0	0	0	0	0	0	0	0	0	0	0.002
Bacteria;Firmicutes;Bacilli;Lactobacillales;Lactobacillaceae;Lactobacillus;Lactobacillus ruminis	Lactobacillus ruminis	0	0	0	0	0	0	0	0	0	0	0	0	0	0	0	0	0	11	0	0	0	0	0	0	0	0	0	0	0	0	0	0	0	0	0	0	0	0.0254	0	0
Bacteria;Firmicutes;Bacilli;Lactobacillales;Lactobacillaceae;Lactobacillus;Lactobacillus satsumensis	Lactobacillus satsumensis	0	0	0	0	0	0	0	0	0	0	0	0	0	0	1	0	0	0	0	0	0	0	0	0	0	0	0	0	0	0	0	0	0	0	0.0024	0	0	0	0	0
Bacteria;Firmicutes;Bacilli;Lactobacillales;Lactobacillaceae;Lactobacillus;Lactobacillus vaginalis	Lactobacillus vaginalis	0	3	0	0	1	0	2	3	3	0	1	0	1	1	1	1	0	0	0	2	0	0.0071	0	0	0.002	0	0.0041	0.0067	0.0051	0	0.0019	0	0.0023	0.0026	0.0024	0.0013	0	0	0	0.004
Bacteria;Firmicutes;Bacilli;Lactobacillales;Lactobacillaceae;Lactobacillus;Lactobacillus_uc	Lactobacillus_uc	2	0	0	3	0	1	1	3	5	0	1	0	0	3	12	0	4	10	5	16	0.0037	0	0	0.0062	0	0.0019	0.002	0.0067	0.0085	0	0.0019	0	0	0.0077	0.029	0	0.0049	0.0231	0.0136	0.0323
Bacteria;Firmicutes;Bacilli;Lactobacillales;Streptococcaceae;Lactococcus;Lactococcus garvieae group	Lactococcus garvieae group	2	7	1	29	1	4	3	17	0	6	0	5	1	0	1	0	6	9	14	0	0.0037	0.0166	0.0019	0.0597	0.002	0.0076	0.0061	0.0378	0	0.0124	0	0.0099	0.0023	0	0.0024	0	0.0073	0.0208	0.038	0
Bacteria;Firmicutes;Bacilli;Lactobacillales;Streptococcaceae;Lactococcus;Lactococcus lactis group	Lactococcus lactis group	0	0	0	0	0	0	0	0	0	0	0	1	0	0	0	0	0	0	0	0	0	0	0	0	0	0	0	0	0	0	0	0.002	0	0	0	0	0	0	0	0
Bacteria;Firmicutes;Bacilli;Lactobacillales;Streptococcaceae;Lactococcus;Lactococcus_uc	Lactococcus_uc	2	0	0	8	0	0	0	4	0	0	0	0	0	0	0	0	0	2	5	0	0.0037	0	0	0.0165	0	0	0	0.0089	0	0	0	0	0	0	0	0	0	0.0046	0.0136	0
Bacteria;Firmicutes;Clostridia;Clostridiales;Lachnospiraceae;Lactonifactor;Lactonifactor_uc	Lactonifactor_uc	0	0	0	0	0	0	0	0	0	0	0	0	0	0	2	3	11	5	8	0	0	0	0	0	0	0	0	0	0	0	0	0	0	0	0.0048	0.004	0.0133	0.0115	0.0217	0
Bacteria;Firmicutes;Erysipelotrichi;Erysipelotrichales;Erysipelotrichaceae;Coprobacillus;Longibaculum muris group	Longibaculum muris group	0	0	0	0	0	0	0	15	0	0	0	0	0	0	0	0	0	0	0	0	0	0	0	0	0	0	0	0.0334	0	0	0	0	0	0	0	0	0	0	0	0
Bacteria;Firmicutes;Erysipelotrichi;Erysipelotrichales;Erysipelotrichaceae;Longicatena;Longicatena caecimuris	Longicatena caecimuris	3	0	0	0	6	5	0	5	8	1	0	0	2	0	1	1	0	0	0	0	0.0055	0	0	0	0.0121	0.0095	0	0.0111	0.0136	0.0021	0	0	0.0046	0	0.0024	0.0013	0	0	0	0
Bacteria;Firmicutes;Erysipelotrichi;Erysipelotrichales;Erysipelotrichaceae;Longicatena;Longicatena_uc	Longicatena_uc	0	0	0	0	0	0	0	3	0	5	0	0	0	0	0	21	28	0	0	0	0	0	0	0	0	0	0	0.0067	0	0.0103	0	0	0	0	0	0.0282	0.034	0	0	0
Bacteria;Firmicutes;Clostridia;Clostridiales;Lachnospiraceae;Marvinbryantia;Marvinbryantia formatexigens	Marvinbryantia formatexigens	0	0	0	0	0	2	0	0	0	0	0	0	0	0	0	0	1	0	0	0	0	0	0	0	0	0.0038	0	0	0	0	0	0	0	0	0	0	0.0012	0	0	0
Bacteria;Firmicutes;Clostridia;Clostridiales;Lachnospiraceae;Marvinbryantia;Marvinbryantia_uc	Marvinbryantia_uc	0	2	16	0	0	0	0	10	0	0	0	0	0	0	2	8	8	2	0	0	0	0.0047	0.0306	0	0	0	0	0.0222	0	0	0	0	0	0	0.0048	0.0107	0.0097	0.0046	0	0
Bacteria;Firmicutes;Negativicutes;Selenomonadales;Selenomonadaceae;Megamonas;Megamonas rupellensis group	Megamonas rupellensis group	0	0	0	0	0	0	0	0	0	0	0	0	0	0	0	0	0	0	3	0	0	0	0	0	0	0	0	0	0	0	0	0	0	0	0	0	0	0	0.0081	0
Bacteria;Firmicutes;Clostridia;Clostridiales;Ruminococcaceae;Monoglobus;Monoglobus pectinilyticus	Monoglobus pectinilyticus	0	0	0	0	0	0	0	0	0	0	0	0	0	0	1	0	0	0	0	0	0	0	0	0	0	0	0	0	0	0	0	0	0	0	0.0024	0	0	0	0	0
Bacteria;Deferribacteres;Deferribacteres_c;Deferribacterales;Deferribacteraceae;Mucispirillum;Mucispirillum schaedleri	Mucispirillum schaedleri	6	0	0	0	0	0	2	0	0	0	0	2	0	0	5	4	0	2	3	0	0.011	0	0	0	0	0	0.0041	0	0	0	0	0.004	0	0	0.0121	0.0054	0	0.0046	0.0081	0
Bacteria;Bacteroidetes;Bacteroidia;Bacteroidales;Muribaculaceae;Muribaculum;Muribaculum intestinale	Muribaculum intestinale	59	40	133	28	43	47	41	31	34	24	110	55	68	65	74	100	34	37	139	71	0.1085	0.0947	0.2541	0.0576	0.0866	0.0889	0.0831	0.069	0.0577	0.0494	0.2111	0.1091	0.1553	0.1663	0.179	0.1341	0.0412	0.0854	0.3774	0.1434
Bacteria;Bacteroidetes;Bacteroidia;Bacteroidales;Muribaculaceae;Muribaculum;Muribaculum_uc	Muribaculum_uc	0	0	0	0	0	0	0	0	0	0	0	0	0	0	140	7	3	58	201	53	0	0	0	0	0	0	0	0	0	0	0	0	0	0	0.3386	0.0094	0.0036	0.1339	0.5458	0.1071
Bacteria;Firmicutes;Clostridia;Clostridiales;Lachnospiraceae;Murimonas;Murimonas intestini	Murimonas intestini	2	0	0	6	0	0	1	3	0	0	2	0	0	0	2	6	4	0	2	0	0.0037	0	0	0.0123	0	0	0.002	0.0067	0	0	0.0038	0	0	0	0.0048	0.008	0.0049	0	0.0054	0
Bacteria;Firmicutes;Clostridia;Clostridiales;Lachnospiraceae;Murimonas;Murimonas_uc	Murimonas_uc	0	0	0	0	0	0	0	0	0	4	0	2	0	0	0	0	3	2	0	0	0	0	0	0	0	0	0	0	0	0.0082	0	0.004	0	0	0	0	0.0036	0.0046	0	0
Bacteria;Firmicutes;Clostridia;Clostridiales;Lachnospiraceae;Sellimonas;NFKJ_s	NFKJ_s	0	1	2	0	14	1	0	3	0	22	0	0	0	0	0	1	2	0	0	0	0	0.0024	0.0038	0	0.0282	0.0019	0	0.0067	0	0.0453	0	0	0	0	0	0.0013	0.0024	0	0	0
Bacteria;Firmicutes;Clostridia;Clostridiales;Lachnospiraceae;Frisingicoccus;NFLI_s group	NFLI_s group	0	0	0	0	4	0	0	0	0	0	0	0	0	0	0	0	0	0	0	0	0	0	0	0	0.0081	0	0	0	0	0	0	0	0	0	0	0	0	0	0	0
Bacteria;Firmicutes;Clostridia;Clostridiales;Ruminococcaceae;Pseudoflavonifractor;NFMA_s	NFMA_s	0	1	0	0	1	0	1	1	3	0	0	1	0	1	6	9	0	0	0	0	0	0.0024	0	0	0.002	0	0.002	0.0022	0.0051	0	0	0.002	0	0.0026	0.0145	0.0121	0	0	0	0
Bacteria;Firmicutes;Clostridia;Clostridiales;Ruminococcaceae;NHOC_g;NHOC_g_uc	NHOC_g_uc	0	0	2	3	6	953	6	88	9	168	0	0	75	1	2	34	190	646	3	0	0	0	0.0038	0.0062	0.0121	1.8036	0.0122	0.1957	0.0153	0.3461	0	0	0.1713	0.0026	0.0048	0.0456	0.2305	1.4913	0.0081	0
Bacteria;Firmicutes;Clostridia;Clostridiales;Ruminococcaceae;NHOC_g;NHOC_s	NHOC_s	0	0	0	0	1	19	0	2	0	5	0	0	3	0	0	0	1	9	0	0	0	0	0	0	0.002	0.036	0	0.0044	0	0.0103	0	0	0.0069	0	0	0	0.0012	0.0208	0	0
Bacteria;Firmicutes;Clostridia;Clostridiales;Ruminococcaceae;Neglecta;Neglecta timonensis	Neglecta timonensis	1	1	0	2	4	0	0	0	8	0	4	2	0	4	5	3	0	1	0	1	0.0018	0.0024	0	0.0041	0.0081	0	0	0	0.0136	0	0.0077	0.004	0	0.0102	0.0121	0.004	0	0.0023	0	0.002
Bacteria;Firmicutes;Clostridia;Clostridiales;Ruminococcaceae;Neglecta;Neglecta_uc	Neglecta_uc	0	0	0	0	0	0	0	0	0	0	0	0	0	0	0	0	0	0	0	2	0	0	0	0	0	0	0	0	0	0	0	0	0	0	0	0	0	0	0	0.004
Bacteria;Firmicutes;Clostridia;Clostridiales;Ruminococcaceae;Oscillibacter;Oscillibacter_uc	Oscillibacter_uc	117	12	0	182	17	39	8	9	3	5	31	8	18	6	30	6	27	11	6	15	0.2151	0.0284	0	0.3745	0.0342	0.0738	0.0162	0.02	0.0051	0.0103	0.0595	0.0159	0.0411	0.0154	0.0725	0.008	0.0328	0.0254	0.0163	0.0303
Bacteria;Firmicutes;Clostridia;Clostridiales;Lachnospiraceae;Clostridium_g24;PAC000183_s	PAC000183_s	0	0	0	0	0	0	0	0	0	0	0	1	0	0	0	0	0	0	0	0	0	0	0	0	0	0	0	0	0	0	0	0.002	0	0	0	0	0	0	0	0
Bacteria;Firmicutes;Clostridia;Clostridiales;Lachnospiraceae;Clostridium_g24;PAC000184_s	PAC000184_s	11	0	0	11	1	7	2	4	3	0	0	8	3	1	3	5	0	0	4	2	0.0202	0	0	0.0226	0.002	0.0132	0.0041	0.0089	0.0051	0	0	0.0159	0.0069	0.0026	0.0073	0.0067	0	0	0.0109	0.004
Bacteria;Bacteroidetes;Bacteroidia;Bacteroidales;Muribaculaceae;PAC000186_g;PAC000186_g_uc	PAC000186_g_uc	126	188	335	355	162	198	175	145	244	138	433	327	188	177	594	1277	545	392	673	388	0.2317	0.4452	0.6399	0.7305	0.3264	0.3747	0.3548	0.3225	0.414	0.2843	0.8309	0.6487	0.4293	0.4529	1.4364	1.713	0.6611	0.9049	1.8274	0.7837
Bacteria;Firmicutes;Clostridia;Clostridiales;Lachnospiraceae;PAC000194_g;PAC000194_s	PAC000194_s	0	0	0	0	0	0	0	0	0	0	0	0	0	0	0	0	0	2	0	0	0	0	0	0	0	0	0	0	0	0	0	0	0	0	0	0	0	0.0046	0	0
Bacteria;Firmicutes;Clostridia;Clostridiales;Lachnospiraceae;PAC000195_g;PAC000195_g_uc	PAC000195_g_uc	0	2	0	0	0	0	0	0	0	0	0	0	0	0	0	0	0	0	0	0	0	0.0047	0	0	0	0	0	0	0	0	0	0	0	0	0	0	0	0	0	0
Bacteria;Firmicutes;Clostridia;Clostridiales;Lachnospiraceae;PAC000195_g;PAC000195_s	PAC000195_s	2149	1486	179	222	1175	1420	38	1205	485	5174	2	3	480	2	47	196	532	211	9	33	3.9512	3.5189	0.3419	0.4568	2.3672	2.6874	0.0771	2.6802	0.823	10.6579	0.0038	0.006	1.0961	0.0051	0.1137	0.2629	0.6453	0.4871	0.0244	0.0667
Bacteria;Firmicutes;Clostridia;Clostridiales;Lachnospiraceae;PAC000196_g;PAC000196_g_uc	PAC000196_g_uc	0	0	0	2	0	2	0	0	0	0	0	5	3	0	0	6	8	10	0	0	0	0	0	0.0041	0	0.0038	0	0	0	0	0	0.0099	0.0069	0	0	0.008	0.0097	0.0231	0	0
Bacteria;Tenericutes;Mollicutes;PAC001057_o;PAC000197_f;PAC000197_g;PAC000197_g_uc	PAC000197_g_uc	2	0	15	17	0	6	3	0	2	0	6	10	0	5	0	0	4	0	0	0	0.0037	0	0.0287	0.035	0	0.0114	0.0061	0	0.0034	0	0.0115	0.0198	0	0.0128	0	0	0.0049	0	0	0
Bacteria;Tenericutes;Mollicutes;PAC001057_o;PAC000197_f;PAC000197_g;PAC000197_s	PAC000197_s	0	0	0	0	2	2	4	0	0	0	7	6	0	0	4	19	3	0	0	6	0	0	0	0	0.004	0.0038	0.0081	0	0	0	0.0134	0.0119	0	0	0.0097	0.0255	0.0036	0	0	0.0121
Bacteria;Bacteroidetes;Bacteroidia;Bacteroidales;Muribaculaceae;PAC000198_g;PAC000198_g_uc	PAC000198_g_uc	0	0	4	0	0	4	4	0	4	6	7	0	2	0	56	13	4	55	127	32	0	0	0.0076	0	0	0.0076	0.0081	0	0.0068	0.0124	0.0134	0	0.0046	0	0.1354	0.0174	0.0049	0.127	0.3448	0.0646
Bacteria;Firmicutes;Clostridia;Clostridiales;Lachnospiraceae;Dorea;PAC000479_s	PAC000479_s	0	0	0	0	0	0	0	3	0	0	0	0	1	0	0	0	0	0	0	0	0	0	0	0	0	0	0	0.0067	0	0	0	0	0.0023	0	0	0	0	0	0	0
Bacteria;Firmicutes;Clostridia;Clostridiales;Lachnospiraceae;PAC000656_g;PAC000656_s	PAC000656_s	0	0	0	0	0	0	0	0	0	0	2	0	0	3	0	0	0	0	0	0	0	0	0	0	0	0	0	0	0	0	0.0038	0	0	0.0077	0	0	0	0	0	0
Bacteria;Firmicutes;Clostridia;Clostridiales;Ruminococcaceae;PAC000661_g;PAC000661_g_uc	PAC000661_g_uc	54	30	102	330	167	325	86	78	318	23	162	950	150	18	132	113	640	62	178	51	0.0993	0.071	0.1948	0.6791	0.3364	0.6151	0.1744	0.1735	0.5396	0.0474	0.3109	1.8845	0.3425	0.0461	0.3192	0.1516	0.7763	0.1431	0.4833	0.103
Bacteria;Firmicutes;Clostridia;Clostridiales;Lachnospiraceae;PAC000663_g;PAC000663_g_uc	PAC000663_g_uc	0	0	0	0	0	0	0	0	0	0	0	0	0	0	16	0	0	0	0	0	0	0	0	0	0	0	0	0	0	0	0	0	0	0	0.0387	0	0	0	0	0
Bacteria;Firmicutes;Clostridia;Clostridiales;Lachnospiraceae;PAC000664_g;PAC000664_g_uc	PAC000664_g_uc	0	3	5	2	0	1	7	0	0	0	2	46	1	11	2	3	0	0	0	3	0	0.0071	0.0096	0.0041	0	0.0019	0.0142	0	0	0	0.0038	0.0913	0.0023	0.0281	0.0048	0.004	0	0	0	0.0061
Bacteria;Firmicutes;Clostridia;Clostridiales;Ruminococcaceae;Monoglobus;PAC000668_s	PAC000668_s	0	0	1	0	0	0	0	0	0	0	3	0	0	0	0	2	0	0	0	0	0	0	0.0019	0	0	0	0	0	0	0	0.0058	0	0	0	0	0.0027	0	0	0	0
Bacteria;Firmicutes;Clostridia;Clostridiales;Lachnospiraceae;PAC000671_g;PAC000671_g_uc	PAC000671_g_uc	212	0	35	4566	0	0	0	18	0	0	28	36	0	5	23	0	0	0	0	0	0.3898	0	0.0669	9.3962	0	0	0	0.04	0	0	0.0537	0.0714	0	0.0128	0.0556	0	0	0	0	0
Bacteria;Firmicutes;Clostridia;Clostridiales;Lachnospiraceae;PAC000671_g;PAC000671_s	PAC000671_s	69	0	6	1101	0	1	0	6	0	0	3	22	0	8	4	0	0	0	0	0	0.1269	0	0.0115	2.2657	0	0.0019	0	0.0133	0	0	0.0058	0.0436	0	0.0205	0.0097	0	0	0	0	0
Bacteria;Firmicutes;Clostridia;Clostridiales;Ruminococcaceae;PAC000672_g;PAC000672_g_uc	PAC000672_g_uc	0	0	2	3	0	0	0	6	0	0	0	0	5	4	2	7	0	0	0	15	0	0	0.0038	0.0062	0	0	0	0.0133	0	0	0	0	0.0114	0.0102	0.0048	0.0094	0	0	0	0.0303
Bacteria;Firmicutes;Clostridia;Clostridiales;Ruminococcaceae;PAC000672_g;PAC000672_s	PAC000672_s	0	0	0	0	0	0	9	0	0	0	0	0	0	0	0	0	0	0	0	0	0	0	0	0	0	0	0.0182	0	0	0	0	0	0	0	0	0	0	0	0	0
Bacteria;Firmicutes;Clostridia;Clostridiales;Lachnospiraceae;PAC000673_g;PAC000673_s	PAC000673_s	0	0	0	0	1	0	4	0	0	0	0	6	0	2	0	0	0	1	0	0	0	0	0	0	0.002	0	0.0081	0	0	0	0	0.0119	0	0.0051	0	0	0	0.0023	0	0
Bacteria;Firmicutes;Clostridia;Clostridiales;Lachnospiraceae;Clostridium_g21;PAC000675_s	PAC000675_s	0	0	0	0	0	0	0	0	0	0	1	1	0	1	0	3	0	0	0	0	0	0	0	0	0	0	0	0	0	0	0.0019	0.002	0	0.0026	0	0.004	0	0	0	0
Bacteria;Firmicutes;Clostridia;Clostridiales;Lachnospiraceae;PAC000678_g;PAC000678_g_uc	PAC000678_g_uc	5	0	0	0	0	0	0	0	2	0	8	0	0	15	0	0	0	0	3	0	0.0092	0	0	0	0	0	0	0	0.0034	0	0.0154	0	0	0.0384	0	0	0	0	0.0081	0
Bacteria;Firmicutes;Clostridia;Clostridiales;Lachnospiraceae;PAC000678_g;PAC000678_s	PAC000678_s	0	1	0	60	0	1	0	0	0	0	1	0	11	0	0	0	5	7	14	0	0	0.0024	0	0.1235	0	0.0019	0	0	0	0	0.0019	0	0.0251	0	0	0	0.0061	0.0162	0.038	0
Bacteria;Firmicutes;Clostridia;Clostridiales;Ruminococcaceae;PAC000683_g;PAC000683_g_uc	PAC000683_g_uc	0	0	0	1	0	1	0	0	0	0	1	0	0	0	2	0	2	3	0	0	0	0	0	0.0021	0	0.0019	0	0	0	0	0.0019	0	0	0	0.0048	0	0.0024	0.0069	0	0
Bacteria;Firmicutes;Clostridia;Clostridiales;Lachnospiraceae;KE159571_g;PAC000684_s	PAC000684_s	3	6	0	0	0	0	0	0	0	0	0	18	0	9	15	0	0	0	0	0	0.0055	0.0142	0	0	0	0	0	0	0	0	0	0.0357	0	0.023	0.0363	0	0	0	0	0
Bacteria;Firmicutes;Clostridia;Clostridiales;Lachnospiraceae;Anaerotignum;PAC000685_s	PAC000685_s	16	0	1	2	4	0	0	4	7	7	0	6	4	0	3	0	0	1	3	6	0.0294	0	0.0019	0.0041	0.0081	0	0	0.0089	0.0119	0.0144	0	0.0119	0.0091	0	0.0073	0	0	0.0023	0.0081	0.0121
Bacteria;Firmicutes;Clostridia;Clostridiales;Ruminococcaceae;PAC000661_g;PAC000686_s	PAC000686_s	0	3	31	0	0	0	12	0	0	0	0	1	0	2	0	30	11	29	1	3	0	0.0071	0.0592	0	0	0	0.0243	0	0	0	0	0.002	0	0.0051	0	0.0402	0.0133	0.0669	0.0027	0.0061
Bacteria;Firmicutes;Erysipelotrichi;Erysipelotrichales;Erysipelotrichaceae;PAC000687_g;PAC000687_s	PAC000687_s	3	0	0	0	0	0	0	0	1	0	0	2	0	0	0	0	0	0	0	0	0.0055	0	0	0	0	0	0	0	0.0017	0	0	0.004	0	0	0	0	0	0	0	0
Bacteria;Firmicutes;Clostridia;Clostridiales;Lachnospiraceae;Frisingicoccus;PAC000688_s	PAC000688_s	2	2	2	0	0	0	2	0	0	0	0	0	0	0	0	0	0	1	0	0	0.0037	0.0047	0.0038	0	0	0	0.0041	0	0	0	0	0	0	0	0	0	0	0.0023	0	0
Bacteria;Firmicutes;Clostridia;Clostridiales;Lachnospiraceae;PAC000692_g;PAC000692_g_uc	PAC000692_g_uc	3	0	0	2	0	3	0	6	2	0	0	2	0	0	0	0	0	0	0	2	0.0055	0	0	0.0041	0	0.0057	0	0.0133	0.0034	0	0	0.004	0	0	0	0	0	0	0	0.004
Bacteria;Firmicutes;Clostridia;Clostridiales;Lachnospiraceae;PAC000692_g;PAC000692_s	PAC000692_s	27	5	0	794	1	1	0	4	0	0	1	2	0	0	2	1	0	0	13	0	0.0496	0.0118	0	1.6339	0.002	0.0019	0	0.0089	0	0	0.0019	0.004	0	0	0.0048	0.0013	0	0	0.0353	0
Bacteria;Firmicutes;Clostridia;Clostridiales;Lachnospiraceae;LLKB_g;PAC000698_s	PAC000698_s	257	1	0	2	0	63	0	10	3	17	3	3	103	12	58	0	0	39	31	0	0.4725	0.0024	0	0.0041	0	0.1192	0	0.0222	0.0051	0.035	0.0058	0.006	0.2352	0.0307	0.1403	0	0	0.09	0.0842	0
Bacteria;Firmicutes;Clostridia;Clostridiales;Lachnospiraceae;Frisingicoccus;PAC000700_s	PAC000700_s	1	0	0	2	1	0	1	6	2	3	2	4	0	2	0	0	5	0	0	0	0.0018	0	0	0.0041	0.002	0	0.002	0.0133	0.0034	0.0062	0.0038	0.0079	0	0.0051	0	0	0.0061	0	0	0
Bacteria;Firmicutes;Clostridia;Clostridiales;Lachnospiraceae;PAC000718_g;PAC000718_g_uc	PAC000718_g_uc	0	0	0	0	0	0	0	0	0	0	0	0	0	0	0	0	2	0	0	0	0	0	0	0	0	0	0	0	0	0	0	0	0	0	0	0	0.0024	0	0	0
Bacteria;Firmicutes;Clostridia;Clostridiales;Lachnospiraceae;PAC000718_g;PAC000718_s	PAC000718_s	0	0	0	0	0	0	0	0	0	0	0	0	0	0	3	0	0	0	0	0	0	0	0	0	0	0	0	0	0	0	0	0	0	0	0.0073	0	0	0	0	0
Bacteria;Firmicutes;Clostridia;Clostridiales;Lachnospiraceae;PAC000720_g;PAC000720_s	PAC000720_s	1	0	0	32	3	0	5	0	0	0	0	1	0	6	0	0	0	3	0	0	0.0018	0	0	0.0659	0.006	0	0.0101	0	0	0	0	0.002	0	0.0154	0	0	0	0.0069	0	0
Bacteria;Firmicutes;Clostridia;Clostridiales;Ruminococcaceae;Sporobacter;PAC000739_s	PAC000739_s	13	9	103	286	26	12	10	16	43	113	22	30	9	0	188	590	768	167	25	0	0.0239	0.0213	0.1968	0.5886	0.0524	0.0227	0.0203	0.0356	0.073	0.2328	0.0422	0.0595	0.0206	0	0.4546	0.7914	0.9316	0.3855	0.0679	0
Bacteria;Firmicutes;Clostridia;Clostridiales;Lachnospiraceae;PAC000740_g;PAC000740_g_uc	PAC000740_g_uc	0	0	0	0	0	0	0	2	3	0	0	0	0	0	0	0	0	0	3	0	0	0	0	0	0	0	0	0.0044	0.0051	0	0	0	0	0	0	0	0	0	0.0081	0
Bacteria;Firmicutes;Clostridia;Clostridiales;Lachnospiraceae;PAC000740_g;PAC000740_s	PAC000740_s	40	29	11	145	75	30	20	48	66	43	19	47	74	42	21	36	6	38	16	19	0.0735	0.0687	0.021	0.2984	0.1511	0.0568	0.0406	0.1068	0.112	0.0886	0.0365	0.0932	0.169	0.1075	0.0508	0.0483	0.0073	0.0877	0.0434	0.0384
Bacteria;Firmicutes;Clostridia;Clostridiales;Ruminococcaceae;PAC000742_g;PAC000742_g_uc	PAC000742_g_uc	0	0	4	0	3	5	3	3	0	9	3	0	5	0	0	5	11	2	0	0	0	0	0.0076	0	0.006	0.0095	0.0061	0.0067	0	0.0185	0.0058	0	0.0114	0	0	0.0067	0.0133	0.0046	0	0
Bacteria;Firmicutes;Clostridia;Clostridiales;Ruminococcaceae;PAC000743_g;PAC000743_g_uc	PAC000743_g_uc	4	18	0	0	8	21	0	0	0	0	0	0	7	0	4	14	7	0	0	0	0.0074	0.0426	0	0	0.0161	0.0397	0	0	0	0	0	0	0.016	0	0.0097	0.0188	0.0085	0	0	0
Bacteria;Firmicutes;Clostridia;Clostridiales;Ruminococcaceae;PAC000743_g;PAC000743_s	PAC000743_s	3	4	0	0	1	16	0	1	2	0	1	0	4	0	3	3	9	1	0	0	0.0055	0.0095	0	0	0.002	0.0303	0	0.0022	0.0034	0	0.0019	0	0.0091	0	0.0073	0.004	0.0109	0.0023	0	0
Bacteria;Firmicutes;Clostridia;Clostridiales;Dehalobacterium_f;PAC000745_g;PAC000745_g_uc	PAC000745_g_uc	3	9	7	0	17	0	6	19	10	16	0	0	22	4	0	26	104	0	0	0	0.0055	0.0213	0.0134	0	0.0342	0	0.0122	0.0423	0.017	0.033	0	0	0.0502	0.0102	0	0.0349	0.1262	0	0	0
Bacteria;Firmicutes;Clostridia;Clostridiales;Ruminococcaceae;PAC000748_g;PAC000748_g_uc	PAC000748_g_uc	16	2	40	8	16	43	24	41	40	20	12	37	44	53	28	94	66	25	17	10	0.0294	0.0047	0.0764	0.0165	0.0322	0.0814	0.0487	0.0912	0.0679	0.0412	0.023	0.0734	0.1005	0.1356	0.0677	0.1261	0.0801	0.0577	0.0462	0.0202
Bacteria;Firmicutes;Clostridia;Clostridiales;Ruminococcaceae;PAC000683_g;PAC001005_s	PAC001005_s	0	0	0	27	0	0	0	0	0	0	98	2	0	0	141	351	8	43	72	5	0	0	0	0.0556	0	0	0	0	0	0	0.188	0.004	0	0	0.341	0.4708	0.0097	0.0993	0.1955	0.0101
Bacteria;Firmicutes;Clostridia;Clostridiales;Lachnospiraceae;PAC001032_g;PAC001032_s	PAC001032_s	0	0	0	0	0	0	0	0	0	0	0	0	0	0	0	3	0	0	0	0	0	0	0	0	0	0	0	0	0	0	0	0	0	0	0	0.004	0	0	0	0
Bacteria;Firmicutes;Negativicutes;Veillonellales;Veillonellaceae;Dialister;PAC001040_s	PAC001040_s	0	0	0	0	0	0	0	0	0	0	0	0	0	0	0	3	0	0	0	0	0	0	0	0	0	0	0	0	0	0	0	0	0	0	0	0.004	0	0	0	0
Bacteria;Firmicutes;Clostridia;Clostridiales;Lachnospiraceae;PAC001043_g;PAC001043_g_uc	PAC001043_g_uc	22	4	3	6	2	1	0	1	0	0	0	6	4	3	6	6	0	4	0	3	0.0404	0.0095	0.0057	0.0123	0.004	0.0019	0	0.0022	0	0	0	0.0119	0.0091	0.0077	0.0145	0.008	0	0.0092	0	0.0061
Bacteria;Firmicutes;Clostridia;Clostridiales;Lachnospiraceae;PAC001043_g;PAC001043_s	PAC001043_s	1	0	0	0	0	0	0	0	0	0	0	0	0	0	0	0	0	0	0	0	0.0018	0	0	0	0	0	0	0	0	0	0	0	0	0	0	0	0	0	0	0
Bacteria;Firmicutes;Clostridia;Clostridiales;Lachnospiraceae;Eubacterium_g17;PAC001044_s	PAC001044_s	479	141	33	25	43	81	52	16	14	95	1	2	111	47	4	23	174	0	7	1	0.8807	0.3339	0.063	0.0514	0.0866	0.1533	0.1054	0.0356	0.0238	0.1957	0.0019	0.004	0.2535	0.1203	0.0097	0.0309	0.2111	0	0.019	0.002
Bacteria;Firmicutes;Clostridia;Clostridiales;Lachnospiraceae;Eubacterium_g20;PAC001045_s	PAC001045_s	0	0	25	0	0	0	0	0	0	0	0	0	1	0	0	0	0	0	0	0	0	0	0.0478	0	0	0	0	0	0	0	0	0	0.0023	0	0	0	0	0	0	0
Bacteria;Firmicutes;Clostridia;Clostridiales;Lachnospiraceae;PAC001046_g;PAC001046_s	PAC001046_s	0	0	0	0	0	0	0	0	0	0	0	0	1	0	0	1	3	0	0	0	0	0	0	0	0	0	0	0	0	0	0	0	0.0023	0	0	0.0013	0.0036	0	0	0
Bacteria;Firmicutes;Clostridia;Clostridiales;Lachnospiraceae;LLKB_g;PAC001047_s	PAC001047_s	0	0	0	0	0	0	0	0	0	0	0	0	0	14	0	0	0	0	0	0	0	0	0	0	0	0	0	0	0	0	0	0	0	0.0358	0	0	0	0	0	0
Bacteria;Firmicutes;Clostridia;Clostridiales;Ruminococcaceae;PAC000672_g;PAC001048_s group	PAC001048_s group	37	97	64	91	52	82	69	51	154	85	56	38	68	23	68	270	256	35	19	39	0.068	0.2297	0.1223	0.1873	0.1048	0.1552	0.1399	0.1134	0.2613	0.1751	0.1075	0.0754	0.1553	0.0588	0.1644	0.3622	0.3105	0.0808	0.0516	0.0788
Bacteria;Firmicutes;Clostridia;Clostridiales;Ruminococcaceae;PAC000661_g;PAC001052_s	PAC001052_s	0	2	7	0	0	0	7	0	6	0	1	3	0	0	0	0	0	0	0	0	0	0.0047	0.0134	0	0	0	0.0142	0	0.0102	0	0.0019	0.006	0	0	0	0	0	0	0	0
Bacteria;Tenericutes;Mollicutes;PAC001057_o;PAC001057_f;PAC001057_g;PAC001057_g_uc	PAC001057_g_uc	2	0	0	0	0	0	0	0	1	0	0	0	0	1	0	23	0	9	0	0	0.0037	0	0	0	0	0	0	0	0.0017	0	0	0	0	0.0026	0	0.0309	0	0.0208	0	0
Bacteria;Tenericutes;Mollicutes;PAC001057_o;PAC001057_f;PAC001057_g;PAC001057_s	PAC001057_s	3	0	0	0	0	0	0	0	0	0	1	0	0	0	0	0	2	0	0	0	0.0055	0	0	0	0	0	0	0	0	0	0.0019	0	0	0	0	0	0.0024	0	0	0
Bacteria;Actinobacteria;Coriobacteriia;Coriobacteriales;Coriobacteriaceae;Olsenella;PAC001059_s	PAC001059_s	13	3	144	6	39	1	24	23	41	14	18	16	3	9	5	42	176	2	0	7	0.0239	0.0071	0.2751	0.0123	0.0786	0.0019	0.0487	0.0512	0.0696	0.0288	0.0345	0.0317	0.0069	0.023	0.0121	0.0563	0.2135	0.0046	0	0.0141
Bacteria;Bacteroidetes;Bacteroidia;Bacteroidales;Rikenellaceae;Alistipes;PAC001061_s	PAC001061_s	0	0	0	0	0	0	0	0	0	0	0	0	0	0	0	0	0	1	0	0	0	0	0	0	0	0	0	0	0	0	0	0	0	0	0	0	0	0.0023	0	0
Bacteria;Bacteroidetes;Bacteroidia;Bacteroidales;Muribaculaceae;PAC001066_g;PAC001066_g_uc	PAC001066_g_uc	0	2	0	0	5	2	0	0	0	0	2	0	0	6	9	6	0	2	30	8	0	0.0047	0	0	0.0101	0.0038	0	0	0	0	0.0038	0	0	0.0154	0.0218	0.008	0	0.0046	0.0815	0.0162
Bacteria;Bacteroidetes;Bacteroidia;Bacteroidales;Muribaculaceae;PAC001066_g;PAC001066_s	PAC001066_s	4	2	5	13	23	0	7	3	13	0	20	9	13	10	32	20	4	5	49	28	0.0074	0.0047	0.0096	0.0268	0.0463	0	0.0142	0.0067	0.0221	0	0.0384	0.0179	0.0297	0.0256	0.0774	0.0268	0.0049	0.0115	0.1331	0.0566
Bacteria;Bacteroidetes;Bacteroidia;Bacteroidales;Muribaculaceae;PAC001068_g;PAC001068_g_uc	PAC001068_g_uc	0	0	0	0	0	0	0	0	0	0	0	0	0	0	2	0	0	0	2	2	0	0	0	0	0	0	0	0	0	0	0	0	0	0	0.0048	0	0	0	0.0054	0.004
Bacteria;Bacteroidetes;Bacteroidia;Bacteroidales;Muribaculaceae;PAC001068_g;PAC001069_s	PAC001069_s	5	5	4	1	2	4	2	4	2	1	12	2	5	2	10	6	2	1	2	0	0.0092	0.0118	0.0076	0.0021	0.004	0.0076	0.0041	0.0089	0.0034	0.0021	0.023	0.004	0.0114	0.0051	0.0242	0.008	0.0024	0.0023	0.0054	0
Bacteria;Bacteroidetes;Bacteroidia;Bacteroidales;Muribaculaceae;PAC001068_g;PAC001071_s	PAC001071_s	343	296	265	126	216	180	269	294	277	82	369	329	260	139	384	130	188	139	248	73	0.6306	0.7009	0.5062	0.2593	0.4352	0.3407	0.5454	0.6539	0.47	0.1689	0.708	0.6526	0.5937	0.3557	0.9286	0.1744	0.228	0.3209	0.6734	0.1475
Bacteria;Bacteroidetes;Bacteroidia;Bacteroidales;Muribaculaceae;PAC000198_g;PAC001075_s	PAC001075_s	43	131	114	13	243	57	391	235	92	52	45	70	279	243	32	53	96	29	51	58	0.0791	0.3102	0.2178	0.0268	0.4896	0.1079	0.7928	0.5227	0.1561	0.1071	0.0863	0.1389	0.6371	0.6218	0.0774	0.0711	0.1164	0.0669	0.1385	0.1172
Bacteria;Bacteroidetes;Bacteroidia;Bacteroidales;Muribaculaceae;Muribaculum;PAC001076_s	PAC001076_s	2	0	4	10	7	0	0	6	5	3	3	6	2	2	4	10	8	3	8	7	0.0037	0	0.0076	0.0206	0.0141	0	0	0.0133	0.0085	0.0062	0.0058	0.0119	0.0046	0.0051	0.0097	0.0134	0.0097	0.0069	0.0217	0.0141
Bacteria;Firmicutes;Erysipelotrichi;Erysipelotrichales;Erysipelotrichaceae;Turicibacter;PAC001078_s	PAC001078_s	7087	7052	9583	2775	3800	5478	10412	7506	7156	497	9491	7127	6930	6708	92	7964	9083	4618	381	3928	13.0302	16.6994	18.3063	5.7106	7.6556	10.3671	21.112	16.6948	12.1426	1.0238	18.2116	14.1381	15.8248	17.1635	0.2225	10.683	11.0177	10.6607	1.0345	7.9344
Bacteria;Firmicutes;Clostridia;Clostridiales;Ruminococcaceae;PAC000661_g;PAC001081_s group	PAC001081_s group	0	0	206	7	34	6	47	0	55	0	8	62	0	30	345	66	71	23	41	2	0	0	0.3935	0.0144	0.0685	0.0114	0.0953	0	0.0933	0	0.0154	0.123	0	0.0768	0.8343	0.0885	0.0861	0.0531	0.1113	0.004
Bacteria;Firmicutes;Clostridia;Clostridiales;Lachnospiraceae;PAC000664_g;PAC001082_s	PAC001082_s	0	0	0	0	0	0	0	0	0	0	0	1	0	0	0	0	0	0	0	0	0	0	0	0	0	0	0	0	0	0	0	0.002	0	0	0	0	0	0	0	0
Bacteria;Firmicutes;Clostridia;Clostridiales;Lachnospiraceae;Clostridium_g21;PAC001085_s	PAC001085_s	0	0	2	2	0	0	0	2	2	0	1	0	0	1	0	0	0	0	0	1	0	0	0.0038	0.0041	0	0	0	0.0044	0.0034	0	0.0019	0	0	0.0026	0	0	0	0	0	0.002
Bacteria;Firmicutes;Clostridia;Clostridiales;Ruminococcaceae;PAC000661_g;PAC001086_s	PAC001086_s	11	0	0	0	44	2	20	22	6	0	65	60	0	44	5	47	25	31	19	6	0.0202	0	0	0	0.0886	0.0038	0.0406	0.0489	0.0102	0	0.1247	0.119	0	0.1126	0.0121	0.063	0.0303	0.0716	0.0516	0.0121
Bacteria;Firmicutes;Clostridia;Clostridiales;Ruminococcaceae;Pseudoflavonifractor;PAC001087_s	PAC001087_s	0	0	0	0	2	0	2	0	1	0	0	0	0	0	0	0	0	2	0	0	0	0	0	0	0.004	0	0.0041	0	0.0017	0	0	0	0	0	0	0	0	0.0046	0	0
Bacteria;Firmicutes;Clostridia;Clostridiales;Lachnospiraceae;PAC001090_g;PAC001090_s	PAC001090_s	0	0	0	0	0	0	0	0	0	0	0	0	0	43	0	0	0	0	0	0	0	0	0	0	0	0	0	0	0	0	0	0	0	0.11	0	0	0	0	0	0
Bacteria;Firmicutes;Clostridia;Clostridiales;Lachnospiraceae;PAC001091_g;PAC001091_g_uc	PAC001091_g_uc	0	0	0	0	0	0	0	0	0	0	0	0	0	0	0	0	0	3	0	0	0	0	0	0	0	0	0	0	0	0	0	0	0	0	0	0	0	0.0069	0	0
Bacteria;Firmicutes;Clostridia;Clostridiales;Lachnospiraceae;PAC001092_g;PAC001092_g_uc	PAC001092_g_uc	64	1	1	22	2	3	2	3	9	18	0	15	5	4	2	0	6	4	0	7	0.1177	0.0024	0.0019	0.0453	0.004	0.0057	0.0041	0.0067	0.0153	0.0371	0	0.0298	0.0114	0.0102	0.0048	0	0.0073	0.0092	0	0.0141
Bacteria;Firmicutes;Clostridia;Clostridiales;Lachnospiraceae;PAC001092_g;PAC001092_s	PAC001092_s	40	0	0	5	0	0	0	0	0	0	0	58	0	0	7	0	0	0	0	7	0.0735	0	0	0.0103	0	0	0	0	0	0	0	0.1151	0	0	0.0169	0	0	0	0	0.0141
Bacteria;Firmicutes;Clostridia;Clostridiales;Lachnospiraceae;KE159538_g;PAC001094_s	PAC001094_s	0	0	0	0	0	0	0	0	0	0	0	0	0	3	0	0	0	0	0	0	0	0	0	0	0	0	0	0	0	0	0	0	0	0.0077	0	0	0	0	0	0
Bacteria;Firmicutes;Clostridia;Clostridiales;Ruminococcaceae;PAC000661_g;PAC001095_s	PAC001095_s	0	0	120	56	18	30	2	7	43	2	67	47	0	5	133	1157	5	120	229	47	0	0	0.2292	0.1152	0.0363	0.0568	0.0041	0.0156	0.073	0.0041	0.1286	0.0932	0	0.0128	0.3216	1.552	0.0061	0.277	0.6218	0.0949
Bacteria;Firmicutes;Clostridia;Clostridiales;Ruminococcaceae;Sporobacter;PAC001096_s	PAC001096_s	9	2	1	3	15	13	5	1	4	8	2	11	3	15	23	21	4	13	3	2	0.0165	0.0047	0.0019	0.0062	0.0302	0.0246	0.0101	0.0022	0.0068	0.0165	0.0038	0.0218	0.0069	0.0384	0.0556	0.0282	0.0049	0.03	0.0081	0.004
Bacteria;Firmicutes;Clostridia;Clostridiales;Lachnospiraceae;PAC001097_g;PAC001097_g_uc	PAC001097_g_uc	0	0	0	0	0	0	0	0	0	0	0	3	0	0	0	0	0	0	0	0	0	0	0	0	0	0	0	0	0	0	0	0.006	0	0	0	0	0	0	0	0
Bacteria;Firmicutes;Clostridia;Clostridiales;Lachnospiraceae;PAC001103_g;PAC001103_g_uc	PAC001103_g_uc	15	1	2	0	6	0	0	0	12	0	4	11	5	13	1	14	5	13	0	2	0.0276	0.0024	0.0038	0	0.0121	0	0	0	0.0204	0	0.0077	0.0218	0.0114	0.0333	0.0024	0.0188	0.0061	0.03	0	0.004
Bacteria;Firmicutes;Clostridia;Clostridiales;Lachnospiraceae;PAC001103_g;PAC001103_s	PAC001103_s	8	6	3	49	13	10	12	4	7	49	13	13	129	8	3	33	39	6	1	4	0.0147	0.0142	0.0057	0.1008	0.0262	0.0189	0.0243	0.0089	0.0119	0.1009	0.0249	0.0258	0.2946	0.0205	0.0073	0.0443	0.0473	0.0139	0.0027	0.0081
Bacteria;Firmicutes;Clostridia;Clostridiales;Lachnospiraceae;PAC000664_g;PAC001104_s	PAC001104_s	1	0	0	0	0	0	0	0	0	0	0	0	0	0	0	0	0	0	0	0	0.0018	0	0	0	0	0	0	0	0	0	0	0	0	0	0	0	0	0	0	0
Bacteria;Tenericutes;Mollicutes;PAC001057_o;PAC001057_f;PAC001108_g;PAC001108_g_uc	PAC001108_g_uc	8	5	17	18	3	2	4	4	0	6	12	6	4	0	3	62	40	12	4	3	0.0147	0.0118	0.0325	0.037	0.006	0.0038	0.0081	0.0089	0	0.0124	0.023	0.0119	0.0091	0	0.0073	0.0832	0.0485	0.0277	0.0109	0.0061
Bacteria;Tenericutes;Mollicutes;PAC001057_o;PAC001057_f;PAC001108_g;PAC001108_s	PAC001108_s	0	0	0	0	0	0	0	0	0	0	0	0	18	0	4	1	0	0	0	0	0	0	0	0	0	0	0	0	0	0	0	0	0.0411	0	0.0097	0.0013	0	0	0	0
Bacteria;Tenericutes;Mollicutes;PAC001057_o;PAC001057_f;PAC001109_g;PAC001109_g_uc	PAC001109_g_uc	0	0	20	0	0	28	20	0	4	0	5	0	38	7	27	18	31	4	0	4	0	0	0.0382	0	0	0.053	0.0406	0	0.0068	0	0.0096	0	0.0868	0.0179	0.0653	0.0241	0.0376	0.0092	0	0.0081
Bacteria;Bacteroidetes;Bacteroidia;Bacteroidales;Muribaculaceae;PAC001112_g;PAC001112_g_uc	PAC001112_g_uc	0	0	0	0	0	0	0	0	0	0	2	0	0	0	0	2	0	2	8	0	0	0	0	0	0	0	0	0	0	0	0.0038	0	0	0	0	0.0027	0	0.0046	0.0217	0
Bacteria;Bacteroidetes;Bacteroidia;Bacteroidales;Muribaculaceae;PAC001112_g;PAC001112_s	PAC001112_s	0	68	172	48	23	137	140	317	334	40	665	335	74	316	3	1028	474	39	127	49	0	0.161	0.3286	0.0988	0.0463	0.2593	0.2839	0.7051	0.5667	0.0824	1.276	0.6646	0.169	0.8085	0.0073	1.379	0.575	0.09	0.3448	0.099
Bacteria;Firmicutes;Clostridia;Clostridiales;Christensenellaceae;PAC001115_g;PAC001115_g_uc	PAC001115_g_uc	0	0	0	0	0	0	2	0	0	0	0	0	0	0	0	0	3	0	0	0	0	0	0	0	0	0	0.0041	0	0	0	0	0	0	0	0	0	0.0036	0	0	0
Bacteria;Firmicutes;Clostridia;Clostridiales;Lachnospiraceae;PAC001116_g;PAC001116_g_uc	PAC001116_g_uc	26	0	0	0	0	0	0	0	0	0	0	0	0	0	4	0	0	3	0	0	0.0478	0	0	0	0	0	0	0	0	0	0	0	0	0	0.0097	0	0	0.0069	0	0
Bacteria;Firmicutes;Clostridia;Clostridiales;Lachnospiraceae;PAC001116_g;PAC001116_s	PAC001116_s	0	0	0	0	0	0	0	0	0	0	0	0	0	0	1	0	0	0	0	0	0	0	0	0	0	0	0	0	0	0	0	0	0	0	0.0024	0	0	0	0	0
Bacteria;Firmicutes;Clostridia;Clostridiales;Lachnospiraceae;PAC001118_g;PAC001118_g_uc	PAC001118_g_uc	4	263	40	37	377	861	63	0	55	76	0	0	1	90	3	63	199	91	0	0	0.0074	0.6228	0.0764	0.0761	0.7595	1.6294	0.1277	0	0.0933	0.1566	0	0	0.0023	0.2303	0.0073	0.0845	0.2414	0.2101	0	0
Bacteria;Firmicutes;Clostridia;Clostridiales;Lachnospiraceae;Eubacterium_g17;PAC001119_s	PAC001119_s	3	0	0	21	3	21	2	4	3	0	39	39	0	5	0	0	3	0	3	0	0.0055	0	0	0.0432	0.006	0.0397	0.0041	0.0089	0.0051	0	0.0748	0.0774	0	0.0128	0	0	0.0036	0	0.0081	0
Bacteria;Firmicutes;Clostridia;Clostridiales;Lachnospiraceae;KE159538_g;PAC001120_s	PAC001120_s	1	0	0	14	2	1	13	1	1	0	0	0	0	4	0	31	0	1	0	0	0.0018	0	0	0.0288	0.004	0.0019	0.0264	0.0022	0.0017	0	0	0	0	0.0102	0	0.0416	0	0.0023	0	0
Bacteria;Firmicutes;Clostridia;Clostridiales;Ruminococcaceae;Eubacterium_g23;PAC001121_s group	PAC001121_s group	297	199	89	8	43	381	67	325	320	690	279	239	79	168	107	2605	304	522	435	532	0.5461	0.4712	0.17	0.0165	0.0866	0.721	0.1359	0.7229	0.543	1.4213	0.5354	0.4741	0.1804	0.4299	0.2588	3.4944	0.3688	1.205	1.1812	1.0746
Bacteria;Firmicutes;Clostridia;Clostridiales;Ruminococcaceae;Ruminococcus;PAC001122_s	PAC001122_s	0	0	1	0	10	0	0	1	0	0	0	0	15	6	0	0	0	0	0	0	0	0	0.0019	0	0.0201	0	0	0.0022	0	0	0	0	0.0343	0.0154	0	0	0	0	0	0
Bacteria;Tenericutes;Mollicutes;PAC001057_o;PAC000197_f;PAC000197_g;PAC001123_s	PAC001123_s	5	2	23	14	4	12	19	5	3	0	33	26	50	25	23	70	34	15	6	3	0.0092	0.0047	0.0439	0.0288	0.0081	0.0227	0.0385	0.0111	0.0051	0	0.0633	0.0516	0.1142	0.064	0.0556	0.0939	0.0412	0.0346	0.0163	0.0061
Bacteria;Firmicutes;Clostridia;Clostridiales;Lachnospiraceae;Kineothrix;PAC001125_s	PAC001125_s	191	10	75	2	83	71	42	0	1	23	5	4	545	4	9	5	0	173	2	105	0.3512	0.0237	0.1433	0.0041	0.1672	0.1344	0.0852	0	0.0017	0.0474	0.0096	0.0079	1.2445	0.0102	0.0218	0.0067	0	0.3994	0.0054	0.2121
Bacteria;Firmicutes;Clostridia;Clostridiales;Lachnospiraceae;Eubacterium_g17;PAC001126_s	PAC001126_s	92	1	14	19	108	3	4	46	153	0	125	326	26	32	34	175	167	72	0	91	0.1692	0.0024	0.0267	0.0391	0.2176	0.0057	0.0081	0.1023	0.2596	0	0.2399	0.6467	0.0594	0.0819	0.0822	0.2347	0.2026	0.1662	0	0.1838
Bacteria;Bacteroidetes;Bacteroidia;Bacteroidales;Muribaculaceae;PAC000186_g;PAC001128_s	PAC001128_s	1	5	11	5	13	10	7	11	11	6	8	18	14	9	17	15	19	3	20	11	0.0018	0.0118	0.021	0.0103	0.0262	0.0189	0.0142	0.0245	0.0187	0.0124	0.0154	0.0357	0.032	0.023	0.0411	0.0201	0.023	0.0069	0.0543	0.0222
Bacteria;Firmicutes;Clostridia;Clostridiales;Ruminococcaceae;Oscillibacter;PAC001129_s	PAC001129_s	0	0	0	0	0	0	0	0	0	0	0	0	0	0	0	0	4	0	0	0	0	0	0	0	0	0	0	0	0	0	0	0	0	0	0	0	0.0049	0	0	0
Bacteria;Firmicutes;Clostridia;Clostridiales;Ruminococcaceae;Oscillibacter;PAC001130_s	PAC001130_s	0	0	0	8	6	2	0	1	2	0	0	0	1	2	3	0	1	0	2	0	0	0	0	0.0165	0.0121	0.0038	0	0.0022	0.0034	0	0	0	0.0023	0.0051	0.0073	0	0.0012	0	0.0054	0
Bacteria;Firmicutes;Clostridia;Clostridiales;Ruminococcaceae;Pseudoflavonifractor;PAC001131_s	PAC001131_s	7	1	0	2	6	1	6	0	10	0	0	3	0	0	3	18	0	0	3	25	0.0129	0.0024	0	0.0041	0.0121	0.0019	0.0122	0	0.017	0	0	0.006	0	0	0.0073	0.0241	0	0	0.0081	0.0505
Bacteria;Firmicutes;Clostridia;Clostridiales;Clostridiaceae;Clostridium;PAC001136_s	PAC001136_s	2	1	6	0	1	3	5	1	1	0	2	3	5	3	0	0	2	0	0	0	0.0037	0.0024	0.0115	0	0.002	0.0057	0.0101	0.0022	0.0017	0	0.0038	0.006	0.0114	0.0077	0	0	0.0024	0	0	0
Bacteria;Firmicutes;Clostridia;Clostridiales;Lachnospiraceae;PAC001137_g;PAC001137_g_uc	PAC001137_g_uc	0	0	0	0	0	0	0	0	2	0	0	0	0	0	0	0	0	0	0	0	0	0	0	0	0	0	0	0	0.0034	0	0	0	0	0	0	0	0	0	0	0
Bacteria;Firmicutes;Clostridia;Clostridiales;Lachnospiraceae;PAC001138_g;PAC001138_g_uc	PAC001138_g_uc	1	0	0	0	1	1	0	0	0	0	0	0	0	0	0	0	0	1	0	2	0.0018	0	0	0	0.002	0.0019	0	0	0	0	0	0	0	0	0	0	0	0.0023	0	0.004
Bacteria;Firmicutes;Clostridia;Clostridiales;Lachnospiraceae;PAC001138_g;PAC001138_s	PAC001138_s	0	0	0	0	0	468	0	18	0	0	0	0	1	0	0	0	0	0	0	0	0	0	0	0	0	0.8857	0	0.04	0	0	0	0	0.0023	0	0	0	0	0	0	0
Bacteria;Firmicutes;Clostridia;Clostridiales;Christensenellaceae;Christensenella;PAC001140_s	PAC001140_s	0	0	0	0	3	0	2	0	0	0	5	0	0	3	8	2	11	2	0	0	0	0	0	0	0.006	0	0.0041	0	0	0	0.0096	0	0	0.0077	0.0193	0.0027	0.0133	0.0046	0	0
Bacteria;Firmicutes;Clostridia;Clostridiales;Lachnospiraceae;Lachnospira;PAC001142_s	PAC001142_s	1	0	0	0	0	0	0	5	0	0	0	0	0	0	0	0	0	0	0	0	0.0018	0	0	0	0	0	0	0.0111	0	0	0	0	0	0	0	0	0	0	0	0
Bacteria;Firmicutes;Clostridia;Clostridiales;Lachnospiraceae;Eisenbergiella;PAC001143_s	PAC001143_s	0	0	0	0	0	0	0	0	0	0	0	0	0	0	0	0	22	0	0	0	0	0	0	0	0	0	0	0	0	0	0	0	0	0	0	0	0.0267	0	0	0
Bacteria;Firmicutes;Clostridia;Clostridiales;Ruminococcaceae;PAC001144_g;PAC001144_g_uc	PAC001144_g_uc	0	0	0	0	0	0	0	0	0	0	0	0	0	0	0	9	3	0	0	0	0	0	0	0	0	0	0	0	0	0	0	0	0	0	0	0.0121	0.0036	0	0	0
Bacteria;Firmicutes;Clostridia;Clostridiales;Ruminococcaceae;PAC001144_g;PAC001144_s	PAC001144_s	0	2	0	0	0	1	3	0	1	6	0	0	1	1	0	0	12	0	0	2	0	0.0047	0	0	0	0.0019	0.0061	0	0.0017	0.0124	0	0	0.0023	0.0026	0	0	0.0146	0	0	0.004
Bacteria;Firmicutes;Clostridia;Clostridiales;Lachnospiraceae;Clostridium_g24;PAC001148_s	PAC001148_s	2	0	0	6	0	0	0	0	0	0	0	0	0	0	3	4	0	0	0	0	0.0037	0	0	0.0123	0	0	0	0	0	0	0	0	0	0	0.0073	0.0054	0	0	0	0
Bacteria;Firmicutes;Clostridia;Clostridiales;Lachnospiraceae;PAC000196_g;PAC001150_s	PAC001150_s	7	4	0	3	0	16	1	13	6	6	8	13	20	0	3	10	37	7	0	3	0.0129	0.0095	0	0.0062	0	0.0303	0.002	0.0289	0.0102	0.0124	0.0154	0.0258	0.0457	0	0.0073	0.0134	0.0449	0.0162	0	0.0061
Bacteria;Firmicutes;Clostridia;Clostridiales;Ruminococcaceae;Eubacterium_g23;PAC001151_s	PAC001151_s	0	0	0	0	0	0	2	0	0	0	0	0	0	0	0	5	1	0	0	0	0	0	0	0	0	0	0.0041	0	0	0	0	0	0	0	0	0.0067	0.0012	0	0	0
Bacteria;Firmicutes;Clostridia;Clostridiales;Ruminococcaceae;PAC000661_g;PAC001153_s	PAC001153_s	5	38	0	1	27	0	17	0	0	40	40	0	0	0	1	103	563	0	3	5	0.0092	0.09	0	0.0021	0.0544	0	0.0345	0	0	0.0824	0.0768	0	0	0	0.0024	0.1382	0.6829	0	0.0081	0.0101
Bacteria;Firmicutes;Clostridia;Clostridiales;Ruminococcaceae;PAC000661_g;PAC001154_s	PAC001154_s	3	0	19	103	7	2	5	16	9	1	10	21	31	29	71	14	17	4	41	108	0.0055	0	0.0363	0.212	0.0141	0.0038	0.0101	0.0356	0.0153	0.0021	0.0192	0.0417	0.0708	0.0742	0.1717	0.0188	0.0206	0.0092	0.1113	0.2182
Bacteria;Firmicutes;Clostridia;Clostridiales;Ruminococcaceae;Oscillibacter;PAC001156_s	PAC001156_s	0	0	1	0	0	2	1	3	0	0	0	1	7	0	0	2	2	1	0	0	0	0	0.0019	0	0	0.0038	0.002	0.0067	0	0	0	0.002	0.016	0	0	0.0027	0.0024	0.0023	0	0
Bacteria;Firmicutes;Clostridia;Clostridiales;Ruminococcaceae;Phocea;PAC001158_s	PAC001158_s	74	6	5	12	5	6	6	12	13	8	5	10	35	26	9	9	6	1	4	33	0.1361	0.0142	0.0096	0.0247	0.0101	0.0114	0.0122	0.0267	0.0221	0.0165	0.0096	0.0198	0.0799	0.0665	0.0218	0.0121	0.0073	0.0023	0.0109	0.0667
Bacteria;Firmicutes;Clostridia;Clostridiales;Ruminococcaceae;Pseudoflavonifractor;PAC001159_s	PAC001159_s	0	0	0	0	0	0	0	0	1	0	0	0	0	0	0	0	0	0	0	0	0	0	0	0	0	0	0	0	0.0017	0	0	0	0	0	0	0	0	0	0	0
Bacteria;Firmicutes;Clostridia;Clostridiales;Ruminococcaceae;Sporobacter;PAC001161_s	PAC001161_s	4	0	0	0	3	0	1	10	0	0	0	0	1	0	0	3	0	0	8	0	0.0074	0	0	0	0.006	0	0.002	0.0222	0	0	0	0	0.0023	0	0	0.004	0	0	0.0217	0
Bacteria;Firmicutes;Clostridia;Clostridiales;Ruminococcaceae;Sporobacter;PAC001162_s	PAC001162_s	8	5	0	1	0	2	18	20	1	9	0	0	24	2	0	3	78	0	3	0	0.0147	0.0118	0	0.0021	0	0.0038	0.0365	0.0445	0.0017	0.0185	0	0	0.0548	0.0051	0	0.004	0.0946	0	0.0081	0
Bacteria;Firmicutes;Clostridia;Clostridiales;Lachnospiraceae;Clostridium_g24;PAC001164_s	PAC001164_s	18	4	1	57	10	50	0	8	5	22	0	0	2	0	6	25	45	7	8	0	0.0331	0.0095	0.0019	0.1173	0.0201	0.0946	0	0.0178	0.0085	0.0453	0	0	0.0046	0	0.0145	0.0335	0.0546	0.0162	0.0217	0
Bacteria;Firmicutes;Clostridia;Clostridiales;Lachnospiraceae;PAC001165_g;PAC001165_g_uc	PAC001165_g_uc	37	0	0	19	0	3	0	0	1	4	0	0	0	11	3	5	0	0	0	2	0.068	0	0	0.0391	0	0.0057	0	0	0.0017	0.0082	0	0	0	0.0281	0.0073	0.0067	0	0	0	0.004
Bacteria;Firmicutes;Clostridia;Clostridiales;Lachnospiraceae;PAC001166_g;PAC001166_g_uc	PAC001166_g_uc	0	0	0	11	0	0	0	11	0	0	0	0	0	0	0	0	30	5	0	0	0	0	0	0.0226	0	0	0	0.0245	0	0	0	0	0	0	0	0	0.0364	0.0115	0	0
Bacteria;Firmicutes;Clostridia;Clostridiales;Mogibacterium_f;PAC001168_g;PAC001168_g_uc	PAC001168_g_uc	3	0	0	0	0	0	4	0	0	0	0	0	0	0	0	4	3	3	0	0	0.0055	0	0	0	0	0	0.0081	0	0	0	0	0	0	0	0	0.0054	0.0036	0.0069	0	0
Bacteria;Firmicutes;Clostridia;Clostridiales;Mogibacterium_f;PAC001168_g;PAC001168_s	PAC001168_s	0	0	0	0	0	0	0	3	0	1	0	0	2	0	0	0	0	0	0	0	0	0	0	0	0	0	0	0.0067	0	0.0021	0	0	0.0046	0	0	0	0	0	0	0
Bacteria;Tenericutes;Mollicutes;PAC001057_o;PAC001057_f;PAC001109_g;PAC001172_s	PAC001172_s	0	0	3	0	0	0	0	0	0	0	1	3	0	0	0	0	0	0	0	0	0	0	0.0057	0	0	0	0	0	0	0	0.0019	0.006	0	0	0	0	0	0	0	0
Bacteria;Firmicutes;Clostridia;Clostridiales;Lachnospiraceae;Eubacterium_g4;PAC001174_s	PAC001174_s	14	3	16	29	1	7	0	5	3	1	17	29	15	2	20	80	54	39	0	24	0.0257	0.0071	0.0306	0.0597	0.002	0.0132	0	0.0111	0.0051	0.0021	0.0326	0.0575	0.0343	0.0051	0.0484	0.1073	0.0655	0.09	0	0.0485
Bacteria;Firmicutes;Clostridia;Clostridiales;Ruminococcaceae;Eubacterium_g23;PAC001175_s	PAC001175_s	0	0	0	0	0	0	0	0	0	0	0	0	0	0	0	0	0	1	0	0	0	0	0	0	0	0	0	0	0	0	0	0	0	0	0	0	0	0.0023	0	0
Bacteria;Firmicutes;Clostridia;Clostridiales;Lachnospiraceae;PAC001177_g;PAC001177_g_uc	PAC001177_g_uc	0	0	0	2	0	20	2	2	5	11	0	0	2	0	0	17	44	3	0	0	0	0	0	0.0041	0	0.0379	0.0041	0.0044	0.0085	0.0227	0	0	0.0046	0	0	0.0228	0.0534	0.0069	0	0
Bacteria;Firmicutes;Clostridia;Clostridiales;Lachnospiraceae;PAC001177_g;PAC001177_s	PAC001177_s	28	66	24	13	34	151	24	50	7	143	9	7	72	0	5	22	115	7	6	0	0.0515	0.1563	0.0458	0.0268	0.0685	0.2858	0.0487	0.1112	0.0119	0.2946	0.0173	0.0139	0.1644	0	0.0121	0.0295	0.1395	0.0162	0.0163	0
Bacteria;Firmicutes;Clostridia;Clostridiales;Ruminococcaceae;Eubacterium_g8;PAC001180_s	PAC001180_s	1088	1	0	3	13	0	3	0	22	0	2	43	0	15	94	363	31	0	41	4	2.0004	0.0024	0	0.0062	0.0262	0	0.0061	0	0.0373	0	0.0038	0.0853	0	0.0384	0.2273	0.4869	0.0376	0	0.1113	0.0081
Bacteria;Firmicutes;Clostridia;Clostridiales;Ruminococcaceae;PAC000661_g;PAC001181_s	PAC001181_s	5	2	0	1	4	15	7	0	28	7	7	8	10	5	13	7	6	11	6	0	0.0092	0.0047	0	0.0021	0.0081	0.0284	0.0142	0	0.0475	0.0144	0.0134	0.0159	0.0228	0.0128	0.0314	0.0094	0.0073	0.0254	0.0163	0
Bacteria;Firmicutes;Clostridia;Clostridiales;Ruminococcaceae;PAC000661_g;PAC001182_s	PAC001182_s	12	3	12	31	29	6	7	17	9	6	27	64	57	25	8	25	34	25	10	3	0.0221	0.0071	0.0229	0.0638	0.0584	0.0114	0.0142	0.0378	0.0153	0.0124	0.0518	0.127	0.1302	0.064	0.0193	0.0335	0.0412	0.0577	0.0272	0.0061
Bacteria;Firmicutes;Clostridia;Clostridiales;Ruminococcaceae;Neglecta;PAC001184_s	PAC001184_s	55	32	6	28	17	7	45	8	29	18	28	75	72	10	34	72	6	16	1	56	0.1011	0.0758	0.0115	0.0576	0.0342	0.0132	0.0912	0.0178	0.0492	0.0371	0.0537	0.1488	0.1644	0.0256	0.0822	0.0966	0.0073	0.0369	0.0027	0.1131
Bacteria;Firmicutes;Clostridia;Clostridiales;Ruminococcaceae;Oscillibacter;PAC001186_s group	PAC001186_s group	3	0	0	0	0	0	0	0	0	0	1	0	0	0	0	0	0	0	0	0	0.0055	0	0	0	0	0	0	0	0	0	0.0019	0	0	0	0	0	0	0	0	0
Bacteria;Firmicutes;Clostridia;Clostridiales;Ruminococcaceae;Ruminococcus;PAC001190_s	PAC001190_s	12	0	3	16	0	0	0	0	4	0	20	94	0	26	119	1	0	0	0	174	0.0221	0	0.0057	0.0329	0	0	0	0	0.0068	0	0.0384	0.1865	0	0.0665	0.2878	0.0013	0	0	0	0.3515
Bacteria;Tenericutes;Mollicutes;PAC001057_o;PAC001057_f;PAC001108_g;PAC001193_s	PAC001193_s	0	0	0	6	0	0	0	0	0	0	0	0	0	0	0	2	4	0	0	2	0	0	0	0.0123	0	0	0	0	0	0	0	0	0	0	0	0.0027	0.0049	0	0	0.004
Bacteria;Firmicutes;Clostridia;Clostridiales;Lachnospiraceae;PAC001199_g;PAC001199_g_uc	PAC001199_g_uc	12	2	2	7	0	0	0	0	6	2	0	7	0	4	2	6	0	4	0	4	0.0221	0.0047	0.0038	0.0144	0	0	0	0	0.0102	0.0041	0	0.0139	0	0.0102	0.0048	0.008	0	0.0092	0	0.0081
Bacteria;Firmicutes;Clostridia;Clostridiales;Lachnospiraceae;PAC001199_g;PAC001199_s	PAC001199_s	53	3	2	0	0	0	6	2	1	0	22	27	0	44	0	12	0	0	0	2	0.0974	0.0071	0.0038	0	0	0	0.0122	0.0044	0.0017	0	0.0422	0.0536	0	0.1126	0	0.0161	0	0	0	0.004
Bacteria;Firmicutes;Clostridia;Clostridiales;Lachnospiraceae;PAC001200_g;PAC001200_g_uc	PAC001200_g_uc	8	14	9	37	21	10	9	4	13	11	10	10	1	12	2	24	126	12	0	3	0.0147	0.0332	0.0172	0.0761	0.0423	0.0189	0.0182	0.0089	0.0221	0.0227	0.0192	0.0198	0.0023	0.0307	0.0048	0.0322	0.1528	0.0277	0	0.0061
Bacteria;Firmicutes;Clostridia;Clostridiales;Lachnospiraceae;PAC001200_g;PAC001200_s	PAC001200_s	9	1	9	13	4	8	5	5	6	14	5	24	6	6	3	16	186	13	3	0	0.0165	0.0024	0.0172	0.0268	0.0081	0.0151	0.0101	0.0111	0.0102	0.0288	0.0096	0.0476	0.0137	0.0154	0.0073	0.0215	0.2256	0.03	0.0081	0
Bacteria;Firmicutes;Clostridia;Clostridiales;Lachnospiraceae;PAC001201_g;PAC001201_g_uc	PAC001201_g_uc	12	20	0	22	2	43	3	11	17	23	0	0	18	0	14	40	63	17	5	0	0.0221	0.0474	0	0.0453	0.004	0.0814	0.0061	0.0245	0.0288	0.0474	0	0	0.0411	0	0.0339	0.0537	0.0764	0.0392	0.0136	0
Bacteria;Firmicutes;Clostridia;Clostridiales;Lachnospiraceae;PAC001201_g;PAC001201_s group	PAC001201_s group	0	0	0	0	0	0	0	0	0	0	2	0	0	4	0	0	0	0	0	0	0	0	0	0	0	0	0	0	0	0	0.0038	0	0	0.0102	0	0	0	0	0	0
Bacteria;Firmicutes;Clostridia;Clostridiales;Ruminococcaceae;PAC000661_g;PAC001202_s	PAC001202_s	1	1	0	5	3	1	7	0	1	0	0	0	0	0	7	3	0	3	5	0	0.0018	0.0024	0	0.0103	0.006	0.0019	0.0142	0	0.0017	0	0	0	0	0	0.0169	0.004	0	0.0069	0.0136	0
Bacteria;Tenericutes;Mollicutes;PAC001057_o;PAC001057_f;PAC001109_g;PAC001203_s	PAC001203_s	0	0	1	5	0	0	0	0	0	0	1	0	8	0	0	0	0	0	0	0	0	0	0.0019	0.0103	0	0	0	0	0	0	0.0019	0	0.0183	0	0	0	0	0	0	0
Bacteria;Firmicutes;Clostridia;Clostridiales;Christensenellaceae;PAC001207_g;PAC001207_g_uc	PAC001207_g_uc	3	8	7	7	11	32	3	12	6	23	1	9	15	2	4	9	39	5	7	5	0.0055	0.0189	0.0134	0.0144	0.0222	0.0606	0.0061	0.0267	0.0102	0.0474	0.0019	0.0179	0.0343	0.0051	0.0097	0.0121	0.0473	0.0115	0.019	0.0101
Bacteria;Firmicutes;Clostridia;Clostridiales;Christensenellaceae;PAC001207_g;PAC001207_s	PAC001207_s	0	0	0	0	0	0	0	0	0	0	0	0	0	0	2	0	0	0	0	0	0	0	0	0	0	0	0	0	0	0	0	0	0	0	0.0048	0	0	0	0	0
Bacteria;Firmicutes;Clostridia;Clostridiales;Christensenellaceae;PAC001207_g;PAC001211_s	PAC001211_s	3	2	3	2	2	7	1	10	8	2	14	17	5	6	9	26	4	4	7	3	0.0055	0.0047	0.0057	0.0041	0.004	0.0132	0.002	0.0222	0.0136	0.0041	0.0269	0.0337	0.0114	0.0154	0.0218	0.0349	0.0049	0.0092	0.019	0.0061
Bacteria;Firmicutes;Clostridia;Clostridiales;Lachnospiraceae;PAC001212_g;PAC001212_s	PAC001212_s	0	0	0	0	1	0	0	0	0	0	0	0	0	0	2	0	0	0	0	0	0	0	0	0	0.002	0	0	0	0	0	0	0	0	0	0.0048	0	0	0	0	0
Bacteria;Firmicutes;Clostridia;Clostridiales;Christensenellaceae;PAC001217_g;PAC001217_s	PAC001217_s	0	0	0	0	0	0	0	0	0	0	0	0	3	2	0	2	0	0	0	0	0	0	0	0	0	0	0	0	0	0	0	0	0.0069	0.0051	0	0.0027	0	0	0	0
Bacteria;Firmicutes;Clostridia;Clostridiales;Christensenellaceae;PAC001219_g;PAC001219_g_uc	PAC001219_g_uc	0	3	0	0	3	0	0	0	0	0	2	0	8	2	3	0	0	3	0	0	0	0.0071	0	0	0.006	0	0	0	0	0	0.0038	0	0.0183	0.0051	0.0073	0	0	0.0069	0	0
Bacteria;Firmicutes;Clostridia;Clostridiales;Dehalobacterium_f;PAC001221_g;PAC001221_g_uc	PAC001221_g_uc	0	0	0	2	0	0	0	0	0	0	0	0	0	0	0	0	0	0	0	0	0	0	0	0.0041	0	0	0	0	0	0	0	0	0	0	0	0	0	0	0	0
Bacteria;Firmicutes;Clostridia;Clostridiales;Dehalobacterium_f;PAC001221_g;PAC001221_s	PAC001221_s	1	2	0	18	0	0	1	2	11	0	0	0	23	0	3	0	23	0	0	14	0.0018	0.0047	0	0.037	0	0	0.002	0.0044	0.0187	0	0	0	0.0525	0	0.0073	0	0.0279	0	0	0.0283
Bacteria;Firmicutes;Clostridia;Clostridiales;Lachnospiraceae;KE159797_g;PAC001222_s	PAC001222_s	196	25	23	601	62	27	10	40	104	16	107	988	86	81	27	250	55	323	19	356	0.3604	0.0592	0.0439	1.2368	0.1249	0.0511	0.0203	0.089	0.1765	0.033	0.2053	1.9599	0.1964	0.2073	0.0653	0.3354	0.0667	0.7456	0.0516	0.7191
Bacteria;Firmicutes;Clostridia;Clostridiales;Lachnospiraceae;PAC001225_g;PAC001225_s	PAC001225_s	1	0	0	9	0	4	0	3	2	2	0	1	9	2	3	11	0	1	0	4	0.0018	0	0	0.0185	0	0.0076	0	0.0067	0.0034	0.0041	0	0.002	0.0206	0.0051	0.0073	0.0148	0	0.0023	0	0.0081
Bacteria;Firmicutes;Clostridia;Clostridiales;Lachnospiraceae;Eubacterium_g6;PAC001227_s	PAC001227_s	82	10	3	82	6	1	20	44	32	24	1	22	0	2	0	9	1	0	0	0	0.1508	0.0237	0.0057	0.1687	0.0121	0.0019	0.0406	0.0979	0.0543	0.0494	0.0019	0.0436	0	0.0051	0	0.0121	0.0012	0	0	0
Bacteria;Firmicutes;Clostridia;Clostridiales;Lachnospiraceae;PAC001228_g;PAC001228_g_uc	PAC001228_g_uc	0	0	0	0	0	0	0	0	0	0	0	0	0	0	3	4	0	0	0	0	0	0	0	0	0	0	0	0	0	0	0	0	0	0	0.0073	0.0054	0	0	0	0
Bacteria;Firmicutes;Clostridia;Clostridiales;Lachnospiraceae;PAC001228_g;PAC001228_s	PAC001228_s	0	0	0	0	0	0	0	0	0	0	3	1	0	0	0	0	0	0	0	0	0	0	0	0	0	0	0	0	0	0	0.0058	0.002	0	0	0	0	0	0	0	0
Bacteria;Firmicutes;Clostridia;Clostridiales;Lachnospiraceae;LLKB_g;PAC001234_s	PAC001234_s	36	0	1	84	0	0	0	7	0	21	0	1	0	0	2	20	5	3	0	0	0.0662	0	0.0019	0.1729	0	0	0	0.0156	0	0.0433	0	0.002	0	0	0.0048	0.0268	0.0061	0.0069	0	0
Bacteria;Firmicutes;Clostridia;Clostridiales;Mogibacterium_f;Emergencia;PAC001235_s	PAC001235_s	7	11	15	36	9	17	8	24	20	17	5	20	11	19	10	27	39	19	0	2	0.0129	0.026	0.0287	0.0741	0.0181	0.0322	0.0162	0.0534	0.0339	0.035	0.0096	0.0397	0.0251	0.0486	0.0242	0.0362	0.0473	0.0439	0	0.004
Bacteria;Firmicutes;Clostridia;Clostridiales;Ruminococcaceae;PAC000748_g;PAC001237_s	PAC001237_s	5	1	6	7	2	20	10	12	10	5	1	5	56	69	0	0	0	26	4	5	0.0092	0.0024	0.0115	0.0144	0.004	0.0379	0.0203	0.0267	0.017	0.0103	0.0019	0.0099	0.1279	0.1765	0	0	0	0.06	0.0109	0.0101
Bacteria;Firmicutes;Clostridia;Clostridiales;Ruminococcaceae;NHOC_g;PAC001240_s	PAC001240_s	263	1490	4	3	673	561	3	1624	399	2888	1	0	1104	7	1	408	1410	132	5	0	0.4836	3.5284	0.0076	0.0062	1.3558	1.0617	0.0061	3.6121	0.677	5.949	0.0019	0	2.521	0.0179	0.0024	0.5473	1.7103	0.3047	0.0136	0
Bacteria;Firmicutes;Clostridia;Clostridiales;Ruminococcaceae;Eubacterium_g23;PAC001243_s	PAC001243_s	0	0	0	0	2	0	2	0	0	0	0	0	2	4	0	0	0	0	0	0	0	0	0	0	0.004	0	0.0041	0	0	0	0	0	0.0046	0.0102	0	0	0	0	0	0
Bacteria;Firmicutes;Clostridia;Clostridiales;Ruminococcaceae;Eubacterium_g8;PAC001244_s	PAC001244_s	26	66	97	663	159	46	272	149	277	63	301	422	179	356	133	445	238	165	247	219	0.0478	0.1563	0.1853	1.3644	0.3203	0.0871	0.5515	0.3314	0.47	0.1298	0.5776	0.8371	0.4088	0.9109	0.3216	0.5969	0.2887	0.3809	0.6707	0.4424
Bacteria;Firmicutes;Clostridia;Clostridiales;Ruminococcaceae;Monoglobus;PAC001245_s	PAC001245_s	4	0	1	0	0	0	0	0	0	0	0	0	0	2	0	0	0	0	0	0	0.0074	0	0.0019	0	0	0	0	0	0	0	0	0	0	0.0051	0	0	0	0	0	0
Bacteria;Firmicutes;Clostridia;Clostridiales;Ruminococcaceae;PAC000661_g;PAC001248_s	PAC001248_s	0	0	0	0	0	1	0	0	0	0	0	0	0	0	0	0	0	0	0	1	0	0	0	0	0	0.0019	0	0	0	0	0	0	0	0	0	0	0	0	0	0.002
Bacteria;Firmicutes;Clostridia;Clostridiales;Ruminococcaceae;PAC000661_g;PAC001249_s	PAC001249_s	15	0	19	2	0	0	0	0	0	0	51	5	0	0	0	0	0	0	3	0	0.0276	0	0.0363	0.0041	0	0	0	0	0	0	0.0979	0.0099	0	0	0	0	0	0	0.0081	0
Bacteria;Firmicutes;Clostridia;Clostridiales;Ruminococcaceae;PAC000661_g;PAC001252_s	PAC001252_s	0	0	0	0	6	0	0	0	0	0	0	8	0	0	0	0	8	0	0	0	0	0	0	0	0.0121	0	0	0	0	0	0	0.0159	0	0	0	0	0.0097	0	0	0
Bacteria;Firmicutes;Clostridia;Clostridiales;Ruminococcaceae;Ruminococcus_g2;PAC001256_s	PAC001256_s	0	0	0	0	0	0	0	0	0	0	0	0	0	0	0	0	4	0	0	0	0	0	0	0	0	0	0	0	0	0	0	0	0	0	0	0	0.0049	0	0	0
Bacteria;Firmicutes;Clostridia;Clostridiales;Ruminococcaceae;Sporobacter;PAC001257_s	PAC001257_s	58	0	5	69	14	1	8	0	15	7	15	52	0	36	17	12	0	4	20	53	0.1066	0	0.0096	0.142	0.0282	0.0019	0.0162	0	0.0255	0.0144	0.0288	0.1032	0	0.0921	0.0411	0.0161	0	0.0092	0.0543	0.1071
Bacteria;Tenericutes;Mollicutes;PAC001057_o;PAC001057_f;PAC001109_g;PAC001263_s	PAC001263_s	0	0	0	0	0	0	0	0	0	0	0	0	0	0	0	0	94	0	0	0	0	0	0	0	0	0	0	0	0	0	0	0	0	0	0	0	0.114	0	0	0
Bacteria;Tenericutes;Mollicutes;PAC001265_o;PAC001265_f;PAC001265_g;PAC001265_g_uc	PAC001265_g_uc	0	0	0	0	0	0	3	3	0	0	7	0	0	0	0	0	0	0	0	0	0	0	0	0	0	0	0.0061	0.0067	0	0	0.0134	0	0	0	0	0	0	0	0	0
Bacteria;Actinobacteria;Coriobacteriia;Coriobacteriales;Coriobacteriaceae;PAC001266_g;PAC001266_g_uc	PAC001266_g_uc	0	1	0	0	4	2	2	0	0	1	0	2	1	2	4	1	0	2	0	14	0	0.0024	0	0	0.0081	0.0038	0.0041	0	0	0.0021	0	0.004	0.0023	0.0051	0.0097	0.0013	0	0.0046	0	0.0283
Bacteria;Actinobacteria;Coriobacteriia;Coriobacteriales;Coriobacteriaceae;PAC001266_g;PAC001266_s	PAC001266_s	0	2	3	4	2	0	2	1	2	0	1	2	0	1	0	3	0	0	0	0	0	0.0047	0.0057	0.0082	0.004	0	0.0041	0.0022	0.0034	0	0.0019	0.004	0	0.0026	0	0.004	0	0	0	0
Bacteria;Firmicutes;Clostridia;Clostridiales;Lachnospiraceae;PAC001270_g;PAC001270_s	PAC001270_s	0	0	0	0	0	0	0	0	0	0	0	0	0	0	0	0	10	0	0	0	0	0	0	0	0	0	0	0	0	0	0	0	0	0	0	0	0.0121	0	0	0
Bacteria;Firmicutes;Clostridia;Clostridiales;Lachnospiraceae;Roseburia;PAC001271_s	PAC001271_s	224	0	18	0	1	0	0	0	6	0	17	41	0	29	3	0	17	0	5	0	0.4118	0	0.0344	0	0.002	0	0	0	0.0102	0	0.0326	0.0813	0	0.0742	0.0073	0	0.0206	0	0.0136	0
Bacteria;Tenericutes;Mollicutes;PAC001057_o;PAC001057_f;PAC001109_g;PAC001273_s	PAC001273_s	25	0	4	0	3	2	0	0	0	0	0	10	0	0	1	75	145	0	2	0	0.046	0	0.0076	0	0.006	0.0038	0	0	0	0	0	0.0198	0	0	0.0024	0.1006	0.1759	0	0.0054	0
Bacteria;Tenericutes;Mollicutes;PAC001057_o;PAC001057_f;PAC001274_g;PAC001274_g_uc	PAC001274_g_uc	0	0	0	0	0	10	2	0	30	0	0	0	0	0	0	11	41	0	0	0	0	0	0	0	0	0.0189	0.0041	0	0.0509	0	0	0	0	0	0	0.0148	0.0497	0	0	0
Bacteria;Firmicutes;Clostridia;Clostridiales;Christensenellaceae;PAC001219_g;PAC001280_s	PAC001280_s	0	4	0	0	0	0	0	0	0	0	0	0	0	0	0	5	0	0	0	0	0	0.0095	0	0	0	0	0	0	0	0	0	0	0	0	0	0.0067	0	0	0	0
Bacteria;Firmicutes;Clostridia;Clostridiales;Lachnospiraceae;Clostridium_g24;PAC001282_s	PAC001282_s	0	0	0	2	0	1	0	0	0	1	0	0	0	0	0	0	0	0	0	0	0	0	0	0.0041	0	0.0019	0	0	0	0.0021	0	0	0	0	0	0	0	0	0	0
Bacteria;Firmicutes;Clostridia;Clostridiales;Lachnospiraceae;PAC001287_g;PAC001287_s	PAC001287_s	9	0	0	0	0	3	0	0	0	0	2	0	1	3	0	1	0	0	0	0	0.0165	0	0	0	0	0.0057	0	0	0	0	0.0038	0	0.0023	0.0077	0	0.0013	0	0	0	0
Bacteria;Firmicutes;Clostridia;Clostridiales;Lachnospiraceae;Lachnospira;PAC001288_s	PAC001288_s	0	3	3	0	0	9	0	13	1	0	5	14	13	1	10	20	7	3	0	0	0	0.0071	0.0057	0	0	0.017	0	0.0289	0.0017	0	0.0096	0.0278	0.0297	0.0026	0.0242	0.0268	0.0085	0.0069	0	0
Bacteria;Firmicutes;Clostridia;Clostridiales;Lachnospiraceae;Ruminococcus_g4;PAC001289_s	PAC001289_s	0	0	0	1	0	0	0	0	0	0	0	0	0	0	0	0	1	0	0	0	0	0	0	0.0021	0	0	0	0	0	0	0	0	0	0	0	0	0.0012	0	0	0
Bacteria;Firmicutes;Clostridia;Clostridiales;Lachnospiraceae;Clostridium_g21;PAC001294_s	PAC001294_s	269	2	15	185	9	8	15	7	17	21	48	842	6	168	154	45	0	108	9	231	0.4946	0.0047	0.0287	0.3807	0.0181	0.0151	0.0304	0.0156	0.0288	0.0433	0.0921	1.6703	0.0137	0.4299	0.3724	0.0604	0	0.2493	0.0244	0.4666
Bacteria;Firmicutes;Clostridia;Clostridiales;Lachnospiraceae;PAC001296_g;PAC001296_g_uc	PAC001296_g_uc	329	3	45	158	37	222	13	257	286	6	11	101	173	40	3	51	150	80	0	6	0.6049	0.0071	0.086	0.3251	0.0745	0.4201	0.0264	0.5716	0.4853	0.0124	0.0211	0.2004	0.395	0.1023	0.0073	0.0684	0.182	0.1847	0	0.0121
Bacteria;Firmicutes;Clostridia;Clostridiales;Lachnospiraceae;PAC001296_g;PAC001296_s	PAC001296_s	23	2	4	13	2	3	1	0	1	0	2	1	2	5	0	10	6	0	0	0	0.0423	0.0047	0.0076	0.0268	0.004	0.0057	0.002	0	0.0017	0	0.0038	0.002	0.0046	0.0128	0	0.0134	0.0073	0	0	0
Bacteria;Bacteroidetes;Bacteroidia;Bacteroidales;Prevotellaceae;Prevotella;PAC001304_s	PAC001304_s	0	0	0	0	0	0	0	0	0	0	0	0	0	0	0	0	6	10	0	0	0	0	0	0	0	0	0	0	0	0	0	0	0	0	0	0	0.0073	0.0231	0	0
Bacteria;Firmicutes;Clostridia;Clostridiales;Ruminococcaceae;Sporobacter;PAC001306_s	PAC001306_s	3	2	0	0	0	0	3	3	0	0	0	2	1	1	0	6	3	7	0	0	0.0055	0.0047	0	0	0	0	0.0061	0.0067	0	0	0	0.004	0.0023	0.0026	0	0.008	0.0036	0.0162	0	0
Bacteria;Firmicutes;Clostridia;Clostridiales;Lachnospiraceae;PAC001308_g;PAC001308_g_uc	PAC001308_g_uc	0	0	0	2	0	1	0	0	1	3	0	2	4	3	0	7	0	0	0	0	0	0	0	0.0041	0	0.0019	0	0	0.0017	0.0062	0	0.004	0.0091	0.0077	0	0.0094	0	0	0	0
Bacteria;Firmicutes;Clostridia;Clostridiales;Lachnospiraceae;PAC001308_g;PAC001308_s	PAC001308_s	14	0	3	8	0	11	0	17	4	2	10	4	18	10	0	1	3	4	0	6	0.0257	0	0.0057	0.0165	0	0.0208	0	0.0378	0.0068	0.0041	0.0192	0.0079	0.0411	0.0256	0	0.0013	0.0036	0.0092	0	0.0121
Bacteria;Firmicutes;Clostridia;Clostridiales;Lachnospiraceae;Roseburia;PAC001309_s	PAC001309_s	0	0	0	0	0	0	0	0	2	0	0	0	0	0	0	0	0	1	0	0	0	0	0	0	0	0	0	0	0.0034	0	0	0	0	0	0	0	0	0.0023	0	0
Bacteria;Firmicutes;Clostridia;Clostridiales;Ruminococcaceae;PAC000661_g;PAC001312_s	PAC001312_s	0	0	2	6	3	7	0	0	4	3	0	3	1	0	47	2	0	0	0	0	0	0	0.0038	0.0123	0.006	0.0132	0	0	0.0068	0.0062	0	0.006	0.0023	0	0.1137	0.0027	0	0	0	0
Bacteria;Firmicutes;Clostridia;Clostridiales;Ruminococcaceae;PAC001313_g;PAC001313_g_uc	PAC001313_g_uc	0	0	0	29	0	0	0	0	25	0	21	0	0	0	16	0	0	0	0	12	0	0	0	0.0597	0	0	0	0	0.0424	0	0.0403	0	0	0	0.0387	0	0	0	0	0.0242
Bacteria;Firmicutes;Clostridia;Clostridiales;Ruminococcaceae;PAC001313_g;PAC001313_s	PAC001313_s	14	0	0	15	9	0	3	2	19	1	3	11	26	3	7	9	3	0	0	10	0.0257	0	0	0.0309	0.0181	0	0.0061	0.0044	0.0322	0.0021	0.0058	0.0218	0.0594	0.0077	0.0169	0.0121	0.0036	0	0	0.0202
Bacteria;Firmicutes;Clostridia;Clostridiales;Ruminococcaceae;Pseudoflavonifractor;PAC001318_s	PAC001318_s	129	136	11	49	92	93	78	17	132	82	46	93	105	69	187	814	430	139	38	21	0.2372	0.3221	0.021	0.1008	0.1853	0.176	0.1582	0.0378	0.224	0.1689	0.0883	0.1845	0.2398	0.1765	0.4522	1.0919	0.5216	0.3209	0.1032	0.0424
Bacteria;Tenericutes;Mollicutes;PAC001057_o;PAC000197_f;PAC001323_g;PAC001323_s	PAC001323_s	1	0	4	0	0	0	1	0	3	0	2	5	1	4	0	8	1	0	0	0	0.0018	0	0.0076	0	0	0	0.002	0	0.0051	0	0.0038	0.0099	0.0023	0.0102	0	0.0107	0.0012	0	0	0
Bacteria;Firmicutes;Clostridia;Clostridiales;Lachnospiraceae;Blautia;PAC001326_s	PAC001326_s	0	0	0	0	0	18	0	0	0	0	1	0	0	0	0	11	5	0	1	0	0	0	0	0	0	0.0341	0	0	0	0	0.0019	0	0	0	0	0.0148	0.0061	0	0.0027	0
Bacteria;Firmicutes;Clostridia;Clostridiales;Lachnospiraceae;PAC000196_g;PAC001335_s group	PAC001335_s group	0	0	0	0	0	0	0	0	0	0	0	0	0	0	0	1	0	0	0	0	0	0	0	0	0	0	0	0	0	0	0	0	0	0	0	0.0013	0	0	0	0
Bacteria;Firmicutes;Clostridia;Clostridiales;Christensenellaceae;PAC001360_g;PAC001360_g_uc	PAC001360_g_uc	0	0	0	5	1	2	9	0	0	0	0	0	16	0	2	10	0	9	0	0	0	0	0	0.0103	0.002	0.0038	0.0182	0	0	0	0	0	0.0365	0	0.0048	0.0134	0	0.0208	0	0
Bacteria;Firmicutes;Clostridia;Clostridiales;Lachnospiraceae;PAC001103_g;PAC001361_s	PAC001361_s	7	3	1	0	2	0	1	0	0	1	0	6	2	0	11	2	0	2	0	11	0.0129	0.0071	0.0019	0	0.004	0	0.002	0	0	0.0021	0	0.0119	0.0046	0	0.0266	0.0027	0	0.0046	0	0.0222
Bacteria;Firmicutes;Erysipelotrichi;Erysipelotrichales;Erysipelotrichaceae;PAC001362_g;PAC001362_g_uc	PAC001362_g_uc	2	0	0	0	2	0	0	0	0	0	3	0	0	0	0	6	5	0	0	0	0.0037	0	0	0	0.004	0	0	0	0	0	0.0058	0	0	0	0	0.008	0.0061	0	0	0
Bacteria;Firmicutes;Erysipelotrichi;Erysipelotrichales;Erysipelotrichaceae;PAC001362_g;PAC001362_s	PAC001362_s	101	0	0	0	0	0	0	6	11	0	0	0	2	0	0	0	3	2	2	0	0.1857	0	0	0	0	0	0	0.0133	0.0187	0	0	0	0.0046	0	0	0	0.0036	0.0046	0.0054	0
Bacteria;Firmicutes;Clostridia;Clostridiales;Lachnospiraceae;PAC001165_g;PAC001366_s	PAC001366_s	60	0	0	13	0	0	3	0	0	0	0	0	0	7	2	0	0	0	0	2	0.1103	0	0	0.0268	0	0	0.0061	0	0	0	0	0	0	0.0179	0.0048	0	0	0	0	0.004
Bacteria;Firmicutes;Clostridia;Clostridiales;Ruminococcaceae;FTRU_g;PAC001367_s	PAC001367_s	18	13	13	8	5	8	0	19	19	13	8	5	6	0	14	28	15	6	4	6	0.0331	0.0308	0.0248	0.0165	0.0101	0.0151	0	0.0423	0.0322	0.0268	0.0154	0.0099	0.0137	0	0.0339	0.0376	0.0182	0.0139	0.0109	0.0121
Bacteria;Firmicutes;Clostridia;Clostridiales;Ruminococcaceae;Oscillibacter;PAC001368_s	PAC001368_s	1	0	0	1	1	0	2	0	0	0	0	0	0	0	2	0	2	3	0	0	0.0018	0	0	0.0021	0.002	0	0.0041	0	0	0	0	0	0	0	0.0048	0	0.0024	0.0069	0	0
Bacteria;Firmicutes;Clostridia;Clostridiales;Ruminococcaceae;Oscillibacter;PAC001369_s	PAC001369_s	0	0	2	8	1	0	1	0	0	3	0	0	0	2	4	2	0	8	2	0	0	0	0.0038	0.0165	0.002	0	0.002	0	0	0.0062	0	0	0	0.0051	0.0097	0.0027	0	0.0185	0.0054	0
Bacteria;Firmicutes;Clostridia;Clostridiales;Ruminococcaceae;Pseudoflavonifractor;PAC001370_s	PAC001370_s	0	0	0	0	1	0	2	26	0	0	0	3	0	4	0	0	1	12	0	1	0	0	0	0	0.002	0	0.0041	0.0578	0	0	0	0.006	0	0.0102	0	0	0.0012	0.0277	0	0.002
Bacteria;Firmicutes;Clostridia;Clostridiales;Christensenellaceae;PAC001360_g;PAC001371_s	PAC001371_s	3	0	0	3	0	0	19	0	15	0	0	0	2	2	3	4	0	0	0	0	0.0055	0	0	0.0062	0	0	0.0385	0	0.0255	0	0	0	0.0046	0.0051	0.0073	0.0054	0	0	0	0
Bacteria;Firmicutes;Clostridia;Clostridiales;Lachnospiraceae;PAC001372_g;PAC001372_g_uc	PAC001372_g_uc	2	0	0	2	0	0	0	0	0	0	0	9	0	2	0	0	0	0	0	4	0.0037	0	0	0.0041	0	0	0	0	0	0	0	0.0179	0	0.0051	0	0	0	0	0	0.0081
Bacteria;Firmicutes;Clostridia;Clostridiales;Lachnospiraceae;PAC001372_g;PAC001372_s	PAC001372_s	1	0	0	0	0	0	0	0	0	0	0	2	0	0	0	0	0	0	0	0	0.0018	0	0	0	0	0	0	0	0	0	0	0.004	0	0	0	0	0	0	0	0
Bacteria;Firmicutes;Clostridia;Clostridiales;Lachnospiraceae;Clostridium_g24;PAC001374_s	PAC001374_s	23	0	0	26	0	0	0	2	8	1	8	23	0	4	4	12	0	0	0	1	0.0423	0	0	0.0535	0	0	0	0.0044	0.0136	0.0021	0.0154	0.0456	0	0.0102	0.0097	0.0161	0	0	0	0.002
Bacteria;Firmicutes;Clostridia;Clostridiales;Lachnospiraceae;PAC001375_g;PAC001375_s	PAC001375_s	1	0	0	0	0	0	0	0	0	0	0	0	0	2	0	0	0	0	0	0	0.0018	0	0	0	0	0	0	0	0	0	0	0	0	0.0051	0	0	0	0	0	0
Bacteria;Firmicutes;Clostridia;Clostridiales;Lachnospiraceae;Clostridium_g24;PAC001376_s	PAC001376_s	71	8	2	54	28	7	5	5	23	14	4	20	8	6	4	10	0	20	0	10	0.1305	0.0189	0.0038	0.1111	0.0564	0.0132	0.0101	0.0111	0.039	0.0288	0.0077	0.0397	0.0183	0.0154	0.0097	0.0134	0	0.0462	0	0.0202
Bacteria;Firmicutes;Clostridia;Clostridiales;Lachnospiraceae;PAC001377_g;PAC001377_s	PAC001377_s	54	0	0	0	2	0	0	2	1	0	0	0	0	8	2	7	8	0	1	0	0.0993	0	0	0	0.004	0	0	0.0044	0.0017	0	0	0	0	0.0205	0.0048	0.0094	0.0097	0	0.0027	0
Bacteria;Firmicutes;Clostridia;Clostridiales;Ruminococcaceae;Ruthenibacterium;PAC001378_s	PAC001378_s	0	0	0	0	0	0	0	0	0	0	0	0	3	0	0	0	0	0	0	0	0	0	0	0	0	0	0	0	0	0	0	0	0.0069	0	0	0	0	0	0	0
Bacteria;Firmicutes;Clostridia;Clostridiales;Ruminococcaceae;Pseudoflavonifractor;PAC001379_s	PAC001379_s	7	0	0	5	1	0	3	0	5	0	2	0	1	0	0	0	2	2	0	0	0.0129	0	0	0.0103	0.002	0	0.0061	0	0.0085	0	0.0038	0	0.0023	0	0	0	0.0024	0.0046	0	0
Bacteria;Firmicutes;Clostridia;Clostridiales;Lachnospiraceae;Eubacterium_g17;PAC001380_s	PAC001380_s	0	45	1	2	0	0	1	0	13	1	0	89	144	3	1	5	9	3	0	0	0	0.1066	0.0019	0.0041	0	0	0.002	0	0.0221	0.0021	0	0.1766	0.3288	0.0077	0.0024	0.0067	0.0109	0.0069	0	0
Bacteria;Firmicutes;Clostridia;Clostridiales;Lachnospiraceae;PAC001092_g;PAC001381_s	PAC001381_s	7	0	1	20	23	1	13	1	5	4	0	9	4	13	0	7	7	51	3	6	0.0129	0	0.0019	0.0412	0.0463	0.0019	0.0264	0.0022	0.0085	0.0082	0	0.0179	0.0091	0.0333	0	0.0094	0.0085	0.1177	0.0081	0.0121
Bacteria;Firmicutes;Clostridia;Clostridiales;Lachnospiraceae;PAC001092_g;PAC001382_s	PAC001382_s	5	0	0	0	0	0	0	1	0	0	1	0	0	0	0	0	0	0	0	0	0.0092	0	0	0	0	0	0	0.0022	0	0	0.0019	0	0	0	0	0	0	0	0	0
Bacteria;Firmicutes;Clostridia;Clostridiales;Lachnospiraceae;LLKB_g;PAC001383_s	PAC001383_s	158	12	0	0	9	0	0	29	0	0	0	0	32	9	0	0	1	0	0	0	0.2905	0.0284	0	0	0.0181	0	0	0.0645	0	0	0	0	0.0731	0.023	0	0	0.0012	0	0	0
Bacteria;Firmicutes;Clostridia;Clostridiales;Lachnospiraceae;PAC001165_g;PAC001384_s	PAC001384_s	1	0	0	0	0	0	1	0	0	0	0	0	0	0	0	0	0	0	0	0	0.0018	0	0	0	0	0	0.002	0	0	0	0	0	0	0	0	0	0	0	0	0
Bacteria;Firmicutes;Clostridia;Clostridiales;Lachnospiraceae;PAC001385_g;PAC001385_g_uc	PAC001385_g_uc	0	0	4	9	2	0	3	3	0	10	0	2	0	0	0	5	2	0	0	0	0	0	0.0076	0.0185	0.004	0	0.0061	0.0067	0	0.0206	0	0.004	0	0	0	0.0067	0.0024	0	0	0
Bacteria;Firmicutes;Clostridia;Clostridiales;Lachnospiraceae;PAC000692_g;PAC001387_s	PAC001387_s	24	0	0	13	0	2	0	0	2	6	0	3	5	12	0	0	0	2	0	2	0.0441	0	0	0.0268	0	0.0038	0	0	0.0034	0.0124	0	0.006	0.0114	0.0307	0	0	0	0.0046	0	0.004
Bacteria;Firmicutes;Clostridia;Clostridiales;Lachnospiraceae;PAC001092_g;PAC001388_s	PAC001388_s	8	0	0	0	0	0	0	0	2	0	0	1	0	0	0	3	5	1	0	0	0.0147	0	0	0	0	0	0	0	0.0034	0	0	0.002	0	0	0	0.004	0.0061	0.0023	0	0
Bacteria;Firmicutes;Clostridia;Clostridiales;Lachnospiraceae;PAC001390_g;PAC001390_s	PAC001390_s	0	0	0	0	0	1	0	0	0	0	0	0	0	0	0	0	0	0	0	1	0	0	0	0	0	0.0019	0	0	0	0	0	0	0	0	0	0	0	0	0	0.002
Bacteria;Firmicutes;Erysipelotrichi;Erysipelotrichales;Erysipelotrichaceae;PAC001362_g;PAC001392_s	PAC001392_s	4	0	0	1	0	0	2	0	0	0	0	0	0	0	0	0	0	0	0	0	0.0074	0	0	0.0021	0	0	0.0041	0	0	0	0	0	0	0	0	0	0	0	0	0
Bacteria;Tenericutes;Mollicutes;PAC001057_o;PAC000197_f;PAC000197_g;PAC001393_s	PAC001393_s	1	0	0	0	0	0	1	0	0	0	0	0	0	0	0	2	0	0	0	0	0.0018	0	0	0	0	0	0.002	0	0	0	0	0	0	0	0	0.0027	0	0	0	0
Bacteria;Actinobacteria;Coriobacteriia;Coriobacteriales;Coriobacteriaceae;LT821227_g;PAC001394_s	PAC001394_s	19	11	16	21	18	18	10	15	12	5	25	19	7	13	23	47	36	24	14	35	0.0349	0.026	0.0306	0.0432	0.0363	0.0341	0.0203	0.0334	0.0204	0.0103	0.048	0.0377	0.016	0.0333	0.0556	0.063	0.0437	0.0554	0.038	0.0707
Bacteria;Firmicutes;Clostridia;Clostridiales;Dehalobacterium_f;PAC001221_g;PAC001395_s	PAC001395_s	21	0	0	55	5	1	2	1	14	8	0	36	8	2	22	19	0	6	15	18	0.0386	0	0	0.1132	0.0101	0.0019	0.0041	0.0022	0.0238	0.0165	0	0.0714	0.0183	0.0051	0.0532	0.0255	0	0.0139	0.0407	0.0364
Bacteria;Firmicutes;Clostridia;Clostridiales;Lachnospiraceae;KE159605_g;PAC001396_s	PAC001396_s	9	1	0	26	7	1	6	5	6	0	0	3	12	3	4	13	2	7	0	1	0.0165	0.0024	0	0.0535	0.0141	0.0019	0.0122	0.0111	0.0102	0	0	0.006	0.0274	0.0077	0.0097	0.0174	0.0024	0.0162	0	0.002
Bacteria;Firmicutes;Clostridia;Clostridiales;Peptococcaceae;PAC001400_g;PAC001400_g_uc	PAC001400_g_uc	5	0	0	0	0	0	0	0	0	0	0	0	0	0	0	0	0	0	2	0	0.0092	0	0	0	0	0	0	0	0	0	0	0	0	0	0	0	0	0	0.0054	0
Bacteria;Firmicutes;Clostridia;Clostridiales;Ruminococcaceae;PAC001402_g;PAC001402_g_uc	PAC001402_g_uc	0	0	1	2	2	0	0	0	0	0	0	0	2	2	0	3	0	4	0	17	0	0	0.0019	0.0041	0.004	0	0	0	0	0	0	0	0.0046	0.0051	0	0.004	0	0.0092	0	0.0343
Bacteria;Firmicutes;Clostridia;Clostridiales;Ruminococcaceae;PAC001402_g;PAC001402_s	PAC001402_s	0	0	0	3	0	0	0	1	0	0	0	0	0	0	2	0	0	1	0	1	0	0	0	0.0062	0	0	0	0.0022	0	0	0	0	0	0	0.0048	0	0	0.0023	0	0.002
Bacteria;Tenericutes;Mollicutes;PAC001057_o;PAC000197_f;PAC000197_g;PAC001407_s	PAC001407_s	0	0	0	0	0	0	2	0	0	0	0	0	0	0	0	0	0	0	0	0	0	0	0	0	0	0	0.0041	0	0	0	0	0	0	0	0	0	0	0	0	0
Bacteria;Firmicutes;Clostridia;Clostridiales;Lachnospiraceae;PAC001408_g;PAC001408_g_uc	PAC001408_g_uc	0	0	0	0	0	0	0	0	0	0	0	0	0	0	0	0	0	0	0	3	0	0	0	0	0	0	0	0	0	0	0	0	0	0	0	0	0	0	0	0.0061
Bacteria;Tenericutes;Mollicutes;PAC001057_o;PAC000197_f;PAC000197_g;PAC001409_s	PAC001409_s	0	0	0	0	0	0	0	0	0	0	1	3	0	0	0	1	0	0	0	0	0	0	0	0	0	0	0	0	0	0	0.0019	0.006	0	0	0	0.0013	0	0	0	0
Bacteria;Tenericutes;Mollicutes;PAC001057_o;PAC001057_f;PAC001109_g;PAC001410_s	PAC001410_s	0	0	2	0	0	0	0	0	1	0	0	0	0	0	0	0	0	1	0	0	0	0	0.0038	0	0	0	0	0	0.0017	0	0	0	0	0	0	0	0	0.0023	0	0
Bacteria;Firmicutes;Clostridia;Clostridiales;Ruminococcaceae;PAC000748_g;PAC001412_s	PAC001412_s	0	1	0	0	2	0	0	0	2	0	0	0	2	6	0	0	3	2	0	0	0	0.0024	0	0	0.004	0	0	0	0.0034	0	0	0	0.0046	0.0154	0	0	0.0036	0.0046	0	0
Bacteria;Firmicutes;Clostridia;Clostridiales;Christensenellaceae;Christensenella;PAC001413_s	PAC001413_s	0	0	0	0	0	0	1	0	0	0	0	0	2	0	0	0	0	0	0	0	0	0	0	0	0	0	0.002	0	0	0	0	0	0.0046	0	0	0	0	0	0	0
Bacteria;Firmicutes;Clostridia;Clostridiales;Lachnospiraceae;Anaerotignum;PAC001414_s	PAC001414_s	0	0	0	0	2	0	0	0	0	0	0	0	0	0	0	0	0	0	0	0	0	0	0	0	0.004	0	0	0	0	0	0	0	0	0	0	0	0	0	0	0
Bacteria;Firmicutes;Clostridia;Clostridiales;Ruminococcaceae;PAC000748_g;PAC001416_s	PAC001416_s	0	0	0	3	0	2	0	0	0	0	0	0	0	0	0	0	0	0	0	0	0	0	0	0.0062	0	0.0038	0	0	0	0	0	0	0	0	0	0	0	0	0	0
Bacteria;Firmicutes;Clostridia;Clostridiales;Ruminococcaceae;PAC000672_g;PAC001417_s	PAC001417_s	0	3	4	16	18	11	7	23	2	0	0	0	30	32	0	55	0	0	0	7	0	0.0071	0.0076	0.0329	0.0363	0.0208	0.0142	0.0512	0.0034	0	0	0	0.0685	0.0819	0	0.0738	0	0	0	0.0141
Bacteria;Firmicutes;Clostridia;Clostridiales;Christensenellaceae;Christensenella;PAC001427_s	PAC001427_s	0	2	0	0	0	2	3	7	0	1	0	0	4	0	0	5	1	0	0	0	0	0.0047	0	0	0	0.0038	0.0061	0.0156	0	0.0021	0	0	0.0091	0	0	0.0067	0.0012	0	0	0
Bacteria;Firmicutes;Clostridia;Clostridiales;Ruminococcaceae;Faecalibacterium;PAC001430_s	PAC001430_s	0	0	0	0	0	0	0	0	0	0	0	0	0	0	1	0	0	0	0	0	0	0	0	0	0	0	0	0	0	0	0	0	0	0	0.0024	0	0	0	0	0
Bacteria;Firmicutes;Clostridia;Clostridiales;Christensenellaceae;PAC001207_g;PAC001432_s	PAC001432_s	2	2	14	1	11	7	0	8	3	12	0	3	5	11	0	2	12	0	2	3	0.0037	0.0047	0.0267	0.0021	0.0222	0.0132	0	0.0178	0.0051	0.0247	0	0.006	0.0114	0.0281	0	0.0027	0.0146	0	0.0054	0.0061
Bacteria;Firmicutes;Clostridia;Clostridiales;Christensenellaceae;PAC001433_g;PAC001433_s	PAC001433_s	1	4	0	0	0	2	5	4	0	0	0	0	4	5	0	22	11	0	0	0	0.0018	0.0095	0	0	0	0.0038	0.0101	0.0089	0	0	0	0	0.0091	0.0128	0	0.0295	0.0133	0	0	0
Bacteria;Firmicutes;Clostridia;Clostridiales;Christensenellaceae;PAC001217_g;PAC001434_s	PAC001434_s	0	0	0	0	1	0	2	5	0	0	2	0	4	0	0	0	4	0	0	0	0	0	0	0	0.002	0	0.0041	0.0111	0	0	0.0038	0	0.0091	0	0	0	0.0049	0	0	0
Bacteria;Firmicutes;Clostridia;Clostridiales;Christensenellaceae;PAC001437_g;PAC001437_g_uc	PAC001437_g_uc	0	9	0	0	8	5	3	4	7	12	2	1	4	2	0	3	8	0	0	0	0	0.0213	0	0	0.0161	0.0095	0.0061	0.0089	0.0119	0.0247	0.0038	0.002	0.0091	0.0051	0	0.004	0.0097	0	0	0
Bacteria;Firmicutes;Clostridia;Clostridiales;Christensenellaceae;PAC001219_g;PAC001439_s	PAC001439_s	0	0	0	0	0	0	0	0	0	0	0	0	2	0	0	1	0	0	0	0	0	0	0	0	0	0	0	0	0	0	0	0	0.0046	0	0	0.0013	0	0	0	0
Bacteria;Firmicutes;Clostridia;Clostridiales;Christensenellaceae;PAC001360_g;PAC001442_s	PAC001442_s	0	0	0	0	0	0	0	0	2	0	0	0	0	0	0	0	0	0	0	0	0	0	0	0	0	0	0	0	0.0034	0	0	0	0	0	0	0	0	0	0	0
Bacteria;Firmicutes;Clostridia;Clostridiales;Christensenellaceae;PAC001360_g;PAC001443_s	PAC001443_s	0	2	0	2	2	1	0	4	2	0	0	0	3	0	1	0	0	0	0	0	0	0.0047	0	0.0041	0.004	0.0019	0	0.0089	0.0034	0	0	0	0.0069	0	0.0024	0	0	0	0	0
Bacteria;Firmicutes;Clostridia;Clostridiales;Christensenellaceae;PAC001446_g;PAC001446_s	PAC001446_s	0	0	0	0	0	3	4	0	0	0	0	0	2	0	0	0	0	0	0	0	0	0	0	0	0	0.0057	0.0081	0	0	0	0	0	0.0046	0	0	0	0	0	0	0
Bacteria;Firmicutes;Clostridia;Clostridiales;Lachnospiraceae;Acetitomaculum;PAC001448_s	PAC001448_s	0	0	0	0	0	0	0	0	0	0	2	6	0	5	0	0	0	0	0	0	0	0	0	0	0	0	0	0	0	0	0.0038	0.0119	0	0.0128	0	0	0	0	0	0
Bacteria;Firmicutes;Clostridia;Clostridiales;Lachnospiraceae;Anaerotignum;PAC001455_s	PAC001455_s	0	0	0	7	0	2	0	0	0	3	0	4	1	0	0	4	6	0	0	0	0	0	0	0.0144	0	0.0038	0	0	0	0.0062	0	0.0079	0.0023	0	0	0.0054	0.0073	0	0	0
Bacteria;Firmicutes;Clostridia;Clostridiales;Lachnospiraceae;PAC001457_g;PAC001457_g_uc	PAC001457_g_uc	2	0	0	2	2	2	0	0	0	0	0	2	0	0	0	2	0	3	0	0	0.0037	0	0	0.0041	0.004	0.0038	0	0	0	0	0	0.004	0	0	0	0.0027	0	0.0069	0	0
Bacteria;Firmicutes;Clostridia;Clostridiales;Lachnospiraceae;PAC001457_g;PAC001457_s	PAC001457_s	0	1	0	0	0	4	0	6	1	3	2	0	1	5	0	3	4	0	0	0	0	0.0024	0	0	0	0.0076	0	0.0133	0.0017	0.0062	0.0038	0	0.0023	0.0128	0	0.004	0.0049	0	0	0
Bacteria;Firmicutes;Clostridia;Clostridiales;Lachnospiraceae;KE159600_g;PAC001459_s	PAC001459_s	0	0	0	0	0	0	0	0	0	0	0	0	0	2	0	0	0	0	0	0	0	0	0	0	0	0	0	0	0	0	0	0	0	0.0051	0	0	0	0	0	0
Bacteria;Firmicutes;Clostridia;Clostridiales;Ruminococcaceae;PAC000748_g;PAC001462_s	PAC001462_s	0	0	1	0	0	0	1	1	1	1	0	1	2	2	0	4	6	0	0	0	0	0	0.0019	0	0	0	0.002	0.0022	0.0017	0.0021	0	0.002	0.0046	0.0051	0	0.0054	0.0073	0	0	0
Bacteria;Firmicutes;Clostridia;Clostridiales;Ruminococcaceae;PAC001468_g;PAC001468_g_uc	PAC001468_g_uc	0	0	0	0	0	0	0	0	3	0	0	0	0	0	0	0	0	0	0	0	0	0	0	0	0	0	0	0	0.0051	0	0	0	0	0	0	0	0	0	0	0
Bacteria;Firmicutes;Clostridia;Clostridiales;Lachnospiraceae;PAC000671_g;PAC001473_s	PAC001473_s	4	0	0	32	0	0	0	0	0	0	0	2	1	0	0	0	0	0	0	0	0.0074	0	0	0.0659	0	0	0	0	0	0	0	0.004	0.0023	0	0	0	0	0	0	0
Bacteria;Firmicutes;Clostridia;Clostridiales;Ruminococcaceae;Ruminococcus;PAC001474_s	PAC001474_s	0	0	84	0	0	50	42	61	62	0	0	0	79	33	0	352	243	21	0	0	0	0	0.1605	0	0	0.0946	0.0852	0.1357	0.1052	0	0	0	0.1804	0.0844	0	0.4722	0.2948	0.0485	0	0
Bacteria;Firmicutes;Clostridia;Clostridiales;Lachnospiraceae;Eubacterium_g17;PAC001479_s	PAC001479_s	1	0	0	0	0	0	0	0	0	0	0	0	0	0	0	7	0	0	0	0	0.0018	0	0	0	0	0	0	0	0	0	0	0	0	0	0	0.0094	0	0	0	0
Bacteria;Firmicutes;Clostridia;Clostridiales;Lachnospiraceae;PAC001480_g;PAC001480_s	PAC001480_s	0	0	2	0	0	0	0	0	0	0	19	0	0	0	0	0	0	0	0	0	0	0	0.0038	0	0	0	0	0	0	0	0.0365	0	0	0	0	0	0	0	0	0
Bacteria;Firmicutes;Clostridia;Clostridiales;Christensenellaceae;PAC001437_g;PAC001486_s	PAC001486_s	0	1	0	0	4	0	1	2	0	0	0	0	3	0	0	5	3	0	0	0	0	0.0024	0	0	0.0081	0	0.002	0.0044	0	0	0	0	0.0069	0	0	0.0067	0.0036	0	0	0
Bacteria;Firmicutes;Clostridia;Clostridiales;Lachnospiraceae;PAC001103_g;PAC001487_s	PAC001487_s	10	1	1	16	20	25	16	10	36	7	2	30	24	24	0	38	13	12	0	14	0.0184	0.0024	0.0019	0.0329	0.0403	0.0473	0.0324	0.0222	0.0611	0.0144	0.0038	0.0595	0.0548	0.0614	0	0.051	0.0158	0.0277	0	0.0283
Bacteria;Firmicutes;Clostridia;Clostridiales;Ruminococcaceae;PAC000748_g;PAC001489_s	PAC001489_s	2	1	16	2	3	4	6	1	36	0	14	2	5	17	2	16	26	0	7	6	0.0037	0.0024	0.0306	0.0041	0.006	0.0076	0.0122	0.0022	0.0611	0	0.0269	0.004	0.0114	0.0435	0.0048	0.0215	0.0315	0	0.019	0.0121
Bacteria;Firmicutes;Clostridia;Clostridiales;Ruminococcaceae;Eubacterium_g23;PAC001490_s	PAC001490_s	13	26	0	3	15	74	13	2	1	33	0	0	38	0	15	300	219	47	13	0	0.0239	0.0616	0	0.0062	0.0302	0.14	0.0264	0.0044	0.0017	0.068	0	0	0.0868	0	0.0363	0.4024	0.2656	0.1085	0.0353	0
Bacteria;Firmicutes;Clostridia;Clostridiales;Ruminococcaceae;Eubacterium_g8;PAC001491_s group	PAC001491_s group	21	8	124	695	0	66	2	11	85	331	225	286	8	0	149	2	80	1	6	0	0.0386	0.0189	0.2369	1.4302	0	0.1249	0.0041	0.0245	0.1442	0.6818	0.4317	0.5673	0.0183	0	0.3603	0.0027	0.097	0.0023	0.0163	0
Bacteria;Tenericutes;Mollicutes;PAC001057_o;PAC001057_f;PAC001108_g;PAC001493_s	PAC001493_s	0	0	0	0	0	0	0	0	5	0	0	0	0	0	0	0	0	0	0	0	0	0	0	0	0	0	0	0	0.0085	0	0	0	0	0	0	0	0	0	0	0
Bacteria;Firmicutes;Clostridia;Clostridiales;Lachnospiraceae;PAC001457_g;PAC001495_s group	PAC001495_s group	8	1	0	11	0	0	7	0	0	0	0	4	7	0	0	3	0	0	0	0	0.0147	0.0024	0	0.0226	0	0	0.0142	0	0	0	0	0.0079	0.016	0	0	0.004	0	0	0	0
Bacteria;Firmicutes;Clostridia;Clostridiales;Peptococcaceae;PAC001500_g;PAC001500_s	PAC001500_s	245	84	56	157	162	255	36	180	106	161	90	77	76	30	83	126	97	96	44	59	0.4505	0.1989	0.107	0.3231	0.3264	0.4826	0.073	0.4004	0.1799	0.3316	0.1727	0.1527	0.1735	0.0768	0.2007	0.169	0.1177	0.2216	0.1195	0.1192
Bacteria;Firmicutes;Clostridia;Clostridiales;Ruminococcaceae;Oscillibacter;PAC001501_s	PAC001501_s	0	0	0	0	0	0	0	0	3	0	0	0	0	0	0	3	4	0	0	0	0	0	0	0	0	0	0	0	0.0051	0	0	0	0	0	0	0.004	0.0049	0	0	0
Bacteria;Firmicutes;Clostridia;Clostridiales;Ruminococcaceae;Oscillibacter;PAC001502_s	PAC001502_s	23	5	0	5	2	1	4	7	4	1	0	2	15	3	0	0	3	5	2	2	0.0423	0.0118	0	0.0103	0.004	0.0019	0.0081	0.0156	0.0068	0.0021	0	0.004	0.0343	0.0077	0	0	0.0036	0.0115	0.0054	0.004
Bacteria;Tenericutes;Mollicutes;PAC001057_o;PAC001057_f;PAC001108_g;PAC001503_s	PAC001503_s	0	0	0	1	0	0	0	0	2	0	0	0	0	1	0	1	0	3	0	0	0	0	0	0.0021	0	0	0	0	0.0034	0	0	0	0	0.0026	0	0.0013	0	0.0069	0	0
Bacteria;Firmicutes;Clostridia;Clostridiales;Ruminococcaceae;Caproiciproducens;PAC001505_s	PAC001505_s	18	0	6	27	2	4	0	4	15	1	4	9	12	6	10	9	2	7	10	10	0.0331	0	0.0115	0.0556	0.004	0.0076	0	0.0089	0.0255	0.0021	0.0077	0.0179	0.0274	0.0154	0.0242	0.0121	0.0024	0.0162	0.0272	0.0202
Bacteria;Firmicutes;Clostridia;Clostridiales;Ruminococcaceae;Paludicola;PAC001506_s	PAC001506_s	0	0	0	0	0	0	0	0	0	0	0	0	0	3	0	0	0	0	0	0	0	0	0	0	0	0	0	0	0	0	0	0	0	0.0077	0	0	0	0	0	0
Bacteria;Firmicutes;Clostridia;Clostridiales;Ruminococcaceae;Paludicola;PAC001507_s	PAC001507_s	9	0	1	6	7	3	4	4	5	0	0	0	17	10	0	7	5	4	0	0	0.0165	0	0.0019	0.0123	0.0141	0.0057	0.0081	0.0089	0.0085	0	0	0	0.0388	0.0256	0	0.0094	0.0061	0.0092	0	0
Bacteria;Firmicutes;Clostridia;Clostridiales;Ruminococcaceae;Ruminococcus_g2;PAC001509_s	PAC001509_s	0	21	394	34	0	34	140	0	102	87	331	700	0	6	0	66	166	16	20	13	0	0.0497	0.7527	0.07	0	0.0643	0.2839	0	0.1731	0.1792	0.6351	1.3886	0	0.0154	0	0.0885	0.2014	0.0369	0.0543	0.0263
Bacteria;Firmicutes;Clostridia;Clostridiales;Lachnospiraceae;PAC001516_g;PAC001516_g_uc	PAC001516_g_uc	23	0	7	185	77	0	3	0	4	24	8	5	0	7	38	24	0	59	17	53	0.0423	0	0.0134	0.3807	0.1551	0	0.0061	0	0.0068	0.0494	0.0154	0.0099	0	0.0179	0.0919	0.0322	0	0.1362	0.0462	0.1071
Bacteria;Firmicutes;Clostridia;Clostridiales;Lachnospiraceae;PAC001138_g;PAC001518_s	PAC001518_s	10	0	0	9	5	0	2	3	8	3	0	18	1	6	0	2	0	0	0	21	0.0184	0	0	0.0185	0.0101	0	0.0041	0.0067	0.0136	0.0062	0	0.0357	0.0023	0.0154	0	0.0027	0	0	0	0.0424
Bacteria;Firmicutes;Clostridia;Clostridiales;Ruminococcaceae;Acutalibacter;PAC001519_s	PAC001519_s	2	0	0	0	0	0	0	1	0	0	0	0	11	0	0	0	0	0	0	2	0.0037	0	0	0	0	0	0	0.0022	0	0	0	0	0.0251	0	0	0	0	0	0	0.004
Bacteria;Firmicutes;Clostridia;Clostridiales;Ruminococcaceae;Massilioclostridium;PAC001521_s	PAC001521_s	25	0	1	6	11	1	7	4	25	0	7	21	9	16	3	9	3	3	3	21	0.046	0	0.0019	0.0123	0.0222	0.0019	0.0142	0.0089	0.0424	0	0.0134	0.0417	0.0206	0.0409	0.0073	0.0121	0.0036	0.0069	0.0081	0.0424
Bacteria;Firmicutes;Clostridia;Clostridiales;Ruminococcaceae;Oscillibacter;PAC001522_s	PAC001522_s	0	0	0	0	0	0	0	0	2	0	0	0	5	2	0	0	0	0	0	0	0	0	0	0	0	0	0	0	0.0034	0	0	0	0.0114	0.0051	0	0	0	0	0	0
Bacteria;Firmicutes;Clostridia;Clostridiales;Lachnospiraceae;PAC001524_g;PAC001524_g_uc	PAC001524_g_uc	8	0	0	0	0	0	0	0	2	0	0	0	0	0	0	0	0	0	0	0	0.0147	0	0	0	0	0	0	0	0.0034	0	0	0	0	0	0	0	0	0	0	0
Bacteria;Firmicutes;Clostridia;Clostridiales;Lachnospiraceae;PAC001525_g;PAC001525_s	PAC001525_s	8	0	0	3	4	0	0	0	0	0	0	0	0	0	3	6	0	0	0	2	0.0147	0	0	0.0062	0.0081	0	0	0	0	0	0	0	0	0	0.0073	0.008	0	0	0	0.004
Bacteria;Firmicutes;Clostridia;Clostridiales;Ruminococcaceae;Oscillibacter;PAC001526_s	PAC001526_s	3	0	0	4	1	0	1	1	0	0	0	0	0	3	3	0	0	0	0	3	0.0055	0	0	0.0082	0.002	0	0.002	0.0022	0	0	0	0	0	0.0077	0.0073	0	0	0	0	0.0061
Bacteria;Firmicutes;Clostridia;Clostridiales;Lachnospiraceae;PAC001225_g;PAC001527_s	PAC001527_s	5	0	0	0	0	0	0	0	0	0	0	0	0	0	4	0	0	0	0	0	0.0092	0	0	0	0	0	0	0	0	0	0	0	0	0	0.0097	0	0	0	0	0
Bacteria;Firmicutes;Clostridia;Clostridiales;Christensenellaceae;PAC001141_g;PAC001530_s	PAC001530_s	0	0	0	0	0	0	0	0	0	0	0	0	0	2	0	0	0	0	0	0	0	0	0	0	0	0	0	0	0	0	0	0	0	0.0051	0	0	0	0	0	0
Bacteria;Firmicutes;Clostridia;Clostridiales;Christensenellaceae;PAC001437_g;PAC001533_s	PAC001533_s	1	1	0	0	0	6	0	1	1	6	5	0	10	0	0	0	6	0	4	0	0.0018	0.0024	0	0	0	0.0114	0	0.0022	0.0017	0.0124	0.0096	0	0.0228	0	0	0	0.0073	0	0.0109	0
Bacteria;Firmicutes;Clostridia;Clostridiales;Lachnospiraceae;PAC001165_g;PAC001534_s	PAC001534_s	0	0	0	0	0	0	2	0	0	0	0	0	0	0	0	0	0	0	0	0	0	0	0	0	0	0	0.0041	0	0	0	0	0	0	0	0	0	0	0	0	0
Bacteria;Firmicutes;Clostridia;Clostridiales;Lachnospiraceae;PAC000664_g;PAC001535_s group	PAC001535_s group	0	0	0	0	0	0	0	0	0	0	0	1	0	1	0	0	0	0	0	0	0	0	0	0	0	0	0	0	0	0	0	0.002	0	0.0026	0	0	0	0	0	0
Bacteria;Firmicutes;Clostridia;Clostridiales;Ruminococcaceae;PAC000661_g;PAC001536_s	PAC001536_s	5	17	13	1	13	81	11	50	3	34	10	16	11	10	16	6	55	2	12	13	0.0092	0.0403	0.0248	0.0021	0.0262	0.1533	0.0223	0.1112	0.0051	0.07	0.0192	0.0317	0.0251	0.0256	0.0387	0.008	0.0667	0.0046	0.0326	0.0263
Bacteria;Firmicutes;Clostridia;Clostridiales;Ruminococcaceae;PAC000661_g;PAC001539_s	PAC001539_s	0	0	0	1	1	57	0	0	4	1	7	0	0	0	0	1	0	0	0	0	0	0	0	0.0021	0.002	0.1079	0	0	0.0068	0.0021	0.0134	0	0	0	0	0.0013	0	0	0	0
Bacteria;Firmicutes;Clostridia;Clostridiales;Lachnospiraceae;Anaerotignum;PAC001540_s	PAC001540_s	14	1	4	72	2	0	0	2	17	0	13	65	0	3	1	0	4	0	0	0	0.0257	0.0024	0.0076	0.1482	0.004	0	0	0.0044	0.0288	0	0.0249	0.1289	0	0.0077	0.0024	0	0.0049	0	0	0
Bacteria;Firmicutes;Clostridia;Clostridiales;Ruminococcaceae;Pseudoflavonifractor;PAC001542_s	PAC001542_s	6	1	0	0	0	0	0	0	0	0	0	0	5	1	0	0	0	0	0	0	0.011	0.0024	0	0	0	0	0	0	0	0	0	0	0.0114	0.0026	0	0	0	0	0	0
Bacteria;Firmicutes;Clostridia;Clostridiales;Ruminococcaceae;Pseudoflavonifractor;PAC001543_s	PAC001543_s	52	11	8	48	14	18	21	8	28	11	9	51	35	27	6	20	22	14	4	16	0.0956	0.026	0.0153	0.0988	0.0282	0.0341	0.0426	0.0178	0.0475	0.0227	0.0173	0.1012	0.0799	0.0691	0.0145	0.0268	0.0267	0.0323	0.0109	0.0323
Bacteria;Firmicutes;Clostridia;Clostridiales;Lachnospiraceae;PAC001225_g;PAC001545_s	PAC001545_s	0	0	0	10	0	0	0	0	0	0	0	0	0	0	0	0	0	0	0	0	0	0	0	0.0206	0	0	0	0	0	0	0	0	0	0	0	0	0	0	0	0
Bacteria;Firmicutes;Clostridia;Clostridiales;Ruminococcaceae;Pseudoflavonifractor;PAC001547_s	PAC001547_s	0	1	2	7	0	1	3	2	9	1	0	2	0	4	12	0	0	1	0	3	0	0.0024	0.0038	0.0144	0	0.0019	0.0061	0.0044	0.0153	0.0021	0	0.004	0	0.0102	0.029	0	0	0.0023	0	0.0061
Bacteria;Firmicutes;Clostridia;Clostridiales;Ruminococcaceae;Pseudoflavonifractor;PAC001548_s	PAC001548_s	0	0	0	0	0	0	0	0	1	0	0	0	0	0	0	0	0	0	0	0	0	0	0	0	0	0	0	0	0.0017	0	0	0	0	0	0	0	0	0	0	0
Bacteria;Firmicutes;Clostridia;Clostridiales;Ruminococcaceae;Pseudoflavonifractor;PAC001549_s	PAC001549_s	0	0	0	0	0	0	0	0	1	0	0	0	0	0	0	0	0	0	0	0	0	0	0	0	0	0	0	0	0.0017	0	0	0	0	0	0	0	0	0	0	0
Bacteria;Firmicutes;Clostridia;Clostridiales;Ruminococcaceae;Pseudoflavonifractor;PAC001550_s	PAC001550_s	3	0	0	2	4	1	2	1	0	0	0	2	0	3	1	2	4	5	0	2	0.0055	0	0	0.0041	0.0081	0.0019	0.0041	0.0022	0	0	0	0.004	0	0.0077	0.0024	0.0027	0.0049	0.0115	0	0.004
Bacteria;Firmicutes;Clostridia;Clostridiales;Lachnospiraceae;PAC001043_g;PAC001552_s	PAC001552_s	0	0	0	3	0	0	0	0	0	0	0	0	0	0	0	0	0	0	0	0	0	0	0	0.0062	0	0	0	0	0	0	0	0	0	0	0	0	0	0	0	0
Bacteria;Firmicutes;Clostridia;Clostridiales;Lachnospiraceae;PAC001516_g;PAC001553_s	PAC001553_s	5	0	4	72	27	0	2	1	2	10	0	0	0	7	16	16	0	14	4	14	0.0092	0	0.0076	0.1482	0.0544	0	0.0041	0.0022	0.0034	0.0206	0	0	0	0.0179	0.0387	0.0215	0	0.0323	0.0109	0.0283
Bacteria;Firmicutes;Clostridia;Clostridiales;Lachnospiraceae;PAC001200_g;PAC001554_s	PAC001554_s	74	82	105	65	85	52	68	41	48	47	96	118	14	57	17	147	114	47	10	5	0.1361	0.1942	0.2006	0.1338	0.1712	0.0984	0.1379	0.0912	0.0814	0.0968	0.1842	0.2341	0.032	0.1458	0.0411	0.1972	0.1383	0.1085	0.0272	0.0101
Bacteria;Firmicutes;Clostridia;Clostridiales;Ruminococcaceae;Sporobacter;PAC001556_s	PAC001556_s	5	1	20	10	11	14	12	16	12	1	5	40	56	17	9	22	17	41	9	0	0.0092	0.0024	0.0382	0.0206	0.0222	0.0265	0.0243	0.0356	0.0204	0.0021	0.0096	0.0793	0.1279	0.0435	0.0218	0.0295	0.0206	0.0946	0.0244	0
Bacteria;Firmicutes;Clostridia;Clostridiales;Lachnospiraceae;PAC001043_g;PAC001557_s	PAC001557_s	13	1	0	6	14	4	2	2	8	7	2	0	7	2	3	0	2	0	0	6	0.0239	0.0024	0	0.0123	0.0282	0.0076	0.0041	0.0044	0.0136	0.0144	0.0038	0	0.016	0.0051	0.0073	0	0.0024	0	0	0.0121
Bacteria;Firmicutes;Clostridia;Clostridiales;Lachnospiraceae;PAC001091_g;PAC001558_s	PAC001558_s	5	9	0	20	26	1	0	0	0	0	0	4	0	0	0	2	0	1	2	3	0.0092	0.0213	0	0.0412	0.0524	0.0019	0	0	0	0	0	0.0079	0	0	0	0.0027	0	0.0023	0.0054	0.0061
Bacteria;Firmicutes;Clostridia;Clostridiales;Lachnospiraceae;KE159571_g;PAC001559_s	PAC001559_s	0	0	0	0	0	0	0	0	0	0	0	0	0	11	0	0	0	0	0	0	0	0	0	0	0	0	0	0	0	0	0	0	0	0.0281	0	0	0	0	0	0
Bacteria;Firmicutes;Clostridia;Clostridiales;Ruminococcaceae;PAC000672_g;PAC001560_s	PAC001560_s	0	0	0	0	0	0	11	0	3	0	3	0	0	0	1	3	3	0	0	0	0	0	0	0	0	0	0.0223	0	0.0051	0	0.0058	0	0	0	0.0024	0.004	0.0036	0	0	0
Bacteria;Firmicutes;Clostridia;Clostridiales;Lachnospiraceae;PAC001563_g;PAC001563_g_uc	PAC001563_g_uc	4	0	0	0	0	0	0	0	0	2	0	11	0	8	0	0	0	0	0	0	0.0074	0	0	0	0	0	0	0	0	0.0041	0	0.0218	0	0.0205	0	0	0	0	0	0
Bacteria;Firmicutes;Clostridia;Clostridiales;Lachnospiraceae;PAC001563_g;PAC001563_s	PAC001563_s	0	0	0	0	0	0	0	0	0	0	0	1	0	0	0	0	0	0	0	0	0	0	0	0	0	0	0	0	0	0	0	0.002	0	0	0	0	0	0	0	0
Bacteria;Firmicutes;Clostridia;Clostridiales;Ruminococcaceae;PAC000661_g;PAC001565_s	PAC001565_s	0	0	0	0	0	0	0	0	0	0	0	0	0	0	0	0	0	1	0	0	0	0	0	0	0	0	0	0	0	0	0	0	0	0	0	0	0	0.0023	0	0
Bacteria;Firmicutes;Clostridia;Clostridiales;Lachnospiraceae;PAC001043_g;PAC001570_s	PAC001570_s	17	0	0	14	7	1	0	2	0	1	0	1	3	1	0	6	0	0	0	0	0.0313	0	0	0.0288	0.0141	0.0019	0	0.0044	0	0.0021	0	0.002	0.0069	0.0026	0	0.008	0	0	0	0
Bacteria;Firmicutes;Clostridia;Clostridiales;Mogibacterium_f;PAC001573_g;PAC001573_g_uc	PAC001573_g_uc	24	0	1	29	0	1	0	4	6	4	0	3	1	2	0	12	2	0	0	3	0.0441	0	0.0019	0.0597	0	0.0019	0	0.0089	0.0102	0.0082	0	0.006	0.0023	0.0051	0	0.0161	0.0024	0	0	0.0061
Bacteria;Firmicutes;Clostridia;Clostridiales;Mogibacterium_f;PAC001573_g;PAC001573_s	PAC001573_s	2	0	2	0	0	0	3	2	5	3	3	10	2	5	0	0	3	0	0	2	0.0037	0	0.0038	0	0	0	0.0061	0.0044	0.0085	0.0062	0.0058	0.0198	0.0046	0.0128	0	0	0.0036	0	0	0.004
Bacteria;Firmicutes;Clostridia;Clostridiales;Ruminococcaceae;Pseudoflavonifractor;PAC001574_s group	PAC001574_s group	1	2	0	0	0	0	0	0	0	0	0	0	0	2	2	0	3	0	0	0	0.0018	0.0047	0	0	0	0	0	0	0	0	0	0	0	0.0051	0.0048	0	0.0036	0	0	0
Bacteria;Firmicutes;Clostridia;Clostridiales;Christensenellaceae;PAC001217_g;PAC001576_s	PAC001576_s	0	0	0	0	0	0	2	2	0	0	0	0	0	2	0	0	0	0	0	0	0	0	0	0	0	0	0.0041	0.0044	0	0	0	0	0	0.0051	0	0	0	0	0	0
Bacteria;Firmicutes;Clostridia;Clostridiales;Ruminococcaceae;Eubacterium_g23;PAC001579_s	PAC001579_s	0	0	0	0	0	0	0	0	0	0	1	0	0	0	0	0	0	0	0	0	0	0	0	0	0	0	0	0	0	0	0.0019	0	0	0	0	0	0	0	0	0
Bacteria;Firmicutes;Clostridia;Clostridiales;Ruminococcaceae;Caproiciproducens;PAC001582_s	PAC001582_s	0	3	0	0	0	0	0	0	0	0	0	0	0	0	0	0	0	0	0	0	0	0.0071	0	0	0	0	0	0	0	0	0	0	0	0	0	0	0	0	0	0
Bacteria;Firmicutes;Clostridia;Clostridiales;Ruminococcaceae;PAC000661_g;PAC001583_s	PAC001583_s	2	0	3	0	11	0	4	0	2	0	0	3	0	0	0	1	6	0	0	0	0.0037	0	0.0057	0	0.0222	0	0.0081	0	0.0034	0	0	0.006	0	0	0	0.0013	0.0073	0	0	0
Bacteria;Firmicutes;Clostridia;Clostridiales;Ruminococcaceae;Oscillibacter;PAC001584_s group	PAC001584_s group	5	0	3	0	0	0	0	0	0	0	0	0	1	0	0	0	0	0	0	0	0.0092	0	0.0057	0	0	0	0	0	0	0	0	0	0.0023	0	0	0	0	0	0	0
Bacteria;Firmicutes;Clostridia;Clostridiales;Ruminococcaceae;Pseudoflavonifractor;PAC001585_s group	PAC001585_s group	160	0	50	45	0	13	2	0	12	1	22	91	25	40	137	99	3	23	20	6	0.2942	0	0.0955	0.0926	0	0.0246	0.0041	0	0.0204	0.0021	0.0422	0.1805	0.0571	0.1023	0.3313	0.1328	0.0036	0.0531	0.0543	0.0121
Bacteria;Firmicutes;Clostridia;Clostridiales;Lachnospiraceae;PAC001588_g;PAC001588_g_uc	PAC001588_g_uc	0	0	0	0	0	0	0	0	0	0	0	0	2	0	0	0	0	9	0	0	0	0	0	0	0	0	0	0	0	0	0	0	0.0046	0	0	0	0	0.0208	0	0
Bacteria;Firmicutes;Clostridia;Clostridiales;Ruminococcaceae;Anaerotruncus;PAC001590_s	PAC001590_s	4	0	0	5	0	0	0	1	0	0	0	0	3	0	1	2	0	0	0	0	0.0074	0	0	0.0103	0	0	0	0.0022	0	0	0	0	0.0069	0	0.0024	0.0027	0	0	0	0
Bacteria;Firmicutes;Clostridia;Clostridiales;Ruminococcaceae;Acutalibacter;PAC001594_s	PAC001594_s	3	0	0	0	0	0	3	0	6	0	0	0	5	2	0	2	0	0	0	3	0.0055	0	0	0	0	0	0.0061	0	0.0102	0	0	0	0.0114	0.0051	0	0.0027	0	0	0	0.0061
Bacteria;Firmicutes;Clostridia;Clostridiales;Lachnospiraceae;PAC001296_g;PAC001601_s	PAC001601_s	16	0	5	7	2	0	2	0	1	0	0	0	0	0	4	0	0	5	0	0	0.0294	0	0.0096	0.0144	0.004	0	0.0041	0	0.0017	0	0	0	0	0	0.0097	0	0	0.0115	0	0
Bacteria;Firmicutes;Clostridia;Clostridiales;Lachnospiraceae;PAC001201_g;PAC001602_s	PAC001602_s	0	0	0	0	0	5	0	3	3	0	0	0	2	0	0	0	3	0	0	0	0	0	0	0	0	0.0095	0	0.0067	0.0051	0	0	0	0.0046	0	0	0	0.0036	0	0	0
Bacteria;Firmicutes;Clostridia;Clostridiales;Lachnospiraceae;PAC001603_g;PAC001603_s	PAC001603_s	0	0	0	0	0	0	0	0	2	0	0	0	0	0	0	0	0	0	0	0	0	0	0	0	0	0	0	0	0.0034	0	0	0	0	0	0	0	0	0	0	0
Bacteria;Firmicutes;Clostridia;Clostridiales;Lachnospiraceae;KE159571_g;PAC001604_s	PAC001604_s	2	0	0	0	0	0	0	0	0	0	0	4	0	0	0	0	0	0	0	0	0.0037	0	0	0	0	0	0	0	0	0	0	0.0079	0	0	0	0	0	0	0	0
Bacteria;Firmicutes;Clostridia;Clostridiales;Ruminococcaceae;Pseudoflavonifractor;PAC001608_s	PAC001608_s	0	0	0	0	0	0	0	0	0	0	0	1	0	0	0	0	0	0	0	0	0	0	0	0	0	0	0	0	0	0	0	0.002	0	0	0	0	0	0	0	0
Bacteria;Firmicutes;Clostridia;Clostridiales;Mogibacterium_f;PAC001609_g;PAC001609_g_uc	PAC001609_g_uc	0	0	0	0	0	0	0	0	0	0	0	0	1	0	0	0	0	0	0	0	0	0	0	0	0	0	0	0	0	0	0	0	0.0023	0	0	0	0	0	0	0
Bacteria;Firmicutes;Clostridia;Clostridiales;Mogibacterium_f;PAC001609_g;PAC001609_s	PAC001609_s	0	0	0	0	0	0	0	4	0	0	0	0	0	0	0	0	1	0	0	0	0	0	0	0	0	0	0	0.0089	0	0	0	0	0	0	0	0	0.0012	0	0	0
Bacteria;Firmicutes;Clostridia;Clostridiales;Mogibacterium_f;PAC001609_g;PAC001610_s	PAC001610_s	0	0	0	5	0	2	5	0	0	0	0	2	6	2	0	13	0	3	0	0	0	0	0	0.0103	0	0.0038	0.0101	0	0	0	0	0.004	0.0137	0.0051	0	0.0174	0	0.0069	0	0
Bacteria;Firmicutes;Clostridia;Clostridiales;Mogibacterium_f;PAC001612_g;PAC001612_g_uc	PAC001612_g_uc	0	0	0	0	0	0	0	0	0	0	0	0	0	0	2	0	0	6	3	0	0	0	0	0	0	0	0	0	0	0	0	0	0	0	0.0048	0	0	0.0139	0.0081	0
Bacteria;Firmicutes;Clostridia;Clostridiales;Mogibacterium_f;PAC001612_g;PAC001612_s	PAC001612_s	0	2	2	4	1	0	3	0	1	0	0	4	6	8	9	5	0	15	5	0	0	0.0047	0.0038	0.0082	0.002	0	0.0061	0	0.0017	0	0	0.0079	0.0137	0.0205	0.0218	0.0067	0	0.0346	0.0136	0
Bacteria;Firmicutes;Clostridia;Clostridiales;Ruminococcaceae;Acutalibacter;PAC001614_s	PAC001614_s	0	0	0	0	0	0	1	0	2	0	0	0	0	0	0	0	0	0	0	0	0	0	0	0	0	0	0.002	0	0.0034	0	0	0	0	0	0	0	0	0	0	0
Bacteria;Firmicutes;Clostridia;Clostridiales;Ruminococcaceae;PAC000683_g;PAC001615_s	PAC001615_s	0	4	1	0	0	16	0	11	1	0	7	15	64	0	9	26	19	5	2	0	0	0.0095	0.0019	0	0	0.0303	0	0.0245	0.0017	0	0.0134	0.0298	0.1461	0	0.0218	0.0349	0.023	0.0115	0.0054	0
Bacteria;Firmicutes;Clostridia;Clostridiales;Ruminococcaceae;Acutalibacter;PAC001618_s	PAC001618_s	10	5	0	3	1	4	0	0	5	11	0	0	0	0	1	0	7	0	0	0	0.0184	0.0118	0	0.0062	0.002	0.0076	0	0	0.0085	0.0227	0	0	0	0	0.0024	0	0.0085	0	0	0
Bacteria;Firmicutes;Clostridia;Clostridiales;Ruminococcaceae;PAC001144_g;PAC001620_s	PAC001620_s	0	0	0	0	0	2	0	0	0	0	0	0	0	0	0	0	0	0	0	0	0	0	0	0	0	0.0038	0	0	0	0	0	0	0	0	0	0	0	0	0	0
Bacteria;Firmicutes;Clostridia;Clostridiales;Ruminococcaceae;PAC000661_g;PAC001624_s	PAC001624_s	0	0	2	4	3	2	0	4	0	2	2	1	10	4	0	0	1	6	0	2	0	0	0.0038	0.0082	0.006	0.0038	0	0.0089	0	0.0041	0.0038	0.002	0.0228	0.0102	0	0	0.0012	0.0139	0	0.004
Bacteria;Firmicutes;Clostridia;Clostridiales;Ruminococcaceae;PAC001144_g;PAC001626_s	PAC001626_s	0	0	0	0	0	0	0	0	0	12	2	0	0	0	0	0	0	0	0	0	0	0	0	0	0	0	0	0	0	0.0247	0.0038	0	0	0	0	0	0	0	0	0
Bacteria;Firmicutes;Clostridia;Clostridiales;Ruminococcaceae;Paludicola;PAC001632_s	PAC001632_s	0	0	0	0	0	1	0	0	0	2	0	0	0	0	0	18	4	0	0	0	0	0	0	0	0	0.0019	0	0	0	0.0041	0	0	0	0	0	0.0241	0.0049	0	0	0
Bacteria;Firmicutes;Clostridia;Clostridiales;Ruminococcaceae;PAC001637_g;PAC001637_g_uc	PAC001637_g_uc	0	0	0	0	0	0	0	0	0	0	0	0	0	0	0	0	0	0	0	3	0	0	0	0	0	0	0	0	0	0	0	0	0	0	0	0	0	0	0	0.0061
Bacteria;Tenericutes;Mollicutes;PAC001057_o;PAC001057_f;PAC001108_g;PAC001641_s	PAC001641_s	0	0	1	0	0	0	0	0	0	0	0	0	0	0	0	2	0	0	2	0	0	0	0.0019	0	0	0	0	0	0	0	0	0	0	0	0	0.0027	0	0	0.0054	0
Bacteria;Firmicutes;Clostridia;Clostridiales;Lachnospiraceae;PAC001643_g;PAC001643_s	PAC001643_s	0	0	0	0	0	0	0	0	0	1	0	0	1	0	0	0	0	4	0	0	0	0	0	0	0	0	0	0	0	0.0021	0	0	0.0023	0	0	0	0	0.0092	0	0
Bacteria;Firmicutes;Erysipelotrichi;Erysipelotrichales;Erysipelotrichaceae;PAC001362_g;PAC001647_s	PAC001647_s	0	0	0	0	4	0	0	0	0	0	3	0	0	11	0	3	8	2	0	0	0	0	0	0	0.0081	0	0	0	0	0	0.0058	0	0	0.0281	0	0.004	0.0097	0.0046	0	0
Bacteria;Firmicutes;Clostridia;Clostridiales;Ruminococcaceae;PAC001313_g;PAC001649_s	PAC001649_s	0	14	0	7	0	66	23	33	0	0	0	0	3	0	0	76	115	0	37	0	0	0.0332	0	0.0144	0	0.1249	0.0466	0.0734	0	0	0	0	0.0069	0	0	0.1019	0.1395	0	0.1005	0
Bacteria;Firmicutes;Clostridia;Clostridiales;Mogibacterium_f;PAC001609_g;PAC001650_s	PAC001650_s	0	4	0	11	7	6	3	6	0	1	0	0	1	0	0	11	0	4	1	1	0	0.0095	0	0.0226	0.0141	0.0114	0.0061	0.0133	0	0.0021	0	0	0.0023	0	0	0.0148	0	0.0092	0.0027	0.002
Bacteria;Firmicutes;Clostridia;Clostridiales;Ruminococcaceae;PAC001651_g;PAC001651_s	PAC001651_s	0	0	0	0	0	0	2	2	0	0	2	0	0	0	0	0	1	0	0	0	0	0	0	0	0	0	0.0041	0.0044	0	0	0.0038	0	0	0	0	0	0.0012	0	0	0
Bacteria;Firmicutes;Clostridia;Clostridiales;Ruminococcaceae;Pseudoflavonifractor;PAC001656_s	PAC001656_s	7	0	2	0	0	0	0	1	2	0	0	5	6	1	10	0	1	19	7	1	0.0129	0	0.0038	0	0	0	0	0.0022	0.0034	0	0	0.0099	0.0137	0.0026	0.0242	0	0.0012	0.0439	0.019	0.002
Bacteria;Firmicutes;Clostridia;Clostridiales;Ruminococcaceae;Ruminococcus;PAC001657_s	PAC001657_s	131	0	0	281	0	0	0	0	0	9	0	79	0	0	274	0	11	4	3	11	0.2409	0	0	0.5783	0	0	0	0	0	0.0185	0	0.1567	0	0	0.6626	0	0.0133	0.0092	0.0081	0.0222
Bacteria;Firmicutes;Clostridia;Clostridiales;Ruminococcaceae;Sporobacter;PAC001659_s	PAC001659_s	4	0	0	7	6	1	0	4	0	1	4	4	5	7	0	14	17	5	0	2	0.0074	0	0	0.0144	0.0121	0.0019	0	0.0089	0	0.0021	0.0077	0.0079	0.0114	0.0179	0	0.0188	0.0206	0.0115	0	0.004
Bacteria;Firmicutes;Clostridia;Clostridiales;Ruminococcaceae;Sporobacter;PAC001662_s	PAC001662_s	0	0	0	2	1	7	0	2	2	1	0	0	5	2	0	34	17	3	0	2	0	0	0	0.0041	0.002	0.0132	0	0.0044	0.0034	0.0021	0	0	0.0114	0.0051	0	0.0456	0.0206	0.0069	0	0.004
Bacteria;Firmicutes;Clostridia;Clostridiales;Lachnospiraceae;PAC001516_g;PAC001665_s	PAC001665_s	1	0	0	0	0	0	0	0	0	0	0	2	0	0	0	0	0	0	0	0	0.0018	0	0	0	0	0	0	0	0	0	0	0.004	0	0	0	0	0	0	0	0
Bacteria;Firmicutes;Clostridia;Clostridiales;Lachnospiraceae;PAC000692_g;PAC001666_s	PAC001666_s	2	0	0	1	0	0	0	0	3	1	0	1	0	0	0	0	1	0	0	0	0.0037	0	0	0.0021	0	0	0	0	0.0051	0.0021	0	0.002	0	0	0	0	0.0012	0	0	0
Bacteria;Firmicutes;Clostridia;Clostridiales;Lachnospiraceae;PAC001092_g;PAC001668_s	PAC001668_s	8	1	0	7	2	0	2	19	0	12	2	0	3	0	0	0	0	0	0	0	0.0147	0.0024	0	0.0144	0.004	0	0.0041	0.0423	0	0.0247	0.0038	0	0.0069	0	0	0	0	0	0	0
Bacteria;Firmicutes;Clostridia;Clostridiales;Lachnospiraceae;PAC001588_g;PAC001669_s	PAC001669_s	0	0	4	0	1	0	0	0	0	0	0	5	0	2	0	0	0	0	0	0	0	0	0.0076	0	0.002	0	0	0	0	0	0	0.0099	0	0.0051	0	0	0	0	0	0
Bacteria;Firmicutes;Clostridia;Clostridiales;Lachnospiraceae;PAC001043_g;PAC001671_s	PAC001671_s	94	15	0	15	23	38	14	29	21	11	3	0	25	14	16	11	11	1	0	13	0.1728	0.0355	0	0.0309	0.0463	0.0719	0.0284	0.0645	0.0356	0.0227	0.0058	0	0.0571	0.0358	0.0387	0.0148	0.0133	0.0023	0	0.0263
Bacteria;Actinobacteria;Coriobacteriia;Coriobacteriales;Coriobacteriaceae;PAC001266_g;PAC001674_s	PAC001674_s	0	3	4	3	11	0	6	2	1	2	2	7	1	1	2	0	0	12	2	57	0	0.0071	0.0076	0.0062	0.0222	0	0.0122	0.0044	0.0017	0.0041	0.0038	0.0139	0.0023	0.0026	0.0048	0	0	0.0277	0.0054	0.1151
Bacteria;Firmicutes;Clostridia;Clostridiales;Lachnospiraceae;PAC001681_g;PAC001681_g_uc	PAC001681_g_uc	0	1	0	0	2	0	0	0	0	0	2	20	0	0	0	0	0	3	0	2	0	0.0024	0	0	0.004	0	0	0	0	0	0.0038	0.0397	0	0	0	0	0	0.0069	0	0.004
Bacteria;Firmicutes;Clostridia;Clostridiales;Lachnospiraceae;PAC001681_g;PAC001681_s	PAC001681_s	39	1	0	2	116	0	1	9	21	19	8	124	17	23	21	12	0	34	0	27	0.0717	0.0024	0	0.0041	0.2337	0	0.002	0.02	0.0356	0.0391	0.0154	0.246	0.0388	0.0588	0.0508	0.0161	0	0.0785	0	0.0545
Bacteria;Firmicutes;Clostridia;Clostridiales;Lachnospiraceae;Blautia;PAC001682_s	PAC001682_s	11	17	2	13	14	15	0	10	3	45	1	0	7	0	0	13	16	7	0	0	0.0202	0.0403	0.0038	0.0268	0.0282	0.0284	0	0.0222	0.0051	0.0927	0.0019	0	0.016	0	0	0.0174	0.0194	0.0162	0	0
Bacteria;Firmicutes;Clostridia;Clostridiales;Ruminococcaceae;Oscillibacter;PAC001684_s	PAC001684_s	3	0	0	0	0	0	0	0	0	0	0	6	0	0	1	0	0	0	0	1	0.0055	0	0	0	0	0	0	0	0	0	0	0.0119	0	0	0.0024	0	0	0	0	0.002
Bacteria;Firmicutes;Clostridia;Clostridiales;Ruminococcaceae;Sporobacter;PAC001685_s	PAC001685_s	0	0	0	1	0	0	0	0	0	0	0	0	0	0	0	0	0	0	0	0	0	0	0	0.0021	0	0	0	0	0	0	0	0	0	0	0	0	0	0	0	0
Bacteria;Firmicutes;Clostridia;Clostridiales;Ruminococcaceae;Agathobaculum;PAC001688_s	PAC001688_s	0	0	0	1	0	0	0	0	0	0	0	0	0	0	0	0	0	0	0	0	0	0	0	0.0021	0	0	0	0	0	0	0	0	0	0	0	0	0	0	0	0
Bacteria;Firmicutes;Clostridia;Clostridiales;Ruminococcaceae;Eubacterium_g23;PAC001693_s	PAC001693_s	7	0	3	8	5	1	0	0	4	12	20	1	0	1	5	36	14	10	17	0	0.0129	0	0.0057	0.0165	0.0101	0.0019	0	0	0.0068	0.0247	0.0384	0.002	0	0.0026	0.0121	0.0483	0.017	0.0231	0.0462	0
Bacteria;Firmicutes;Clostridia;Clostridiales;Lachnospiraceae;LLKB_g;PAC001694_s	PAC001694_s	0	0	0	0	0	2	2	0	4	3	0	0	1	0	0	0	0	3	0	0	0	0	0	0	0	0.0038	0.0041	0	0.0068	0.0062	0	0	0.0023	0	0	0	0	0.0069	0	0
Bacteria;Firmicutes;Clostridia;Clostridiales;Ruminococcaceae;PAC000661_g;PAC001695_s	PAC001695_s	0	0	0	0	0	0	0	0	0	0	0	1	0	0	0	0	0	0	0	0	0	0	0	0	0	0	0	0	0	0	0	0.002	0	0	0	0	0	0	0	0
Bacteria;Firmicutes;Clostridia;Clostridiales;Lachnospiraceae;KE159538_g;PAC001696_s	PAC001696_s	51	5	3	206	1	2	0	0	0	0	0	0	0	0	0	0	0	0	0	0	0.0938	0.0118	0.0057	0.4239	0.002	0.0038	0	0	0	0	0	0	0	0	0	0	0	0	0	0
Bacteria;Firmicutes;Clostridia;Clostridiales;Lachnospiraceae;KE159571_g;PAC001705_s	PAC001705_s	0	0	1	1	0	0	26	0	15	0	0	0	0	9	0	76	1	0	0	0	0	0	0.0019	0.0021	0	0	0.0527	0	0.0255	0	0	0	0	0.023	0	0.1019	0.0012	0	0	0
Bacteria;Firmicutes;Clostridia;Clostridiales;Ruminococcaceae;Oscillibacter;PAC001706_s	PAC001706_s	0	1	0	9	5	0	3	0	1	0	0	3	4	0	9	14	0	4	0	10	0	0.0024	0	0.0185	0.0101	0	0.0061	0	0.0017	0	0	0.006	0.0091	0	0.0218	0.0188	0	0.0092	0	0.0202
Bacteria;Firmicutes;Clostridia;Clostridiales;Lachnospiraceae;Anaerotignum;PAC001709_s	PAC001709_s	2	0	0	3	0	0	1	1	2	1	0	0	1	0	2	3	0	0	0	2	0.0037	0	0	0.0062	0	0	0.002	0.0022	0.0034	0.0021	0	0	0.0023	0	0.0048	0.004	0	0	0	0.004
Bacteria;Firmicutes;Clostridia;Clostridiales;Lachnospiraceae;PAC001092_g;PAC001710_s	PAC001710_s	39	0	10	39	0	6	2	7	16	0	8	20	3	15	0	3	0	0	0	27	0.0717	0	0.0191	0.0803	0	0.0114	0.0041	0.0156	0.0271	0	0.0154	0.0397	0.0069	0.0384	0	0.004	0	0	0	0.0545
Bacteria;Firmicutes;Clostridia;Clostridiales;Lachnospiraceae;Ruminococcus_g4;PAC001711_s	PAC001711_s	43	20	0	1	7	5	116	7	7	0	1	3	157	3	0	2	1	0	2	0	0.0791	0.0474	0	0.0021	0.0141	0.0095	0.2352	0.0156	0.0119	0	0.0019	0.006	0.3585	0.0077	0	0.0027	0.0012	0	0.0054	0
Bacteria;Firmicutes;Clostridia;Clostridiales;Ruminococcaceae;Harryflintia;PAC001713_s	PAC001713_s	4	0	0	4	1	0	0	0	1	0	0	0	0	4	0	0	1	0	0	2	0.0074	0	0	0.0082	0.002	0	0	0	0.0017	0	0	0	0	0.0102	0	0	0.0012	0	0	0.004
Bacteria;Firmicutes;Clostridia;Clostridiales;Ruminococcaceae;PAC000661_g;PAC001716_s	PAC001716_s	6	0	2	1	5	19	5	9	9	0	1	5	0	5	1	18	10	26	0	0	0.011	0	0.0038	0.0021	0.0101	0.036	0.0101	0.02	0.0153	0	0.0019	0.0099	0	0.0128	0.0024	0.0241	0.0121	0.06	0	0
Bacteria;Firmicutes;Clostridia;Clostridiales;Lachnospiraceae;PAC000664_g;PAC001717_s	PAC001717_s	0	0	0	297	0	0	109	1	3	0	2	0	0	36	0	16	0	7	30	104	0	0	0	0.6112	0	0	0.221	0.0022	0.0051	0	0.0038	0	0	0.0921	0	0.0215	0	0.0162	0.0815	0.2101
Bacteria;Firmicutes;Clostridia;Clostridiales;Christensenellaceae;PAC001301_g;PAC001718_s	PAC001718_s	0	0	0	0	0	0	0	0	0	0	0	2	0	0	0	0	0	0	0	0	0	0	0	0	0	0	0	0	0	0	0	0.004	0	0	0	0	0	0	0	0
Bacteria;Firmicutes;Clostridia;Clostridiales;Ruminococcaceae;PAC000661_g;PAC001721_s	PAC001721_s	0	0	0	0	0	0	3	0	0	0	0	1	0	0	39	1	0	0	0	0	0	0	0	0	0	0	0.0061	0	0	0	0	0.002	0	0	0.0943	0.0013	0	0	0	0
Bacteria;Firmicutes;Clostridia;Clostridiales;Lachnospiraceae;Coprococcus_g2;PAC001722_s	PAC001722_s	17	3	4	13	7	0	6	0	5	8	3	17	22	10	8	4	2	7	2	21	0.0313	0.0071	0.0076	0.0268	0.0141	0	0.0122	0	0.0085	0.0165	0.0058	0.0337	0.0502	0.0256	0.0193	0.0054	0.0024	0.0162	0.0054	0.0424
Bacteria;Firmicutes;Clostridia;Clostridiales;Lachnospiraceae;PAC001103_g;PAC001724_s group	PAC001724_s group	22	0	0	17	4	0	6	15	3	1	5	4	14	11	0	14	12	1	0	2	0.0404	0	0	0.035	0.0081	0	0.0122	0.0334	0.0051	0.0021	0.0096	0.0079	0.032	0.0281	0	0.0188	0.0146	0.0023	0	0.004
Bacteria;Firmicutes;Clostridia;Clostridiales;Lachnospiraceae;PAC001092_g;PAC001726_s	PAC001726_s	17	0	1	18	7	9	0	10	10	5	0	2	51	0	0	0	2	6	0	3	0.0313	0	0.0019	0.037	0.0141	0.017	0	0.0222	0.017	0.0103	0	0.004	0.1165	0	0	0	0.0024	0.0139	0	0.0061
Bacteria;Firmicutes;Clostridia;Clostridiales;Lachnospiraceae;PAC001385_g;PAC001727_s group	PAC001727_s group	78	11	44	134	51	20	44	53	35	195	18	41	81	14	7	143	71	3	2	20	0.1434	0.026	0.0841	0.2758	0.1027	0.0379	0.0892	0.1179	0.0594	0.4017	0.0345	0.0813	0.185	0.0358	0.0169	0.1918	0.0861	0.0069	0.0054	0.0404
Bacteria;Firmicutes;Clostridia;Clostridiales;Lachnospiraceae;Frisingicoccus;PAC001728_s group	PAC001728_s group	0	1	0	0	0	1	0	0	2	3	0	0	0	0	0	0	0	0	0	0	0	0.0024	0	0	0	0.0019	0	0	0.0034	0.0062	0	0	0	0	0	0	0	0	0	0
Bacteria;Firmicutes;Clostridia;Clostridiales;Ruminococcaceae;Pseudoflavonifractor;PAC001729_s	PAC001729_s	0	0	0	0	0	0	0	0	0	0	0	0	0	0	0	0	0	0	0	1	0	0	0	0	0	0	0	0	0	0	0	0	0	0	0	0	0	0	0	0.002
Bacteria;Firmicutes;Clostridia;Clostridiales;Ruminococcaceae;Ruthenibacterium;PAC001737_s	PAC001737_s	0	0	0	1	0	0	0	0	0	1	0	0	0	0	2	0	0	0	0	0	0	0	0	0.0021	0	0	0	0	0	0.0021	0	0	0	0	0.0048	0	0	0	0	0
Bacteria;Firmicutes;Clostridia;Clostridiales;Lachnospiraceae;Anaerotignum;PAC001740_s	PAC001740_s	19	11	4	5	14	5	13	24	42	19	0	3	55	21	2	9	17	3	0	6	0.0349	0.026	0.0076	0.0103	0.0282	0.0095	0.0264	0.0534	0.0713	0.0391	0	0.006	0.1256	0.0537	0.0048	0.0121	0.0206	0.0069	0	0.0121
Bacteria;Firmicutes;Clostridia;Clostridiales;Lachnospiraceae;Frisingicoccus;PAC001744_s group	PAC001744_s group	1	1	3	3	3	0	0	0	0	0	1	0	2	0	0	0	0	0	0	0	0.0018	0.0024	0.0057	0.0062	0.006	0	0	0	0	0	0.0019	0	0.0046	0	0	0	0	0	0	0
Bacteria;Firmicutes;Clostridia;Clostridiales;Lachnospiraceae;PAC000692_g;PAC001745_s	PAC001745_s	79	0	0	8	0	0	0	0	10	0	0	1	0	0	0	0	0	0	0	4	0.1452	0	0	0.0165	0	0	0	0	0.017	0	0	0.002	0	0	0	0	0	0	0	0.0081
Bacteria;Firmicutes;Clostridia;Clostridiales;Lachnospiraceae;PAC001199_g;PAC001746_s	PAC001746_s	127	8	29	60	29	0	46	0	60	29	15	56	0	24	1	44	4	21	0	19	0.2335	0.0189	0.0554	0.1235	0.0584	0	0.0933	0	0.1018	0.0597	0.0288	0.1111	0	0.0614	0.0024	0.059	0.0049	0.0485	0	0.0384
Bacteria;Firmicutes;Clostridia;Clostridiales;Ruminococcaceae;PAC001402_g;PAC001748_s	PAC001748_s	0	0	0	0	0	0	0	0	0	0	0	0	0	0	0	0	0	3	0	5	0	0	0	0	0	0	0	0	0	0	0	0	0	0	0	0	0	0.0069	0	0.0101
Bacteria;Firmicutes;Clostridia;Clostridiales;Lachnospiraceae;Acetatifactor;PAC001749_s	PAC001749_s	0	2	0	1	0	0	0	0	0	0	0	0	0	0	0	0	0	0	0	1	0	0.0047	0	0.0021	0	0	0	0	0	0	0	0	0	0	0	0	0	0	0	0.002
Bacteria;Firmicutes;Clostridia;Clostridiales;Lachnospiraceae;PAC001138_g;PAC001750_s	PAC001750_s	14	5	5	43	6	2	0	6	0	10	1	2	0	9	4	0	0	1	0	10	0.0257	0.0118	0.0096	0.0885	0.0121	0.0038	0	0.0133	0	0.0206	0.0019	0.004	0	0.023	0.0097	0	0	0.0023	0	0.0202
Bacteria;Firmicutes;Clostridia;Clostridiales;Lachnospiraceae;PAC001043_g;PAC001752_s	PAC001752_s	30	0	0	3	0	0	0	0	1	0	0	0	1	1	0	0	0	0	0	0	0.0552	0	0	0.0062	0	0	0	0	0.0017	0	0	0	0.0023	0.0026	0	0	0	0	0	0
Bacteria;Firmicutes;Clostridia;Clostridiales;Lachnospiraceae;Blautia;PAC001754_s	PAC001754_s	115	49	44	56	51	11	8	7	46	219	0	4	40	1	8	87	55	9	0	0	0.2114	0.116	0.0841	0.1152	0.1027	0.0208	0.0162	0.0156	0.0781	0.4511	0	0.0079	0.0913	0.0026	0.0193	0.1167	0.0667	0.0208	0	0
Bacteria;Firmicutes;Clostridia;Clostridiales;Lachnospiraceae;PAC001681_g;PAC001755_s	PAC001755_s	7	0	0	1	0	4	0	0	0	0	0	5	0	0	0	0	0	0	0	0	0.0129	0	0	0.0021	0	0.0076	0	0	0	0	0	0.0099	0	0	0	0	0	0	0	0
Bacteria;Bacteroidetes;Bacteroidia;Bacteroidales;Muribaculaceae;PAC000198_g;PAC001756_s	PAC001756_s	780	824	1115	1159	367	1338	1336	815	1327	1170	1557	1110	1542	606	1298	2971	1474	1819	2688	1831	1.4341	1.9513	2.13	2.3851	0.7394	2.5322	2.709	1.8127	2.2517	2.4101	2.9876	2.2019	3.5212	1.5505	3.1389	3.9854	1.788	4.1992	7.2988	3.6985
Bacteria;Firmicutes;Clostridia;Clostridiales;Lachnospiraceae;Clostridium_g21;PAC001757_s group	PAC001757_s group	4	0	0	1	0	0	0	0	0	1	1	0	0	0	0	0	0	0	0	0	0.0074	0	0	0.0021	0	0	0	0	0	0.0021	0.0019	0	0	0	0	0	0	0	0	0
Bacteria;Firmicutes;Clostridia;Clostridiales;Lachnospiraceae;PAC001524_g;PAC001758_s	PAC001758_s	0	0	0	0	0	0	0	0	0	0	0	0	0	2	0	0	0	0	0	0	0	0	0	0	0	0	0	0	0	0	0	0	0	0.0051	0	0	0	0	0	0
Bacteria;Firmicutes;Clostridia;Clostridiales;Lachnospiraceae;Eubacterium_g6;PAC001759_s	PAC001759_s	0	0	2	5	0	0	0	0	0	0	0	1	0	0	0	0	0	0	0	0	0	0	0.0038	0.0103	0	0	0	0	0	0	0	0.002	0	0	0	0	0	0	0	0
Bacteria;Firmicutes;Clostridia;Clostridiales;Lachnospiraceae;PAC000692_g;PAC001760_s	PAC001760_s	2	0	0	3	0	0	0	0	0	0	0	0	0	0	3	0	0	0	0	0	0.0037	0	0	0.0062	0	0	0	0	0	0	0	0	0	0	0.0073	0	0	0	0	0
Bacteria;Firmicutes;Clostridia;Clostridiales;Ruminococcaceae;Pseudoflavonifractor;PAC001761_s	PAC001761_s	1	3	0	0	1	0	0	0	0	0	0	0	0	0	4	0	0	0	0	0	0.0018	0.0071	0	0	0.002	0	0	0	0	0	0	0	0	0	0.0097	0	0	0	0	0
Bacteria;Firmicutes;Erysipelotrichi;Erysipelotrichales;Erysipelotrichaceae;PAC001762_g;PAC001762_g_uc	PAC001762_g_uc	0	0	0	12	0	0	0	0	0	0	0	0	0	0	0	0	0	0	0	0	0	0	0	0.0247	0	0	0	0	0	0	0	0	0	0	0	0	0	0	0	0
Bacteria;Firmicutes;Clostridia;Clostridiales;Lachnospiraceae;PAC000720_g;PAC001763_s	PAC001763_s	11	0	0	1	0	0	0	0	0	0	0	5	0	7	0	0	0	0	0	3	0.0202	0	0	0.0021	0	0	0	0	0	0	0	0.0099	0	0.0179	0	0	0	0	0	0.0061
Bacteria;Bacteroidetes;Bacteroidia;Bacteroidales;Muribaculaceae;PAC001765_g;PAC001765_g_uc	PAC001765_g_uc	1876	924	3212	3721	1018	2008	1302	827	1501	2241	3969	4360	1978	2061	5269	3480	1711	2815	8812	1831	3.4492	2.1881	6.1359	7.6573	2.0509	3.8002	2.64	1.8394	2.547	4.6162	7.6158	8.6491	4.5168	5.2734	12.7418	4.6681	2.0754	6.4985	23.9274	3.6985
Bacteria;Firmicutes;Clostridia;Clostridiales;Mogibacterium_f;PAC001236_g;PAC001767_s	PAC001767_s	111	8	2	66	20	20	9	29	25	28	6	51	19	41	18	12	10	12	9	13	0.2041	0.0189	0.0038	0.1358	0.0403	0.0379	0.0182	0.0645	0.0424	0.0577	0.0115	0.1012	0.0434	0.1049	0.0435	0.0161	0.0121	0.0277	0.0244	0.0263
Bacteria;Firmicutes;Clostridia;Clostridiales;Ruminococcaceae;PAC000661_g;PAC001768_s	PAC001768_s	65	21	10	5	59	5	34	2	23	7	25	27	80	26	62	3	0	16	8	5	0.1195	0.0497	0.0191	0.0103	0.1189	0.0095	0.0689	0.0044	0.039	0.0144	0.048	0.0536	0.1827	0.0665	0.1499	0.004	0	0.0369	0.0217	0.0101
Bacteria;Firmicutes;Clostridia;Clostridiales;Christensenellaceae;PAC001207_g;PAC001771_s	PAC001771_s	3	2	1	0	6	0	0	1	1	0	0	0	0	0	4	0	1	2	0	2	0.0055	0.0047	0.0019	0	0.0121	0	0	0.0022	0.0017	0	0	0	0	0	0.0097	0	0.0012	0.0046	0	0.004
Bacteria;Firmicutes;Clostridia;Clostridiales;Lachnospiraceae;Clostridium_g21;PAC001772_s	PAC001772_s	0	0	1	5	8	0	0	0	0	0	0	0	0	4	0	0	0	0	0	0	0	0	0.0019	0.0103	0.0161	0	0	0	0	0	0	0	0	0.0102	0	0	0	0	0	0
Bacteria;Firmicutes;Clostridia;Clostridiales;Lachnospiraceae;KE159571_g;PAC001776_s group	PAC001776_s group	8	0	0	11	0	0	0	6	6	0	0	4	0	1	0	0	0	0	0	2	0.0147	0	0	0.0226	0	0	0	0.0133	0.0102	0	0	0.0079	0	0.0026	0	0	0	0	0	0.004
Bacteria;Firmicutes;Clostridia;Clostridiales;Ruminococcaceae;PAC000661_g;PAC001777_s group	PAC001777_s group	2	0	45	5	1	5	12	0	4	1	14	3	75	11	2	30	5	48	146	13	0.0037	0	0.086	0.0103	0.002	0.0095	0.0243	0	0.0068	0.0021	0.0269	0.006	0.1713	0.0281	0.0048	0.0402	0.0061	0.1108	0.3964	0.0263
Bacteria;Firmicutes;Clostridia;Clostridiales;Ruminococcaceae;PAC001778_g;PAC001778_g_uc	PAC001778_g_uc	0	0	0	0	0	0	0	0	0	0	0	0	1	0	1	0	0	0	0	0	0	0	0	0	0	0	0	0	0	0	0	0	0.0023	0	0.0024	0	0	0	0	0
Bacteria;Firmicutes;Clostridia;Clostridiales;Ruminococcaceae;PAC001778_g;PAC001778_s	PAC001778_s	0	0	0	6	0	0	0	7	3	0	0	0	3	11	2	0	0	0	0	0	0	0	0	0.0123	0	0	0	0.0156	0.0051	0	0	0	0.0069	0.0281	0.0048	0	0	0	0	0
Bacteria;Firmicutes;Clostridia;Clostridiales;Eubacteriaceae;Anaerofustis;PAC001779_s	PAC001779_s	25	2	9	10	4	4	7	0	1	42	17	47	12	4	14	38	3	5	6	1	0.046	0.0047	0.0172	0.0206	0.0081	0.0076	0.0142	0	0.0017	0.0865	0.0326	0.0932	0.0274	0.0102	0.0339	0.051	0.0036	0.0115	0.0163	0.002
Bacteria;Firmicutes;Clostridia;Clostridiales;Lachnospiraceae;PAC001199_g;PAC001781_s	PAC001781_s	0	0	0	0	0	0	0	0	0	0	0	0	0	5	0	0	0	0	0	0	0	0	0	0	0	0	0	0	0	0	0	0	0	0.0128	0	0	0	0	0	0
Bacteria;Firmicutes;Clostridia;Clostridiales;Ruminococcaceae;PAC000661_g;PAC001782_s	PAC001782_s	0	41	0	20	71	1	3	9	10	1	55	44	151	2	111	2	398	37	4	4	0	0.0971	0	0.0412	0.143	0.0019	0.0061	0.02	0.017	0.0021	0.1055	0.0873	0.3448	0.0051	0.2684	0.0027	0.4828	0.0854	0.0109	0.0081
Bacteria;Firmicutes;Clostridia;Clostridiales;Ruminococcaceae;Paludicola;PAC001784_s	PAC001784_s	21	0	0	35	0	0	0	10	20	0	5	6	6	5	7	2	0	3	2	12	0.0386	0	0	0.072	0	0	0	0.0222	0.0339	0	0.0096	0.0119	0.0137	0.0128	0.0169	0.0027	0	0.0069	0.0054	0.0242
Bacteria;Firmicutes;Clostridia;Clostridiales;Ruminococcaceae;PAC000661_g;PAC001785_s	PAC001785_s	1	0	0	6	0	8	0	0	9	0	0	0	0	3	0	0	42	3	0	19	0.0018	0	0	0.0123	0	0.0151	0	0	0.0153	0	0	0	0	0.0077	0	0	0.0509	0.0069	0	0.0384
Bacteria;Firmicutes;Clostridia;Clostridiales;Ruminococcaceae;Pseudoflavonifractor;PAC001786_s	PAC001786_s	34	30	9	38	41	33	19	17	71	33	42	107	44	58	80	294	188	304	36	24	0.0625	0.071	0.0172	0.0782	0.0826	0.0625	0.0385	0.0378	0.1205	0.068	0.0806	0.2123	0.1005	0.1484	0.1935	0.3944	0.228	0.7018	0.0978	0.0485
Bacteria;Tenericutes;Mollicutes;PAC001057_o;PAC000197_f;PAC000197_g;PAC001787_s	PAC001787_s	0	0	0	6	0	0	0	0	0	0	0	2	0	2	0	0	0	0	0	0	0	0	0	0.0123	0	0	0	0	0	0	0	0.004	0	0.0051	0	0	0	0	0	0
Bacteria;Firmicutes;Clostridia;Clostridiales;Lachnospiraceae;PAC001165_g;PAC001796_s	PAC001796_s	14	0	0	0	0	0	2	0	0	0	0	0	2	2	0	0	0	0	0	0	0.0257	0	0	0	0	0	0.0041	0	0	0	0	0	0.0046	0.0051	0	0	0	0	0	0
Bacteria;Firmicutes;Clostridia;Clostridiales;Mogibacterium_f;PAC001573_g;PAC001808_s	PAC001808_s	7	0	2	3	11	0	7	1	5	0	3	1	0	3	6	8	5	3	0	27	0.0129	0	0.0038	0.0062	0.0222	0	0.0142	0.0022	0.0085	0	0.0058	0.002	0	0.0077	0.0145	0.0107	0.0061	0.0069	0	0.0545
Bacteria;Firmicutes;Clostridia;Clostridiales;Lachnospiraceae;PAC001212_g;PAC001809_s	PAC001809_s	0	0	1	0	0	5	6	0	9	0	0	0	0	0	0	42	0	0	0	0	0	0	0.0019	0	0	0.0095	0.0122	0	0.0153	0	0	0	0	0	0	0.0563	0	0	0	0
Bacteria;Firmicutes;Clostridia;Clostridiales;Ruminococcaceae;PAC000661_g;PAC001812_s	PAC001812_s	5	0	0	25	22	659	2	50	0	6	19	13	0	0	21	3	6	0	5	4	0.0092	0	0	0.0514	0.0443	1.2472	0.0041	0.1112	0	0.0124	0.0365	0.0258	0	0	0.0508	0.004	0.0073	0	0.0136	0.0081
Bacteria;Firmicutes;Clostridia;Clostridiales;Lachnospiraceae;PAC001270_g;PAC001899_s group	PAC001899_s group	21	5	1	8	2	4	0	6	11	8	0	48	10	1	1	9	5	0	0	2	0.0386	0.0118	0.0019	0.0165	0.004	0.0076	0	0.0133	0.0187	0.0165	0	0.0952	0.0228	0.0026	0.0024	0.0121	0.0061	0	0	0.004
Bacteria;Firmicutes;Clostridia;Clostridiales;Lachnospiraceae;LLKB_g;PAC001902_s	PAC001902_s	2	17	3	0	3	6	1	3	2	0	0	2	1	0	0	4	0	1	0	0	0.0037	0.0403	0.0057	0	0.006	0.0114	0.002	0.0067	0.0034	0	0	0.004	0.0023	0	0	0.0054	0	0.0023	0	0
Bacteria;Firmicutes;Clostridia;Clostridiales;Ruminococcaceae;PAC001908_g;PAC001908_s	PAC001908_s	0	0	0	0	0	0	0	0	3	0	0	2	0	0	0	0	0	2	0	0	0	0	0	0	0	0	0	0	0.0051	0	0	0.004	0	0	0	0	0	0.0046	0	0
Bacteria;Firmicutes;Clostridia;Clostridiales;Ruminococcaceae;PAC001778_g;PAC001909_s	PAC001909_s	0	0	3	1	0	1	2	1	0	2	1	0	10	0	0	0	0	3	0	1	0	0	0.0057	0.0021	0	0.0019	0.0041	0.0022	0	0.0041	0.0019	0	0.0228	0	0	0	0	0.0069	0	0.002
Bacteria;Firmicutes;Clostridia;Clostridiales;Mogibacterium_f;PAC001168_g;PAC001917_s	PAC001917_s	0	0	0	1	0	0	0	0	0	0	0	0	0	0	0	0	0	0	0	0	0	0	0	0.0021	0	0	0	0	0	0	0	0	0	0	0	0	0	0	0	0
Bacteria;Firmicutes;Clostridia;Clostridiales;Ruminococcaceae;Anaerotruncus;PAC001925_s	PAC001925_s	305	1	3	17	15	0	52	126	100	50	0	4	41	43	6	10	1	0	19	6	0.5608	0.0024	0.0057	0.035	0.0302	0	0.1054	0.2802	0.1697	0.103	0	0.0079	0.0936	0.11	0.0145	0.0134	0.0012	0	0.0516	0.0121
Bacteria;Firmicutes;Clostridia;Clostridiales;Mogibacterium_f;Emergencia;PAC001931_s	PAC001931_s	1	4	6	5	1	1	4	6	5	7	0	4	24	0	6	14	4	0	0	0	0.0018	0.0095	0.0115	0.0103	0.002	0.0019	0.0081	0.0133	0.0085	0.0144	0	0.0079	0.0548	0	0.0145	0.0188	0.0049	0	0	0
Bacteria;Firmicutes;Clostridia;Clostridiales;Lachnospiraceae;KE159797_g;PAC001980_s	PAC001980_s	0	0	0	7	3	0	0	0	0	0	1	9	2	5	0	3	0	5	0	0	0	0	0	0.0144	0.006	0	0	0	0	0	0.0019	0.0179	0.0046	0.0128	0	0.004	0	0.0115	0	0
Bacteria;Firmicutes;Clostridia;Clostridiales;Lachnospiraceae;PAC001452_g;PAC001981_s group	PAC001981_s group	5	0	0	0	0	0	0	0	5	2	2	3	0	1	0	0	0	0	0	0	0.0092	0	0	0	0	0	0	0	0.0085	0.0041	0.0038	0.006	0	0.0026	0	0	0	0	0	0
Bacteria;Acidobacteria;Solibacteres;Solibacterales;Bryobacteraceae;KB906767_g;PAC002008_s	PAC002008_s	0	0	0	0	0	0	1	0	0	0	0	0	0	0	0	0	0	0	0	0	0	0	0	0	0	0	0.002	0	0	0	0	0	0	0	0	0	0	0	0	0
Bacteria;Firmicutes;Clostridia;Clostridiales;Lachnospiraceae;KE159571_g;PAC002009_s group	PAC002009_s group	175	0	7	0	0	0	0	0	41	0	0	130	0	39	7	2	3	0	0	2	0.3218	0	0.0134	0	0	0	0	0	0.0696	0	0	0.2579	0	0.0998	0.0169	0.0027	0.0036	0	0	0.004
Bacteria;Firmicutes;Clostridia;Clostridiales;Mogibacterium_f;PAC001573_g;PAC002010_s	PAC002010_s	10	0	4	0	0	0	6	0	1	2	4	15	1	7	2	6	1	2	0	4	0.0184	0	0.0076	0	0	0	0.0122	0	0.0017	0.0041	0.0077	0.0298	0.0023	0.0179	0.0048	0.008	0.0012	0.0046	0	0.0081
Bacteria;Firmicutes;Clostridia;Clostridiales;Ruminococcaceae;PAC000661_g;PAC002012_s	PAC002012_s	24	8	6	8	11	9	35	1	4	0	22	24	0	20	30	93	16	11	10	13	0.0441	0.0189	0.0115	0.0165	0.0222	0.017	0.071	0.0022	0.0068	0	0.0422	0.0476	0	0.0512	0.0725	0.1248	0.0194	0.0254	0.0272	0.0263
Bacteria;Firmicutes;Clostridia;Clostridiales;Lachnospiraceae;PAC001092_g;PAC002030_s	PAC002030_s	0	0	0	0	1	0	0	0	0	0	0	0	0	0	0	0	0	0	0	0	0	0	0	0	0.002	0	0	0	0	0	0	0	0	0	0	0	0	0	0	0
Bacteria;Firmicutes;Clostridia;Clostridiales;Lachnospiraceae;KE159571_g;PAC002035_s	PAC002035_s	0	0	0	0	0	0	0	0	2	0	0	0	0	7	3	0	0	0	0	0	0	0	0	0	0	0	0	0	0.0034	0	0	0	0	0.0179	0.0073	0	0	0	0	0
Bacteria;Firmicutes;Clostridia;Clostridiales;Lachnospiraceae;PAC002042_g;PAC002042_g_uc	PAC002042_g_uc	0	0	0	2	0	7	0	4	0	0	0	0	0	0	2	0	0	0	0	0	0	0	0	0.0041	0	0.0132	0	0.0089	0	0	0	0	0	0	0.0048	0	0	0	0	0
Bacteria;Firmicutes;Clostridia;Clostridiales;Lachnospiraceae;PAC002042_g;PAC002042_s	PAC002042_s	3	0	0	0	0	4	1	0	0	3	1	2	3	0	0	0	2	0	0	0	0.0055	0	0	0	0	0.0076	0.002	0	0	0.0062	0.0019	0.004	0.0069	0	0	0	0.0024	0	0	0
Bacteria;Firmicutes;Clostridia;Clostridiales;Lachnospiraceae;PAC002046_g;PAC002046_s	PAC002046_s	1	0	0	0	0	0	0	0	0	0	0	0	0	0	0	0	0	0	0	0	0.0018	0	0	0	0	0	0	0	0	0	0	0	0	0	0	0	0	0	0	0
Bacteria;Firmicutes;Clostridia;Clostridiales;Ruminococcaceae;CCYH_g;PAC002071_s group	PAC002071_s group	0	4	0	0	0	0	0	0	0	0	0	0	0	0	0	0	0	0	0	0	0	0.0095	0	0	0	0	0	0	0	0	0	0	0	0	0	0	0	0	0	0
Bacteria;Firmicutes;Clostridia;Clostridiales;Ruminococcaceae;Paludicola;PAC002097_s	PAC002097_s	0	0	2	0	1	2	0	0	1	0	4	0	2	1	1	5	2	0	0	0	0	0	0.0038	0	0.002	0.0038	0	0	0.0017	0	0.0077	0	0.0046	0.0026	0.0024	0.0067	0.0024	0	0	0
Bacteria;Firmicutes;Clostridia;Clostridiales;Ruminococcaceae;PAC000661_g;PAC002103_s	PAC002103_s	27	3	32	46	29	42	39	6	36	3	55	103	23	18	147	75	24	77	19	16	0.0496	0.0071	0.0611	0.0947	0.0584	0.0795	0.0791	0.0133	0.0611	0.0062	0.1055	0.2043	0.0525	0.0461	0.3555	0.1006	0.0291	0.1778	0.0516	0.0323
Bacteria;Firmicutes;Clostridia;Clostridiales;Ruminococcaceae;PAC000661_g;PAC002104_s	PAC002104_s	5	27	100	62	14	13	47	5	51	5	132	81	104	46	130	379	139	30	97	28	0.0092	0.0639	0.191	0.1276	0.0282	0.0246	0.0953	0.0111	0.0865	0.0103	0.2533	0.1607	0.2375	0.1177	0.3144	0.5084	0.1686	0.0693	0.2634	0.0566
Bacteria;Firmicutes;Clostridia;Clostridiales;Ruminococcaceae;PAC000661_g;PAC002109_s	PAC002109_s	0	0	1	14	0	0	7	0	2	0	0	6	20	0	24	14	3	7	10	0	0	0	0.0019	0.0288	0	0	0.0142	0	0.0034	0	0	0.0119	0.0457	0	0.058	0.0188	0.0036	0.0162	0.0272	0
Bacteria;Firmicutes;Clostridia;Clostridiales;Ruminococcaceae;Oscillibacter;PAC002110_s	PAC002110_s	0	0	0	4	2	0	0	3	0	0	0	0	0	0	0	0	0	0	0	0	0	0	0	0.0082	0.004	0	0	0.0067	0	0	0	0	0	0	0	0	0	0	0	0
Bacteria;Firmicutes;Clostridia;Clostridiales;Ruminococcaceae;PAC001144_g;PAC002112_s	PAC002112_s	0	4	0	0	1	0	0	0	0	0	3	0	0	0	0	9	7	0	0	0	0	0.0095	0	0	0.002	0	0	0	0	0	0.0058	0	0	0	0	0.0121	0.0085	0	0	0
Bacteria;Firmicutes;Negativicutes;Hydrogenispora_o;Hydrogenispora_f;PAC002129_g;PAC002129_s	PAC002129_s	2	1	2	0	2	6	23	16	0	5	0	0	25	1	0	12	5	1	0	0	0.0037	0.0024	0.0038	0	0.004	0.0114	0.0466	0.0356	0	0.0103	0	0	0.0571	0.0026	0	0.0161	0.0061	0.0023	0	0
Bacteria;Tenericutes;Mollicutes;PAC001057_o;PAC001057_f;PAC001108_g;PAC002130_s	PAC002130_s	0	2	1	0	0	0	0	2	0	0	0	0	1	2	0	0	1	0	0	0	0	0.0047	0.0019	0	0	0	0	0.0044	0	0	0	0	0.0023	0.0051	0	0	0.0012	0	0	0
Bacteria;Firmicutes;Clostridia;Clostridiales;Ruminococcaceae;Pseudoflavonifractor;PAC002132_s	PAC002132_s	1	3	0	2	2	0	2	3	2	1	0	4	2	1	0	7	3	4	0	1	0.0018	0.0071	0	0.0041	0.004	0	0.0041	0.0067	0.0034	0.0021	0	0.0079	0.0046	0.0026	0	0.0094	0.0036	0.0092	0	0.002
Bacteria;Tenericutes;Mollicutes;PAC001057_o;PAC001057_f;PAC001108_g;PAC002140_s	PAC002140_s	0	3	7	9	4	3	1	0	0	2	5	5	0	0	0	18	22	0	4	2	0	0.0071	0.0134	0.0185	0.0081	0.0057	0.002	0	0	0.0041	0.0096	0.0099	0	0	0	0.0241	0.0267	0	0.0109	0.004
Bacteria;Firmicutes;Clostridia;Clostridiales;Dehalobacterium_f;PAC002141_g;PAC002141_g_uc	PAC002141_g_uc	0	0	0	0	0	0	2	2	0	0	0	0	0	0	0	0	0	0	0	0	0	0	0	0	0	0	0.0041	0.0044	0	0	0	0	0	0	0	0	0	0	0	0
Bacteria;Firmicutes;Clostridia;Clostridiales;Dehalobacterium_f;PAC002141_g;PAC002141_s	PAC002141_s	0	0	0	0	0	0	0	0	0	0	0	0	1	0	0	0	0	0	0	0	0	0	0	0	0	0	0	0	0	0	0	0	0.0023	0	0	0	0	0	0	0
Bacteria;Firmicutes;Clostridia;Clostridiales;Ruminococcaceae;PAC002148_g;PAC002148_g_uc	PAC002148_g_uc	0	2	0	0	0	6	3	17	4	0	2	0	5	2	0	12	9	0	0	3	0	0.0047	0	0	0	0.0114	0.0061	0.0378	0.0068	0	0.0038	0	0.0114	0.0051	0	0.0161	0.0109	0	0	0.0061
Bacteria;Firmicutes;Clostridia;Clostridiales;Ruminococcaceae;Harryflintia;PAC002149_s	PAC002149_s	3	0	3	2	2	0	1	0	6	0	2	3	0	5	0	7	0	3	0	20	0.0055	0	0.0057	0.0041	0.004	0	0.002	0	0.0102	0	0.0038	0.006	0	0.0128	0	0.0094	0	0.0069	0	0.0404
Bacteria;Firmicutes;Clostridia;Clostridiales;Lachnospiraceae;PAC002152_g;PAC002152_s	PAC002152_s	0	0	0	0	1	0	0	0	0	0	0	0	0	0	0	0	2	0	0	0	0	0	0	0	0.002	0	0	0	0	0	0	0	0	0	0	0	0.0024	0	0	0
Bacteria;Firmicutes;Clostridia;Clostridiales;Lachnospiraceae;PAC002153_g;PAC002153_s	PAC002153_s	5	1	2	37	15	1	4	4	25	4	1	0	8	14	2	25	3	2	0	0	0.0092	0.0024	0.0038	0.0761	0.0302	0.0019	0.0081	0.0089	0.0424	0.0082	0.0019	0	0.0183	0.0358	0.0048	0.0335	0.0036	0.0046	0	0
Bacteria;Firmicutes;Clostridia;Clostridiales;Ruminococcaceae;PAC002155_g;PAC002155_g_uc	PAC002155_g_uc	0	0	0	0	0	0	0	0	0	0	2	0	0	0	0	4	0	0	0	0	0	0	0	0	0	0	0	0	0	0	0.0038	0	0	0	0	0.0054	0	0	0	0
Bacteria;Firmicutes;Clostridia;Clostridiales;Ruminococcaceae;PAC002155_g;PAC002155_s	PAC002155_s	0	0	0	0	0	0	0	0	3	0	0	0	0	0	0	0	0	0	0	0	0	0	0	0	0	0	0	0	0.0051	0	0	0	0	0	0	0	0	0	0	0
Bacteria;Firmicutes;Clostridia;Clostridiales;Ruminococcaceae;PAC002156_g;PAC002156_s group	PAC002156_s group	0	0	0	0	0	0	0	0	1	0	0	0	0	0	0	0	0	0	0	0	0	0	0	0	0	0	0	0	0.0017	0	0	0	0	0	0	0	0	0	0	0
Bacteria;Firmicutes;Clostridia;Clostridiales;Ruminococcaceae;PAC000661_g;PAC002158_s	PAC002158_s	0	0	0	0	0	0	0	0	0	0	0	0	0	0	4	0	0	0	0	0	0	0	0	0	0	0	0	0	0	0	0	0	0	0	0.0097	0	0	0	0	0
Bacteria;Firmicutes;Clostridia;Clostridiales;Ruminococcaceae;PAC000661_g;PAC002159_s	PAC002159_s	0	0	0	0	0	2	0	0	0	0	0	0	0	0	0	0	0	0	2	3	0	0	0	0	0	0.0038	0	0	0	0	0	0	0	0	0	0	0	0	0.0054	0.0061
Bacteria;Firmicutes;Clostridia;Clostridiales;Ruminococcaceae;PAC002160_g;PAC002160_s	PAC002160_s	0	0	2	0	0	0	0	0	0	0	0	0	0	0	0	0	0	0	0	0	0	0	0.0038	0	0	0	0	0	0	0	0	0	0	0	0	0	0	0	0	0
Bacteria;Firmicutes;Clostridia;Clostridiales;Christensenellaceae;PAC002169_g;PAC002169_s	PAC002169_s	0	0	0	0	0	0	0	0	0	0	0	0	0	0	0	0	0	0	0	1	0	0	0	0	0	0	0	0	0	0	0	0	0	0	0	0	0	0	0	0.002
Bacteria;Firmicutes;Clostridia;Clostridiales;Christensenellaceae;PAC002170_g;PAC002170_s	PAC002170_s	0	0	0	0	0	0	0	0	0	0	0	0	1	0	0	0	0	0	0	0	0	0	0	0	0	0	0	0	0	0	0	0	0.0023	0	0	0	0	0	0	0
Bacteria;Firmicutes;Clostridia;Clostridiales;Lachnospiraceae;PAC002172_g;PAC002172_s	PAC002172_s	0	0	0	1	0	0	0	0	0	0	10	1	0	1	0	0	0	0	0	0	0	0	0	0.0021	0	0	0	0	0	0	0.0192	0.002	0	0.0026	0	0	0	0	0	0
Bacteria;Firmicutes;Clostridia;Clostridiales;Lachnospiraceae;Eisenbergiella;PAC002175_s	PAC002175_s	0	0	0	0	0	3	0	0	0	0	0	0	0	1	0	0	0	4	0	0	0	0	0	0	0	0.0057	0	0	0	0	0	0	0	0.0026	0	0	0	0.0092	0	0
Bacteria;Firmicutes;Clostridia;Clostridiales;Lachnospiraceae;PAC002178_g;PAC002178_g_uc	PAC002178_g_uc	0	0	0	0	0	0	0	0	0	0	0	0	0	0	0	0	0	0	0	2	0	0	0	0	0	0	0	0	0	0	0	0	0	0	0	0	0	0	0	0.004
Bacteria;Firmicutes;Clostridia;Clostridiales;Lachnospiraceae;PAC002178_g;PAC002178_s	PAC002178_s	2	0	3	5	6	1	2	2	5	0	0	10	3	7	1	0	3	0	0	3	0.0037	0	0.0057	0.0103	0.0121	0.0019	0.0041	0.0044	0.0085	0	0	0.0198	0.0069	0.0179	0.0024	0	0.0036	0	0	0.0061
Bacteria;Firmicutes;Clostridia;Clostridiales;Lachnospiraceae;PAC002042_g;PAC002180_s	PAC002180_s	6	0	0	19	6	11	11	4	6	4	2	6	5	5	5	5	1	2	0	1	0.011	0	0	0.0391	0.0121	0.0208	0.0223	0.0089	0.0102	0.0082	0.0038	0.0119	0.0114	0.0128	0.0121	0.0067	0.0012	0.0046	0	0.002
Bacteria;Firmicutes;Clostridia;Clostridiales;Ruminococcaceae;PAC000748_g;PAC002182_s	PAC002182_s	3	0	4	0	2	0	2	2	1	0	0	2	2	8	1	2	1	3	0	0	0.0055	0	0.0076	0	0.004	0	0.0041	0.0044	0.0017	0	0	0.004	0.0046	0.0205	0.0024	0.0027	0.0012	0.0069	0	0
Bacteria;Tenericutes;Mollicutes;PAC001057_o;PAC001057_f;PAC001108_g;PAC002189_s	PAC002189_s	0	0	1	0	0	0	0	0	0	0	0	0	0	0	0	0	0	0	0	0	0	0	0.0019	0	0	0	0	0	0	0	0	0	0	0	0	0	0	0	0	0
Bacteria;Firmicutes;Clostridia;Clostridiales;Ruminococcaceae;PAC002194_g;PAC002194_s	PAC002194_s	0	0	0	0	0	0	0	0	0	0	2	0	0	0	0	0	0	0	0	0	0	0	0	0	0	0	0	0	0	0	0.0038	0	0	0	0	0	0	0	0	0
Bacteria;Firmicutes;Clostridia;Clostridiales;Lachnospiraceae;PAC002196_g;PAC002196_g_uc	PAC002196_g_uc	0	0	0	10	0	0	0	0	0	0	0	0	0	0	0	0	0	0	0	0	0	0	0	0.0206	0	0	0	0	0	0	0	0	0	0	0	0	0	0	0	0
Bacteria;Firmicutes;Clostridia;Clostridiales;Ruminococcaceae;PAC002203_g;PAC002203_s	PAC002203_s	2	0	0	0	0	0	1	0	0	0	0	0	0	0	0	3	0	0	0	0	0.0037	0	0	0	0	0	0.002	0	0	0	0	0	0	0	0	0.004	0	0	0	0
Bacteria;Firmicutes;Clostridia;Clostridiales;Ruminococcaceae;PAC000661_g;PAC002205_s	PAC002205_s	0	0	0	0	0	0	2	0	7	0	0	0	0	0	0	0	0	0	0	0	0	0	0	0	0	0	0.0041	0	0.0119	0	0	0	0	0	0	0	0	0	0	0
Bacteria;Firmicutes;Clostridia;Clostridiales;Ruminococcaceae;PAC001144_g;PAC002208_s	PAC002208_s	0	0	0	0	0	0	0	0	0	0	0	0	0	0	0	0	3	0	0	0	0	0	0	0	0	0	0	0	0	0	0	0	0	0	0	0	0.0036	0	0	0
Bacteria;Firmicutes;Clostridia;Clostridiales;Christensenellaceae;Christensenella;PAC002297_s	PAC002297_s	0	0	0	0	0	0	0	0	0	0	0	0	0	0	0	0	2	0	0	0	0	0	0	0	0	0	0	0	0	0	0	0	0	0	0	0	0.0024	0	0	0
Bacteria;Firmicutes;Clostridia;Clostridiales;Ruminococcaceae;Pseudoflavonifractor;PAC002302_s	PAC002302_s	7	2	9	12	21	5	19	7	40	1	2	18	18	13	62	25	34	42	2	12	0.0129	0.0047	0.0172	0.0247	0.0423	0.0095	0.0385	0.0156	0.0679	0.0021	0.0038	0.0357	0.0411	0.0333	0.1499	0.0335	0.0412	0.097	0.0054	0.0242
Bacteria;Firmicutes;Clostridia;Clostridiales;Christensenellaceae;PAC001437_g;PAC002305_s	PAC002305_s	4	3	3	2	1	0	0	3	0	0	1	0	1	0	0	3	0	0	0	0	0.0074	0.0071	0.0057	0.0041	0.002	0	0	0.0067	0	0	0.0019	0	0.0023	0	0	0.004	0	0	0	0
Bacteria;Firmicutes;Clostridia;Clostridiales;Lachnospiraceae;PAC001480_g;PAC002306_s	PAC002306_s	0	0	0	0	0	10	2	0	0	0	0	2	0	0	0	21	0	0	1	0	0	0	0	0	0	0.0189	0.0041	0	0	0	0	0.004	0	0	0	0.0282	0	0	0.0027	0
Bacteria;Firmicutes;Clostridia;Clostridiales;Lachnospiraceae;Syntrophococcus;PAC002313_s	PAC002313_s	0	1	0	6	1	6	0	11	2	6	0	0	0	2	0	2	0	0	0	3	0	0.0024	0	0.0123	0.002	0.0114	0	0.0245	0.0034	0.0124	0	0	0	0.0051	0	0.0027	0	0	0	0.0061
Bacteria;Firmicutes;Erysipelotrichi;Erysipelotrichales;Erysipelotrichaceae;PAC002314_g;PAC002314_g_uc	PAC002314_g_uc	0	0	2	0	0	0	0	0	0	0	0	0	0	0	0	0	7	0	0	0	0	0	0.0038	0	0	0	0	0	0	0	0	0	0	0	0	0	0.0085	0	0	0
Bacteria;Firmicutes;Clostridia;Clostridiales;Lachnospiraceae;PAC001043_g;PAC002338_s	PAC002338_s	16	0	0	33	0	0	0	0	0	0	1	0	0	3	0	0	0	0	0	0	0.0294	0	0	0.0679	0	0	0	0	0	0	0.0019	0	0	0.0077	0	0	0	0	0	0
Bacteria;Firmicutes;Clostridia;Clostridiales;Lachnospiraceae;Clostridium_g24;PAC002341_s group	PAC002341_s group	47	6	3	2	4	5	1	0	5	8	2	9	14	2	0	2	0	3	0	3	0.0864	0.0142	0.0057	0.0041	0.0081	0.0095	0.002	0	0.0085	0.0165	0.0038	0.0179	0.032	0.0051	0	0.0027	0	0.0069	0	0.0061
Bacteria;Firmicutes;Clostridia;Clostridiales;Lachnospiraceae;KE159571_g;PAC002348_s	PAC002348_s	0	1	0	4	2	4	112	39	5	0	1	127	24	3	11	0	0	9	0	0	0	0.0024	0	0.0082	0.004	0.0076	0.2271	0.0867	0.0085	0	0.0019	0.2519	0.0548	0.0077	0.0266	0	0	0.0208	0	0
Bacteria;Firmicutes;Clostridia;Clostridiales;Lachnospiraceae;PAC001138_g;PAC002349_s	PAC002349_s	0	0	0	4	3	25	0	11	0	0	0	0	6	0	0	7	23	0	0	0	0	0	0	0.0082	0.006	0.0473	0	0.0245	0	0	0	0	0.0137	0	0	0.0094	0.0279	0	0	0
Bacteria;Firmicutes;Clostridia;Clostridiales;Ruminococcaceae;Acutalibacter;PAC002354_s	PAC002354_s	18	0	0	5	1	2	0	12	5	0	0	0	9	1	4	1	0	0	1	5	0.0331	0	0	0.0103	0.002	0.0038	0	0.0267	0.0085	0	0	0	0.0206	0.0026	0.0097	0.0013	0	0	0.0027	0.0101
Bacteria;Firmicutes;Clostridia;Clostridiales;Ruminococcaceae;PAC002148_g;PAC002355_s	PAC002355_s	0	0	0	0	0	0	0	2	0	0	0	0	0	0	0	0	0	0	0	0	0	0	0	0	0	0	0	0.0044	0	0	0	0	0	0	0	0	0	0	0	0
Bacteria;Firmicutes;Clostridia;Clostridiales;Ruminococcaceae;Eubacterium_g8;PAC002357_s	PAC002357_s	2	2	30	570	0	0	1	2	30	0	364	654	1	54	1	0	0	0	0	210	0.0037	0.0047	0.0573	1.173	0	0	0.002	0.0044	0.0509	0	0.6985	1.2974	0.0023	0.1382	0.0024	0	0	0	0	0.4242
Bacteria;Firmicutes;Clostridia;Clostridiales;Ruminococcaceae;PAC000661_g;PAC002358_s	PAC002358_s	0	0	0	0	0	0	0	0	0	1	0	0	0	0	0	0	0	0	2	0	0	0	0	0	0	0	0	0	0	0.0021	0	0	0	0	0	0	0	0	0.0054	0
Bacteria;Firmicutes;Clostridia;Clostridiales;Ruminococcaceae;PAC002360_g;PAC002360_s	PAC002360_s	3	1	1	2	0	0	0	0	1	0	0	0	0	0	0	0	0	0	0	0	0.0055	0.0024	0.0019	0.0041	0	0	0	0	0.0017	0	0	0	0	0	0	0	0	0	0	0
Bacteria;Firmicutes;Clostridia;Clostridiales;Lachnospiraceae;PAC002367_g;PAC002367_s	PAC002367_s	0	3	0	0	0	12	0	0	0	3	0	0	1	0	0	0	0	0	0	2	0	0.0071	0	0	0	0.0227	0	0	0	0.0062	0	0	0.0023	0	0	0	0	0	0	0.004
Bacteria;Firmicutes;Clostridia;Clostridiales;Ruminococcaceae;Oscillibacter;PAC002372_s	PAC002372_s	0	0	0	3	0	0	0	0	0	0	0	0	0	0	0	0	0	0	0	0	0	0	0	0.0062	0	0	0	0	0	0	0	0	0	0	0	0	0	0	0	0
Bacteria;Firmicutes;Clostridia;Clostridiales;Lachnospiraceae;Marvinbryantia;PAC002376_s	PAC002376_s	0	0	1	1	1	1	0	0	0	0	0	0	0	0	0	2	0	0	0	0	0	0	0.0019	0.0021	0.002	0.0019	0	0	0	0	0	0	0	0	0	0.0027	0	0	0	0
Bacteria;Firmicutes;Clostridia;Clostridiales;Ruminococcaceae;Ruminococcus;PAC002378_s	PAC002378_s	0	0	0	0	0	0	0	0	0	0	0	0	0	0	0	0	0	0	2	0	0	0	0	0	0	0	0	0	0	0	0	0	0	0	0	0	0	0	0.0054	0
Bacteria;Actinobacteria;Coriobacteriia;Coriobacteriales;Coriobacteriaceae;FCNB_g;PAC002389_s	PAC002389_s	1	0	3	1	2	0	0	2	0	0	1	0	0	0	4	1	4	0	0	1	0.0018	0	0.0057	0.0021	0.004	0	0	0.0044	0	0	0.0019	0	0	0	0.0097	0.0013	0.0049	0	0	0.002
Bacteria;Firmicutes;Clostridia;Clostridiales;Dehalobacterium_f;PAC002390_g;PAC002390_s	PAC002390_s	0	3	1	20	5	4	4	4	5	2	0	1	2	5	3	4	0	2	4	0	0	0.0071	0.0019	0.0412	0.0101	0.0076	0.0081	0.0089	0.0085	0.0041	0	0.002	0.0046	0.0128	0.0073	0.0054	0	0.0046	0.0109	0
Bacteria;Firmicutes;Clostridia;Clostridiales;Lachnospiraceae;PAC001199_g;PAC002391_s	PAC002391_s	9	0	0	0	11	0	0	0	0	0	2	0	0	0	1	0	0	0	0	2	0.0165	0	0	0	0.0222	0	0	0	0	0	0.0038	0	0	0	0.0024	0	0	0	0	0.004
Bacteria;Firmicutes;Clostridia;Clostridiales;Ruminococcaceae;Acutalibacter;PAC002394_s	PAC002394_s	0	0	0	0	0	0	0	0	0	0	1	0	0	0	0	0	0	0	0	0	0	0	0	0	0	0	0	0	0	0	0.0019	0	0	0	0	0	0	0	0	0
Bacteria;Firmicutes;Erysipelotrichi;Erysipelotrichales;Erysipelotrichaceae;Coprobacillus;PAC002396_s	PAC002396_s	5	5	2	4	3	0	0	0	4	0	0	4	0	0	3	2	5	3	6	5	0.0092	0.0118	0.0038	0.0082	0.006	0	0	0	0.0068	0	0	0.0079	0	0	0.0073	0.0027	0.0061	0.0069	0.0163	0.0101
Bacteria;Firmicutes;Clostridia;Clostridiales;Ruminococcaceae;Pseudoflavonifractor;PAC002397_s	PAC002397_s	10	8	17	45	14	0	19	0	25	3	17	150	0	11	19	30	10	7	4	11	0.0184	0.0189	0.0325	0.0926	0.0282	0	0.0385	0	0.0424	0.0062	0.0326	0.2976	0	0.0281	0.0459	0.0402	0.0121	0.0162	0.0109	0.0222
Bacteria;Firmicutes;Clostridia;Clostridiales;Ruminococcaceae;Sporobacter;PAC002398_s	PAC002398_s	0	0	0	4	0	0	0	0	2	0	0	0	0	0	0	0	2	0	0	0	0	0	0	0.0082	0	0	0	0	0.0034	0	0	0	0	0	0	0	0.0024	0	0	0
Bacteria;Firmicutes;Clostridia;Clostridiales;Lachnospiraceae;KE159605_g;PAC002401_s group	PAC002401_s group	116	2	0	46	13	2	0	2	6	10	14	443	1	22	5	18	0	128	8	27	0.2133	0.0047	0	0.0947	0.0262	0.0038	0	0.0044	0.0102	0.0206	0.0269	0.8788	0.0023	0.0563	0.0121	0.0241	0	0.2955	0.0217	0.0545
Bacteria;Firmicutes;Clostridia;Clostridiales;Lachnospiraceae;Eubacterium_g6;PAC002402_s	PAC002402_s	52	5	5	0	11	18	9	3	37	1	0	3	0	0	0	27	6	12	1	0	0.0956	0.0118	0.0096	0	0.0222	0.0341	0.0182	0.0067	0.0628	0.0021	0	0.006	0	0	0	0.0362	0.0073	0.0277	0.0027	0
Bacteria;Firmicutes;Clostridia;Clostridiales;Lachnospiraceae;KE159571_g;PAC002405_s	PAC002405_s	12	15	0	2	210	33	7	0	3	0	0	1	13	11	16	18	39	0	7	0	0.0221	0.0355	0	0.0041	0.4231	0.0625	0.0142	0	0.0051	0	0	0.002	0.0297	0.0281	0.0387	0.0241	0.0473	0	0.019	0
Bacteria;Tenericutes;Mollicutes;PAC001057_o;PAC001057_f;PAC002406_g;PAC002406_s	PAC002406_s	0	0	0	0	0	0	1	0	0	0	0	0	0	6	0	0	0	0	0	0	0	0	0	0	0	0	0.002	0	0	0	0	0	0	0.0154	0	0	0	0	0	0
Bacteria;Tenericutes;Mollicutes;PAC001057_o;PAC000197_f;PAC000197_g;PAC002408_s	PAC002408_s	0	0	0	1	1	1	0	0	0	0	0	0	0	5	2	0	0	0	0	1	0	0	0	0.0021	0.002	0.0019	0	0	0	0	0	0	0	0.0128	0.0048	0	0	0	0	0.002
Bacteria;Firmicutes;Clostridia;Clostridiales;Ruminococcaceae;PAC002409_g;PAC002409_s	PAC002409_s	0	0	0	0	0	1	0	0	0	0	0	0	0	0	0	0	0	0	0	0	0	0	0	0	0	0.0019	0	0	0	0	0	0	0	0	0	0	0	0	0	0
Bacteria;Actinobacteria;Coriobacteriia;Coriobacteriales;Coriobacteriaceae;Enterorhabdus;PAC002410_s	PAC002410_s	0	0	2	1	3	1	4	0	9	0	0	5	0	1	4	14	12	14	5	7	0	0	0.0038	0.0021	0.006	0.0019	0.0081	0	0.0153	0	0	0.0099	0	0.0026	0.0097	0.0188	0.0146	0.0323	0.0136	0.0141
Bacteria;Actinobacteria;Coriobacteriia;Coriobacteriales;Coriobacteriaceae;AX003092_g;PAC002418_s	PAC002418_s	0	0	0	0	0	0	0	0	0	0	0	0	3	0	0	3	1	0	0	0	0	0	0	0	0	0	0	0	0	0	0	0	0.0069	0	0	0.004	0.0012	0	0	0
Bacteria;Actinobacteria;Coriobacteriia;Coriobacteriales;Coriobacteriaceae;PAC001266_g;PAC002419_s	PAC002419_s	19	1	5	8	8	0	0	0	0	5	7	9	0	1	10	30	34	22	10	2	0.0349	0.0024	0.0096	0.0165	0.0161	0	0	0	0	0.0103	0.0134	0.0179	0	0.0026	0.0242	0.0402	0.0412	0.0508	0.0272	0.004
Bacteria;Firmicutes;Clostridia;Clostridiales;Lachnospiraceae;PAC001270_g;PAC002420_s	PAC002420_s	0	0	0	0	0	0	0	0	0	0	0	5	5	0	0	1	0	0	0	0	0	0	0	0	0	0	0	0	0	0	0	0.0099	0.0114	0	0	0.0013	0	0	0	0
Bacteria;Tenericutes;Mollicutes;PAC001057_o;PAC000197_f;PAC000197_g;PAC002421_s	PAC002421_s	5	0	1	0	8	0	3	0	0	0	6	2	0	5	4	0	1	0	0	3	0.0092	0	0.0019	0	0.0161	0	0.0061	0	0	0	0.0115	0.004	0	0.0128	0.0097	0	0.0012	0	0	0.0061
Bacteria;Firmicutes;Clostridia;Clostridiales;Ruminococcaceae;PAC000661_g;PAC002422_s	PAC002422_s	2	0	5	20	0	0	0	0	0	0	22	52	0	3	3	0	0	0	0	1	0.0037	0	0.0096	0.0412	0	0	0	0	0	0	0.0422	0.1032	0	0.0077	0.0073	0	0	0	0	0.002
Bacteria;Firmicutes;Clostridia;Clostridiales;Dehalobacterium_f;PAC002423_g;PAC002423_g_uc	PAC002423_g_uc	0	0	0	0	0	0	0	0	2	0	0	4	6	0	0	0	3	0	0	0	0	0	0	0	0	0	0	0	0.0034	0	0	0.0079	0.0137	0	0	0	0.0036	0	0	0
Bacteria;Firmicutes;Clostridia;Clostridiales;Dehalobacterium_f;PAC002423_g;PAC002423_s	PAC002423_s	2	0	0	1	0	0	0	0	4	0	0	0	1	3	0	0	0	0	0	4	0.0037	0	0	0.0021	0	0	0	0	0.0068	0	0	0	0.0023	0.0077	0	0	0	0	0	0.0081
Bacteria;Firmicutes;Clostridia;Clostridiales;Ruminococcaceae;Phocea;PAC002429_s	PAC002429_s	6	0	0	4	2	8	0	4	9	0	0	3	0	11	0	6	0	0	0	25	0.011	0	0	0.0082	0.004	0.0151	0	0.0089	0.0153	0	0	0.006	0	0.0281	0	0.008	0	0	0	0.0505
Bacteria;Firmicutes;Clostridia;Clostridiales;Lachnospiraceae;Eubacterium_g6;PAC002437_s	PAC002437_s	0	0	0	0	0	0	0	0	0	0	0	0	0	14	0	8	0	0	0	0	0	0	0	0	0	0	0	0	0	0	0	0	0	0.0358	0	0.0107	0	0	0	0
Bacteria;Firmicutes;Clostridia;Clostridiales;Ruminococcaceae;PAC000661_g;PAC002438_s	PAC002438_s	0	0	0	0	0	0	0	0	0	0	0	0	0	0	0	43	10	4	23	0	0	0	0	0	0	0	0	0	0	0	0	0	0	0	0	0.0577	0.0121	0.0092	0.0625	0
Bacteria;Firmicutes;Clostridia;Clostridiales;Lachnospiraceae;PAC001043_g;PAC002439_s	PAC002439_s	0	0	0	1	0	0	0	0	0	0	0	0	0	0	0	0	0	0	0	0	0	0	0	0.0021	0	0	0	0	0	0	0	0	0	0	0	0	0	0	0	0
Bacteria;Firmicutes;Clostridia;Clostridiales;Lachnospiraceae;KE159571_g;PAC002442_s	PAC002442_s	54	0	2	6	15	1	1	0	8	0	0	9	0	4	0	1	0	0	0	7	0.0993	0	0.0038	0.0123	0.0302	0.0019	0.002	0	0.0136	0	0	0.0179	0	0.0102	0	0.0013	0	0	0	0.0141
Bacteria;Bacteroidetes;Bacteroidia;Bacteroidales;Rikenellaceae;Alistipes;PAC002444_s	PAC002444_s	0	0	0	0	0	0	0	4	15	0	301	683	10	498	0	88	12	3	0	1277	0	0	0	0	0	0	0	0.0089	0.0255	0	0.5776	1.3549	0.0228	1.2742	0	0.118	0.0146	0.0069	0	2.5795
Bacteria;Bacteroidetes;Bacteroidia;Bacteroidales;Muribaculaceae;PAC001692_g;PAC002446_s	PAC002446_s	0	0	0	0	1	0	0	0	0	0	0	0	0	0	0	0	0	0	0	0	0	0	0	0	0.002	0	0	0	0	0	0	0	0	0	0	0	0	0	0	0
Bacteria;Bacteroidetes;Bacteroidia;Bacteroidales;Muribaculaceae;PAC001765_g;PAC002451_s	PAC002451_s	0	0	0	0	0	0	0	0	0	0	0	0	0	0	0	0	0	0	0	1	0	0	0	0	0	0	0	0	0	0	0	0	0	0	0	0	0	0	0	0.002
Bacteria;Bacteroidetes;Bacteroidia;Bacteroidales;Muribaculaceae;PAC001765_g;PAC002452_s	PAC002452_s	0	0	0	0	0	0	0	0	1	0	0	0	0	0	0	0	0	0	0	0	0	0	0	0	0	0	0	0	0.0017	0	0	0	0	0	0	0	0	0	0	0
Bacteria;Firmicutes;Clostridia;Clostridiales;Lachnospiraceae;PAC002454_g;PAC002454_s	PAC002454_s	0	0	0	0	0	0	0	0	2	0	0	0	0	0	0	0	0	0	0	0	0	0	0	0	0	0	0	0	0.0034	0	0	0	0	0	0	0	0	0	0	0
Bacteria;Firmicutes;Clostridia;Clostridiales;Lachnospiraceae;PAC001199_g;PAC002455_s	PAC002455_s	0	0	4	0	0	0	0	0	8	0	0	0	0	0	12	0	0	0	0	10	0	0	0.0076	0	0	0	0	0	0.0136	0	0	0	0	0	0.029	0	0	0	0	0.0202
Bacteria;Firmicutes;Clostridia;Clostridiales;Lachnospiraceae;PAC001199_g;PAC002456_s	PAC002456_s	0	0	0	0	0	0	0	0	0	0	2	0	0	0	0	0	0	0	0	0	0	0	0	0	0	0	0	0	0	0	0.0038	0	0	0	0	0	0	0	0	0
Bacteria;Firmicutes;Clostridia;Clostridiales;Lachnospiraceae;Clostridium_g24;PAC002457_s	PAC002457_s	120	0	2	8	8	0	2	9	3	3	0	3	14	0	0	0	0	0	0	3	0.2206	0	0.0038	0.0165	0.0161	0	0.0041	0.02	0.0051	0.0062	0	0.006	0.032	0	0	0	0	0	0	0.0061
Bacteria;Firmicutes;Clostridia;Clostridiales;Lachnospiraceae;PAC001091_g;PAC002458_s	PAC002458_s	19	5	0	3	0	0	3	0	22	0	0	0	0	10	0	0	0	0	0	5	0.0349	0.0118	0	0.0062	0	0	0.0061	0	0.0373	0	0	0	0	0.0256	0	0	0	0	0	0.0101
Bacteria;Firmicutes;Clostridia;Clostridiales;Lachnospiraceae;PAC002460_g;PAC002460_g_uc	PAC002460_g_uc	0	0	0	35	0	0	0	0	11	0	0	9	0	0	2	0	0	0	0	0	0	0	0	0.072	0	0	0	0	0.0187	0	0	0.0179	0	0	0.0048	0	0	0	0	0
Bacteria;Firmicutes;Clostridia;Clostridiales;Lachnospiraceae;PAC002460_g;PAC002460_s	PAC002460_s	10	0	0	8	2	0	1	0	0	0	6	4	0	0	0	2	0	0	0	0	0.0184	0	0	0.0165	0.004	0	0.002	0	0	0	0.0115	0.0079	0	0	0	0.0027	0	0	0	0
Bacteria;Firmicutes;Clostridia;Clostridiales;Lachnospiraceae;PAC002462_g;PAC002462_g_uc	PAC002462_g_uc	0	0	0	0	0	0	0	0	0	0	0	0	0	0	0	0	0	0	0	3	0	0	0	0	0	0	0	0	0	0	0	0	0	0	0	0	0	0	0	0.0061
Bacteria;Firmicutes;Clostridia;Clostridiales;Lachnospiraceae;Acetatifactor;PAC002465_s	PAC002465_s	0	0	0	0	0	0	1	0	0	0	0	0	1	1	0	0	0	0	0	0	0	0	0	0	0	0	0.002	0	0	0	0	0	0.0023	0.0026	0	0	0	0	0	0
Bacteria;Firmicutes;Clostridia;Clostridiales;Lachnospiraceae;PAC001516_g;PAC002466_s	PAC002466_s	0	0	0	1	0	0	0	0	0	0	0	0	0	0	0	0	0	0	0	0	0	0	0	0.0021	0	0	0	0	0	0	0	0	0	0	0	0	0	0	0	0
[truncated: 83 more rows]
